# Supplementary material for: A SNP resource for studying North American moose
Source: F1000Res. 2018 Jan 10;7:40. [Version 1] doi: 10.12688/f1000research.13501.1 (PMC5801567; doi:10.12688/f1000research.13501.1)
Supplement: Supplementary file 1 [file f1000research-7-14659-s0000.tgz › 4aaa2a70-e395-4cb2-a06d-9315afc034c7.xlsx]

## Sheet: Table S1
Table S1. Moose SNPs aligned to bovine reference assembly UMD3.1 with a MAF of 0.5, and conserved flanking regionsa (n = 773).
Chr.	Position	UMD3.1 coordinate	5' flanking sequence	Allele 1b	Allele 2	3' flanking sequence
1	7244388	chr1:7244388	gctgtcagtaaacatacaattataacggatctcaaatttgcaaatgctgg	C	T	aaaaaaatgtgtagtctttttgatgaaagaaaactgctcatgtggctgac
1	7634617	chr1:7634617	cttaaagggtagaaaggacttctggcagggagccactttggcaggctctc	C	T	tgtgttgtggtctgtttggtttatccacagagacatggattaagatagaa
1	21380302	chr1:21380302	ccagaaaaacagctttacttgagaagcctagaagtgagttaatggccaat	C	T	ccaaaggggaggagagtcagcaattttcaagcatttgctgatcaagactt
1	22147595	chr1:22147595	cctatacattatgcaaccatctcagaaagtcattttctgacaagagaata	A	C	tgaaattttaaaaacattattttaaatacttagatttgcttcttaagtgt
1	24962474	chr1:24962474	cttttctagagatgtgtactgaaatatgtaaggaatgataaagagaaaaa	G	C	taggtatatgggcttagccaattcccacacttgctgaagtgttctctaaa
1	28245334	chr1:28245334	ttcttttcatgcaatacaaatatatgcatggtcaatattaggaatataat	C	A	taatgcataatgtccttcacttatgctaaatacatgacctttaaataaaa
1	28328900	chr1:28328900	ggatttatctgtactgttccaaaaacattcatcctaattctactccttct	G	A	tgcatgctaatcatgaatatgttaagtggaaatactaagcttgtagccaa
1	28864462	chr1:28864462	ccaaaatgagtagcaaaatacataatataggatcctctaaaaattcaact	A	G	taaataagattctgttactttgaaagtgaagctttaaatatatgggaaattt
1	29955980	chr1:29955980	ctctgctagatatacttctgaaagcagttgtcaaatcaaacaaggctgca	T	C	tggctgcaagctattgaaagcaaaaagacaaacataaaataaatggttga
1	32774108	chr1:32774108	tgtgttttcaaaacaaggataacattttatttttctttctccccagttcc	G	A	cagtagtgtaagtgttaaagcctgagaggtttagaaagctgcagtgaatg
1	32787050	chr1:32787050	tcagacatcaatgtctgggaataaatcaatttatagcaatgctatttca	A	G	aagagataaaatgaattataagagtgcatactgactaaaaacctcaggac
1	34439667	chr1:34439667	ttacttgactgaaagttctgctgatacaaggagcaaaggatcagcactta	A	C	tggatacacaacaaaaagctcaactccatgaatttaaatccatcctacat
1	37043128	chr1:37043128	tctatttaacaatacactaaatattattattacctatggataccatggga	C	T	tccttgtgcataatggattccagtcctcttacagagttgtatatgaaaat
1	44038343	chr1:44038343	aagaagatataaaaccctgtagaagtgcctttgttttaacaggagaaatt	T	C	aatgctctaccattaacattctcccaaggtaatgttacataaataattac
1	50285122	chr1:50285122	tcctattttcaaagaaatgctctgagattgccactctatcgaatcttttc	C	T	atctctggacaaattgtgctgcatgttaataatccaaactattttaatat
1	50427479	chr1:50427479	ttatcttgtttatcctggtatccccagggctttatagggcatctaacaag	T	C	agtgaatgtttggttactgtctactgacattactgaatgaaacattgatg
1	62907176	chr1:62907176	catttgcttcttggtttactgagatataaaaaggtccaataaagtaatgt	T	G	gcgtttgtaaattattttcagttcctagcataaaatatactaaatacgta
1	63278042	chr1:63278042	ttttataatagtaaggatcagagttcatccttatcatgttgagggaaaaa	C	T	attattagagataaatgccagagatcaatgtagaagaaattctaaaatga
1	63409235	chr1:63409235	ttaaggggtttgtataatatttgtacaaagtaatattatcattatcataa	A	C	tgttttctaattatttcttgggattaatggaagcatgttgtattattgat
1	63453743	chr1:63453743	ggaaagcagagaaaattaaatccccaagctctttactaccactgacacag	A	G	tccagttgtggctaatatatttttaacaagacactaaaaaaaatcatc
1	65460971	chr1:65460971	agatgcatcatcagcttccctcttcacatactctgcattctgaactagct	A	C	gtcaccaaaaaaaaatttaactctcaaaaataatctcccattcagctatt
1	66262882	chr1:66262882	tttttttcaccataggttagttttgcttgtttatattatatttgtaatca	T	C	actacacatactcttttgtgtattgcttcctttacttagcataatgttct
1	67542298	chr1:67542298	tgtcactgcaaagacttaaaaattttctaatgatggtcctatctggctcc	C	T	agctggcttggggccacctcctacttactgcagcaagaatagagtgaaaa
1	67562390	chr1:67562390	ctacatctttaatggaccaggcaaaatcaagctgcattgccaggtatcct	C	T	tgtgatggctacaaaaacttcttaccttcatctggagagatttaaaatgg
1	67568119	chr1:67568119	gttttttaaaaaatgacatgtatttctgattataaaaaatatacatgttt	A	G	ctattgaaaaattggaaattatcagagtataataaaagaaagaaataccc
1	70668235	chr1:70668235	catagttcttcaggcactctgtctaccagatctgatcccttaattcatca	G	A	ctccactgtataatcataagggatttgatttaggtcatacctgaatgacc
1	70749720	chr1:70749720	ttttatattgcttatatatactttcaatatgtatataacatttaacttca	C	T	taaactactgacctggttgattttccagtactctacaatctgagctgcgc
1	70990344	chr1:70990344	agatatgtacacatatcatgaattaactcattttgatgctcaaattgctt	T	C	agacttggcaagtagacaacatcccttagcttttaaattttgaatattta
1	75057144	chr1:75057144	gaaagaagaaaaataaaagaaaaagcaataagctttggtctaaccacaag	T	C	agaacaatcaatgtctaaaagactcaacatgaacatttttgagctcctat
1	79483036	chr1:79483036	ctagctgaaatattgctttcatggatttatattgtattaaaaggtcactg	G	C	ctgtttaagtcttaaacagttttaatcattctaaaagtctcttaacagta
1	79483277	chr1:79483277	atcattggaggtgtaatcagttaaaatgagtgagtgtttacaacacaaga	T	C	ggtgaattagtctctctcagctggagaacaggaacattaggctccaagat
1	84626561	chr1:84626561	ctttttagactattttgtttatgaatcttaggaaatttcctgaatgattt	A	T	aaaaaatgtttttacctatttccttttgaaactattaacagtaaagaatt
1	85029702	chr1:85029702	tgtaagcatgttgtcaggctgtactttcttaagtacctccaggaaaacaa	G	T	aaaactcttttagcctgtatttcaggttcttccagggtaattccagagtt
1	85277691	chr1:85277691	attttttagtttccccagagaaaagctccaaatgttatagctattaataa	G	A	cttagtgttgctattgtttctatgttgactttgtttagataggactaata
1	85277785	chr1:85277785	actaatacctagtgaatttgaattaggtaaaagaacaagaaaaaaagacc	C	T	tcaggttaagtatcagaaaagtcttcacaatatttaaaataaaactcaag
1	85278092	chr1:85278092	ttgcacattgaataataaatgctgaacaatgtcaacattttcatctttct	C	G	catttgggaaattggaattctagtcttcatttttccataactgtttttta
1	85278335	chr1:85278335	caaagcatcttaacaggttggggagcccagatttaccctaacaaaagcca	C	G	gctggtcgctcccttttgtaacctcctcctctaagcaatttataactttc
1	85339702	chr1:85339702	tcaccaagttgtggttatttttctcattaccatgaagacttatgaaaact	C	G	tcttgcaggatggctttaggttttccctccagattttccacaatggtaag
1	85410859	chr1:85410859	gcacctaagtgagaaaaaatatacttaataaagcattggtgtctattatt	T	C	ttccccttttattgtccagtgcctctgggcctggtgggctttctggaggc
1	87608284	chr1:87608284	acttcgtctaacacaacattctgcctagaggttcacacattgctggcact	T	C	ggtaagtgttcataacaatatgaatggcatctgtttactgaaaggaactt
1	89168700	chr1:89168700	atgaacttcaaaagtgttgacttggataattaattattcaagagttgttc	A	G	gttttctcaactttaaaagcatattaatggcaaatatcccagatctgctt
1	93279223	chr1:93279223	aaagtaatttgcctccataaggaagtagtctattaccttgccctaaataaa	T	C	gcagcattcagttattacttcctgccagagtgacagtttaagcacaaggc
1	93552099	chr1:93552099	taatggaagaaggaacttttccaacttgaatttaagatgtgatagatttg	C	T	aaaatgtaacagctaacttcctggcaattgtataatgaatgataagcaga
1	93927831	chr1:93927831	tagagcagagattttccattatacactgtgtttttattcacagctggata	C	A	actgactctaaaacactacataattgtgccctatactcatatccattgaa
1	93927915	chr1:93927915	tactcatatccattgaaatcattttggatttaatgattgactattcaaaa	G	A	gttgaatgaatgactagaggaatcatctgtttttaacagaagcttgatag
1	94851660	chr1:94851660	caaatgtgtctcattcagcataatttcttaattatggtccaaatgaaaat	G	A	taaaagaaattatttctgactgaagtaaaggcatatagaaagaagatact
1	94851673	chr1:94851673	ttcagcataatttcttaattatggtccaaatgaaaatgtaaaagaaatta	T	C	ttctgactgaagtaaaggcatatagaaagaagatactgtgtaacctactt
1	96544823	chr1:96544823	tatagcatcttttatttacacttaaggttttattgttaaaggaattctgg	A	T	gatgaaatggctcaacctttttaatttatagagaaggaaaccaaggtcct
1	97147513	chr1:97147513	aaaggctaatgtagaataaatatgcactggagagaagatataaaattttt	G	T	actttaaaaaatatacttgacccttctggttattcctattagtgaggtaa
1	99170187	chr1:99170187	atgtgattataacacaaaaacaaagcatgtttgatacctgtggcttggtc	G	A	tttcatggtaagtgcagaaaattcaaaaaaccgtgttacatttcatactc
1	100518636	chr1:100518636	gtttaatatgttcctagcactgtgcaaacaccacagatataagcaacaat	T	G	aaacactgtctttgctgaccttgcagttcagtggaactgaggtcatttca
1	101174166	chr1:101174166	agggcatattagcattatcatagcaatcttaaagatgtgtctttccttga	C	T	tttaagtctgttttgtttctaagtcacaaggtaaaatgaaataccactga
1	110580734	chr1:110580734	tgcaattggcataaaggaatttgttattttcaaaacagaactaaatctct	T	C	ttccattatagatttaatttaagtaacatgataaatagtggtaaattgaa
1	110581160	chr1:110581160	tggtatttgacaaggacatacctgaagggggaaaactcacttactaagaa	C	G	aggttattgaaaaatctcagcacaatttaaaaaaaaaagagattaaaatt
1	122842843	chr1:122842843	gtgaatgcatgataactaaagacaagatgactgaccctagacagtggtg	C	T	tttgagagattaccattctttctttttatccttttgaagttattgcatgg
1	128531902	chr1:128531902	atcacaagtaacttctgggaaggttctcccccgtggataaggcatgacct	A	G	tgttttttgggacttgagaagaccggttctagtaacagctcagccataac
1	135918415	chr1:135918415	ataaaatgtgaagaaacaattgttaaattttatttatttaccagggtctg	G	A	ttcataatagtcaagcaacaatatttaaatttcttaaagaaagtatattt
1	135946622	chr1:135946622	atcattaataagaaatttacgcacagcaattggaaacaataatgcttgaa	C	T	gatcagtcacaaagccaacttaacttgcctagtgaatcattaaaacaagg
1	142026812	chr1:142026812	tccattttcaaggtagaagggctagttgctacagctgaccaaaaactgac	C	T	tctattaacatgttttgtgtttacttctatatgtttttctatgtatgtat
2	6025284	chr2:6025284	ttatgtgtagagaacctttgcattaataaactcatcgcctaaaggaaata	T	C	tatgtttaatatctagaaagcagatatacctaatggacttccatgtcctg
2	12126712	chr2:12126712	ctaaaaaattcctcttgtaaccttgagtctcttagctactggctggcatg	C	A	caaacttgtataaatacttctttttcttctccccaaagtacatattttct
2	16111801	chr2:16111801	caaattgcgacaaactgttctctgaaccaacactaggctgtttcagatgc	G	A	cattaagtagtaaatcaactttattggaaatgctggggctcatcttttca
2	19921518	chr2:19921518	tactcatctctgtaattagatgtagtgattagaatcccctttatcttac	T	G	ctgcagtttcactttatggggaattatgaaagaataataggtaaaaagtt
2	19965908	chr2:19965908	gtaattgggtttgctgccttgtggggactctcaagcttttccacgcttgc	C	A	cattgtactttgagaggtggaatgcgcccctcagatttctaacactttgg
2	21478774	chr2:21478774	tgcttctgttattgtggtcctggatttcattagtataaactacatgatac	C	T	gaataaatatatattctgtatcacactagagtatgggtactttgcaaaga
2	22841335	chr2:22841335	atcacataacattttctgttttcttcatccagacaggtgatttggcttct	G	T	cacagttaggaggagcaccaaaccgatgggaggttttgtcagccacacct																																4;
2	23117585	chr2:23117585	ttcaaagatgttagggctgttttgtaatttaaaattagatttatggcttt	C	T	aggaacacattaaaaattaatctgatttcttctggtttgaaaccatgaga
2	27720623	chr2:27720623	agaatggccaaaagacaatggaaaaacatctttaaagtgcagaaagaaaa	A	C	aacagctgacctagaattctatatcccttgataatattcctcaggaaaga
2	27720817	chr2:27720817	ggctgaagggaaatgacgccagaaacctggatattcaccaagagcaacaa	C	T	agaaatgtaaatatctgggtaaacataaaagactattttccacagttctt
2	27949341	chr2:27949341	gtggaatttttttacttctcgtcatcctgttcacatgttccctttcctcc	G	A	aaatcaaccacagctcattatgatttaaccaactcaacaaataatttcag
2	29095978	chr2:29095978	cttttatggtatctagtggctgagtttcaaagagccaggtacaggctttg	A	G	catctcccttatgaatttcttcactgccagtcattaatgaaactttttca																																5;
2	30403417	chr2:30403417	cttctctttttctaataaacaaattttatggcttcatctggcagcaaatt	C	A	ctctgattttgttttccctttaaccttttagtactttctcctctctttta
2	30403591	chr2:30403591	ttttaagacttttttattttgcttttaaatatcttagaatagtcgatatt	T	A	aaaaaaatagaatcactaaagattactagggggataatgttttttctttt
2	32547203	chr2:32547203	tatacaataaagtcacacttcaatttcaacacaggttttacgtttttatg	T	C	tttttgttcctgctcataatctaaataaacatagtgtttctcagcttaca
2	32859817	chr2:32859817	tgaacccattgatagctaaccacaaacctattgagttacgaagtagtagc	A	G	atattaaaatagcctcttttagagagcaaactcacttctgtggaagaaa
2	35138296	chr2:35138296	taaagtgtatatttggtcctgcattagagaattatcttttaggtctatta	A	C	aatgtttttcaacaacaaaaaaagaacattttacaacaaatgaaggtgactag
2	48757257	chr2:48757257	aataataaatacttcttattccctttgtaagcagttgtccttgtggaaat	C	T	agaaggttcctggcacttgaggaaaatatatacttagacatcaaatactc
2	49335675	chr2:49335675	actctaaaataaagcaatgctcaaatcctccagaaccccaagaaactctg	G	A	aagtcacaaatgaggaagtataatagaataattggcactcggaataataa
2	49360606	chr2:49360606	taaagaatgactctttcttcttccaactagtaagttatatggaaataaaa	C	T	cctgaattcagcatttttaatatgattttcaaagaatgacatacaatattt
2	49360982	chr2:49360982	tcttacatgtaatcaagcagcctttgaaatttattaacatatttggaatg	G	C	tccaagtggaaatgggcaatttcttagaaaaaaacaagctgaaaagggc
2	49415421	chr2:49415421	gaataagacaaatgtgtcatggttaattgtcagttgcaagaaatataatg	G	T	tgtaaatagcactttaaaaatatatttgtcttttctgtactttaaggttc
2	49415750	chr2:49415750	gagaattgaaaaacatcaatctcaggttctttaaaaatgtaataccaatc	A	G	tttgagcagtgtacaaatcttttattaaagataaaaaggaggtgatacgt
2	49415963	chr2:49415963	ctgcagtgtttatcaggagtagagctatcagtttgtatctattttagcat	G	C	cttaatatattttaaaggtggctttgccatctgtttgaagaattgaagat
2	49467619	chr2:49467619	gaggtgatattattatattatatacaatggctagttactcagagcaatgg	T	G	ccatgaaatggtcagccatgagtgtatttggtatactaataaactaaacc
2	49467690	chr2:49467690	agtgtatttggtatactaataaactaaaccactgcaataggcttctaaat	A	G	tatacacattagttcttcccagaattcaagtcaaggctcaaactgcctct
2	50175068	chr2:50175068	agataagtaattattacccctttagggcaataccaccctctttgaaaatc	C	G	ctgaaacagctctaaacctgaaagttaaatttagtttcttagggcatcaa
2	50354035	chr2:50354035	gaatcaaactcaaaagaaagtgattggtttgtctaagtaacaaactagtg	T	A	gggctgtcaagcccaagataaaagagcaaagcttaaggaaactctgaact
2	50398735	chr2:50398735	ttgaaataacaaatcacacatagcatagcacagaaattctctaaatgtag	G	A	aatctttttagactctgcctctttagcatgtgaacctcattcctaaatagt
2	50632862	chr2:50632862	ctgggaaatgccctaaggggaaagacacattcttaaacataacgtaatta	T	C	tttttattattagactagtggtgtctacttttaaatctaattctcacaat
2	52139193	chr2:52139193	acttctatcaatatgtttattggattagagattgaaaaggcaatgccatg	T	C	tagaattttcatatcacagactaatgacagccagacttctaatgacagta
2	52146947	chr2:52146947	gtctttgtgccaagatggcatacaagaaaatgtttggaagttcatcatgca	G	A	gcttgtggataaagacattggtgatatcttcaagaaaaaccattttgcct
2	52656494	chr2:52656494	ccttaagcaaatgtgactcagattgtaggtataatgtgtattggaaatac	T	G	tgaagcatgtatatggatacaattccaaatactagaacgttcttataaca
2	52732481	chr2:52732481	ctttcctcctaagtactgttcactggcattgtggctgtttttattgccta	G	A	tcaaacctcttcattcaattttaaaattgccttttgaatgaactgcacta
2	52733194	chr2:52733194	ggtactttttccactctttgacttgtagatgcatatttataaccaccttccc	A	G	agttactttcatgaggaggaagtcaggatgttcttaaatgtgtatcttgc
2	52733206	chr2:52733206	actctttgacttgtagatgcatatttataaccaccttcccaagttactttca	T	A	gaggaggaagtcaggatgttcttaaatgtgtatcttgctgcttacgcaga
2	52741950	chr2:52741950	agaagaatgatttgtaagaatgtgtacaacgcaaagtaatgatggtaaca	G	C	tggaacagttaaagggaaaaatatacgcagaaattacattcaacatttat
2	52749796	chr2:52749796	aggactcagaaacattttaattatagtatatttttcacaacaataatgac	A	G	tttggcctgtgttaaatttcccattagcttctctgcctgattttcattag
2	52749810	chr2:52749810	ttttaattatagtatatttttcacaacaataatgacatttggcctgtgtt	A	G	aatttcccattagcttctctgcctgattttcattaggcgcaccctgaatt
2	52856573	chr2:52856573	tatagaacagacatcccatattgtgttcctccttttccacagtcattgcc	A	G	tgacaatctggtatgcttcgcagttgctgctgagtaagggagatgtctct
2	59211656	chr2:59211656	atgcctctggatgttttattgtgccaataacctatttccctcgtctccaa	G	C	agaaatacaactgacatcagtaatttacccaaatactctacaggtaacat
2	60684432	chr2:60684432	gctcactcatgtttatagaacaatttccatgattttttataattaaaata	A	C	agggaaaaaaagagaagtgtgatttttttccacagcttttttcctttttgt
2	61989666	chr2:61989666	tctggtctgttacaaaatagtgtgctgaccctagatctagtaagtacttg	T	C	aagtaaacaaatccaaattacaatgacactaatttccaactctgattctc
2	66790971	chr2:66790971	atgaaatgaatacatattctctccattttgagtttattcatttatttatt	C	A	cacaaacatttctttgttgaattgataaccatatgccaggttttgtgtag
2	66983609	chr2:66983609	atgtgaaaaatctagccatcagaatattgccaatcacttctaaatggaca	C	T	tttttcaagaagcatgtttcctttcttgtttctcactctctctcatggca
2	71474525	chr2:71474525	attaaacatgcaattctttaaggtgttgcgccaacaagttcccattttt	T	A	aaattaaatcagaagttaatacagcctgcttagcttttacagaaagagca
2	89176399	chr2:89176399	gtttttcattatatttttcccagcaagtttacaatatttttctactcca	T	G	taaattgctacctcttttatctttttctcattactcacctaatcatcttt
2	91089960	chr2:91089960	tccaagaatcactgtgtctctgtttaaaataagacagaaaccatctcacc	A	T	gttttgacattgtctgttctctccctttgttagggagagcaaacatcctt
2	92122047	chr2:92122047	ttatgcatatatagtttttatattgagctatttggaattgttgctgtatt	A	G	tttccacattatataacttaacatactattttatatttcattttcaatta
2	93875837	chr2:93875837	tgaaggacttggtttcactgtggttaccagagattcttccatacatggtc	C	T	gggtcccatttttgtaaaaaacattttaccaaagggagcagcgataaaag
2	95876707	chr2:95876707	agccttaattaaggagatattctgatgttgtgtctatatttgcaattgtc	A	G	taaaatttggtcatatttggcttgctcttcaacaaattgagttcttgaat
2	98252756	chr2:98252756	aatgtctgggctatatgagtctcctgtatgtgtgtgttttgttccagttc	C	T	ttgatgcttgactcaaattctctgtgtataattgtatcaagtatttaaaa
2	102510970	chr2:102510970	ctagtattgtgacatcttctaaaatatttttgatgaaatatgaaaataa	C	A	cagtggattatattcccataaattagttttaaacctctctctcccattcc
2	104607010	chr2:104607010	aatcccttgattaaaattctttcaaaatcactctcagttttccaaacaaa	A	T	atctggcaccttgctcaaaaaagctcatcaaatgttggatttaacagtat
2	109058699	chr2:109058699	tgtgtgcaatgtgtttgataagcattcatagaggacagtctttattcaag	G	T	tgcacagatgcatgcagatctaattcggagaagaatatatttgaccttat
2	109063467	chr2:109063467	tgaaactatacactctaggtcatctaacaccagtcagtgctttaactaga	T	C	tttcaaattcgttgatgatttcaatatttctgtcagtatgatcattaagg
2	109107696	chr2:109107696	gcaagtttgacatctgacttgttctgaaacacacattcctgcttgctctc	C	T	gctcccacaccatattgcttattcctctattagtagtgcttttttccttc
2	110181817	chr2:110181817	tctgttccagcatattattcagccattaaaatcttgccttctaaagactt	C	T	tgatgtagtcatattttcagttctaagtcattctgaggcatgccatcttc
2	113912754	chr2:113912754	aaaaacatccattcttcagtgctgagccttctttatgatccagctctcac	A	G	ttcatacatgactactggaaaaaccaaagctttgactatacagaccttta
2	117835234	chr2:117835234	ctccagggccatctgccttatttgattaatggggctattctgagaaatca	T	C	ggcctggaggagacatttttaaccagttctgtcagaaggaatcactccg
2	127220760	chr2:127220760	taatttaaaatgaaacaacatgaagatcactacaaacataagcataaaac	T	C	aaatgtttatcagtagaagatcaaaagaattatggggtacctgtattctg
3	14624104	chr3:14624104	aaatctaccaatgtagatcataaacattaacaaactgaagaaaaatgacaa	G	C	atcttcctaactgaggaagaaaacatctgataaagttcaatacctaatca
3	15313056	chr3:15313056	acctaggagaggttgtcagcgagcaggagttcaggtacagtggtaaatca	T	C	actccagtaaaatggcagaggtaccagattaaaatggaaaatgaaatatt
3	28744772	chr3:28744772	aaaattactcctttctaaatttcccaatttctctaaatgagtgtttatt	A	G	cttctatttttcagtgaaatttcttttatttcacatgaatcgtgtattac
3	31255110	chr3:31255110	aatattcaggtgtctaatgtctgtttctcccactacattgcaagttccaa	G	A	aagtcagaatcttgtctattttgttcatcagcggtgtaacagttcctggc
3	45481750	chr3:45481750	tttgtaaattctgcatacttattattccattaggctagatttcataatct	A	G	atagtaaaatgaagctcagaaaaaccatgaggaaatagaaatatagaaat
3	46630501	chr3:46630501	acaaaatttgtcatgtcaaaccaattcctctttcttcttcagccaggagg	A	T	ggtgagaggtggcatgaaagatgtgaaggagatggcttactctggtctta
3	46681539	chr3:46681539	cacacaccataatggtatgttaaagacagcgttgtggtataaactaaatg	C	T	gcattaagaatacacaaaactctgctgaattttaatcgtccttattcata
3	47066487	chr3:47066487	aacagtaacacaacattcaattacaagtgttcctattccaaacatatact	C	T	acctctccccatccatcaaaccttgattgaatgccagggcactgcatcat
3	47360696	chr3:47360696	caagttctaccaaaggcaattattaaaccatcccccaaagttgtttgttc	C	T	gcttacgaatgcagtcctggttccataagacctctaggtgtaaaacagca
3	52025179	chr3:52025179	aaatataaatattttctggtaactttccatacttactttttcaagcgcct	A	G	ttatataaaaaattgctgggcttaacatcacggtgaacaataccaaactg																																5;
3	52184482	chr3:52184482	atatattacaagaatatataatatatatatttaccttattaggttgttat	G	C	atgatcaaatgggatagcgaacatttataggaaaaaaaattctgaaaaca
3	52234381	chr3:52234381	agattttagaaattatatgagaaagcatgttgaattgtacaatttaaatt	G	A	taagggacctttgtgcaacttctcattttatagtgaaagaagccaagactc
3	56516007	chr3:56516007	ccaccactgtcatggcttcacaagggtcagtttccttgtggtcaaactcc	G	A	aggtatggctttcaaagcagacgcgttgttagctgaatcctggccagggg
3	56526469	chr3:56526469	ccatggagtgctgctccatcaaacacactgaattctttatgttaaaaagc	G	A	aagtgttacttaatgataaattaaaattatacaaagagccacagaaagaa
3	56526571	chr3:56526571	acaataacatcccctcccagggaaaagggaaattgctggaaggagcagaa	G	T	aatgtgatttatgaaataaattgtttcccttttgtataccaaagtgttt
3	63258336	chr3:63258336	ccaaaatggttcaatagagatagctggaggcatggatgcaaagggcagat	G	A	ttatataaattagaaaaatattggaaacttgaggacttctctttgctggt
3	79411677	chr3:79411677	aaaatctgcttgacttatttaagctgataataagaacaaaacacaggatg	T	C	gtgtgtcctccttccttttttgactgtggttaagcgttaagaaggttttg
3	79915685	chr3:79915685	agtaataattgcattctccagtgactagaaacaccaacttaatcttata	A	G	gtgacttccaaattggtatttcttaaattaaattcctaaaaagaggagat
3	84245431	chr3:84245431	ctcttaaattcagaatttttggactttttgctaaacttgacagtagtagt	T	C	gagctagatgcaaaaagtttgtgatagatatttcatttcctacagctttt
3	84967048	chr3:84967048	cctttgcatataatggaagcacatttctagcacttatattattacaaata	T	C	ggaaaatggcttcgagaagcttttagcaatgtgctctttgtcttttttcc
3	88339393	chr3:88339393	agaatccttagcaaaattctaaatcatcacaagacttctacttaatatct	A	G	ttggcaagaacagctgctcttattttaggaaaattaattgcttttcaaat
3	97972515	chr3:97972515	ttttaatgagtctagatgtgaatttatttctatttacccttcttggtagt	C	T	tgagtacactttctgcctgagaatcaatgtctttctttaatttcgagaaa
3	108446276	chr3:108446276	agctttccgaggagctgggaaggagagaaggagaaagaaaaagagagagg	G	A	gaagagaagaaaagctgccgccctcagggaagtctggctggtacagattg
3	111191315	chr3:111191315	acatacatacatctatgtttactgaaggccattaaatttttcaaaggaaa	A	G	ttatgaaacaacttcacttgccactacaagagaagcattataaaacttta
3	117095458	chr3:117095458	acacagaatcgctgagcagacagagaaagggaaagccattcttcaccttt	T	G	ccagaaatgtatttttgttttggtcaatttcccaaataaattatggtctt
4	3593011	chr4:3593011	gataaatgtggaaatttgcacttctaaataattagtttaagtatcattaa	G	A	ccttttaaaacccatttctgcttattatagtttacatattaaaatgtatt
4	5639417	chr4:5639417	agccatataatcagggcaagtccattaaaggacaccagaagttaccgatc	G	A	cagagataacagcaagaaatgattttccgccagggagaagcaatttatta
4	6831440	chr4:6831440	agctgtttttagtcaagacttgtaggatattcagtttcaatcagtgtaaa	T	C	ttaaataaattcatttcaatcttcactttcccttccagctataaatctgg
4	21297151	chr4:21297151	tcaaaatcattttcttaatgtccacaaggcaagtagcaaatagaagataa	T	C	attagatactgccaattaatgaacagttaaaatgtattcatttctatgta
4	21297379	chr4:21297379	taactcaaagagaaaatagctgtgtataaaatagagcaaatacccaatga	G	A	gcacaagctggagaaaagtaggtcatgctctcatatttagcaagaggaaa
4	21975515	chr4:21975515	ccaagattaaaatctccaatcaccttctaacctgaggccatacagatatt	G	T	ataaaaacaacccaaagtttataaaaagtttcaaaactctatttaaggtg
4	21986479	chr4:21986479	taacgctaatcccagtgctgaggcccttacacacttttataagaatatta	G	A	tgcattttactccagttaagtgtttacataactggtttccctttcttgtg
4	22638631	chr4:22638631	aaaagaaaatgcctttgatgtattttatttgatagtattgttttaagatt	T	C	catttctctcacaggatatttttaatcttaactgctaacaagttcttcac
4	22661327	chr4:22661327	caagatgtccttctagcaatctaagtaagtgttggcagcaagaatcggtt	T	G	caatctagaaatatattccttaaagaaacattcaattaagtatcacctaa
4	22688632	chr4:22688632	atcatcttcgcaaacttggcaaacaaaattgttacaagctttatcaaatg	A	C	agaaaagaggctggaccccctcacactattaaacattaaaattaacttcc
4	22702104	chr4:22702104	attccaaaaggaaaagcattagtaactaatgcttaggtggagcaagaagc	A	G	atggagagcatctaattagttccaattagccatgcaggaggattactctc
4	22772248	chr4:22772248	tctcattaaaggtttctgccttatataaaaatgtcaataatctttcagag	A	C	caggaatgccactttactgaggctatgttttttaatgttgtaactaaaaa
4	23884866	chr4:23884866	ttcactttgatttccccaactatttttgtcagaggccacatgcctatttg	G	A	aattactatccaaactataattcctcacaaagggattaacaaatagtata
4	23935374	chr4:23935374	ttttacaatatgctttgccattctttttcaacatagcatagtcattttag	A	G	caattgtaagcttgacacctgatttcactttaacagcacctgcctggagt
4	24309330	chr4:24309330	attcatattataaacacttctgattttacctaaacacagccaagtacaga	G	A	tagccatattatcttggtggtgtgcgtagcaaccatgaagtatataaact
4	26608914	chr4:26608914	agtctctgtatttttatttctacttatcgttttggcagaaataaaaaatt	C	A	tgtgtctcctttctctcctatatgtagatttctactgttaaattcaatca
4	26621077	chr4:26621077	taggaaaataattttgtaagaacagattaaaattaactttaactttcttc	A	G	gcactgtcataaataccagcacgatgaagccaaaattgtggcaatgttac
4	26635025	chr4:26635025	ggttctgaagtgaatatacttctaaaacccctgtctagatcaatcctgaa	C	G	tattcacccctgcaaaaataaaatatttctgaccctcaagttgtagaata
4	26636160	chr4:26636160	gcattttgcttaaaggatttaatagtaatatgtatttcctcatata	G	A	tggagtgtgattggaaagaaagtgtgatggctactcagtctaaaaaaa
4	44193582	chr4:44193582	tgttgagtgaatttgtttccataccatgtaatactaagtatgttaagcca	G	A	tgaaatacacagcctgtaagtctttcctagtatttattttgatatcacca
4	49083539	chr4:49083539	aaagatgtaaatgtaagagctaaagctataaaactattgcaagaaaactt	A	G	ggtataaacctttgtgtccttgaattaagcaagggtttcttagtgacacc
4	49083762	chr4:49083762	caaatcatatgttggataaaggtctattatccagaatgtgtaagcaacca	T	C	tgcaactcaaaaataaaagacacataacctaattttaaaatatacaaaag
4	50033677	chr4:50033677	ttcatatttattagtaagttgagaagtaagttttagaattggatcaactt	C	T	ttaagatttttattttgcatccagatagttatggaaaatcccactgatag
4	50256050	chr4:50256050	ggaggcctaatttgatatgtggatttggtggtttgaccagctttggctaa	C	T	atcaggtccacatgcaagggagggtgcagtggttccctactccagagcac
4	53502736	chr4:53502736	cagtcaaactgttcaaacagatttgtggatatggtcatgaccctcattca	G	A	aatgatcttttcttaatgtatgcctggggttgataagctataaatggact
4	53591997	chr4:53591997	gtaaaaggatttgggcttctccttttagagggatttacagtactcatcag	T	C	ggtatagttcacattagcatccagtgacattgctttgtctgtatatattt
4	53621318	chr4:53621318	tgttaaatgttatttttcaattatatgattagaataaaaaatcaagtttc	A	G	gtgcagttattccattattataaatgagagctagagttaccgttggcttt
4	53621360	chr4:53621360	caagtttcagtgcagttattccattattataaatgagagctagagttacc	G	A	ttggctttggccaagttctcttaaaaaaataatcttctaatgcattataa
4	54905196	chr4:54905196	tgttcaggtatttgtaatgtacatgtagatgaaaaggagaaggaagaaac	C	T	atagctatatacaatcctgggaagatacatgacaagaagaaatgtgtcat																																4;
4	55829275	chr4:55829275	atgaggagagagaattacatttttcctttatgtcacttctagagaagaaaa	G	A	actgattatgcttttatctacttatgtaaagagaagcaaacatccatata
4	58522047	chr4:58522047	agatgatatccatgaatgatcaaacaacagctaggaagaacttttttgaa	G	A	ggaaaagtaaaactcatttgtcatttgtttcagttattattaatacaagg
4	65447927	chr4:65447927	taaaaccattatagttgtgcttttatgttctcttttgtttgcttgaatc	A	T	ctttttcaggtctatgaagtacagctggcacaataaaagtttgatcaatg
4	69040217	chr4:69040217	ttcaaaaggacaaaatttggcatttgctgtggtcattaaaaatgataaat	G	A	cctaaaatgcttgaaagttgggattcttgtacattagaacaaatattgtt
4	69085193	chr4:69085193	gagcatcacatgttcatggatcagaagatgtagtattgttaagatggcaa	T	C	attccacagattgatctatggttttagctttagcacaatccttttcaaaa
4	69425901	chr4:69425901	cacccaaaactgcctgattttttgtactctaaacctaatgtaactggtat	A	C	atggagtttttatgtgtacctaagaatcactatgcattttagtgtatttc
4	80865318	chr4:80865318	atgtctggcctgaagtgaacgtctccaaatatctatctacgaattagcca	T	C	tgggggaaaagtactgcagaaggtatcaaattacccttgcatgatggaat
4	80943545	chr4:80943545	cttattttcctcttttcgtgaacttcatccttggaaatatgtcccttctt	C	A	cattttgaagatttataatgtaattctttatgctttaatgaacttcaagc
4	81095915	chr4:81095915	ggttagctttagctcttttggtctcactgtttgattttctgacttactag	G	A	tttaatggaaaaagacatccaccggaagttggaaggaagggttcgttaag
4	85710023	chr4:85710023	agcaagtccgcctctgcttccatatataaaaagccttgaaaaatcttttg	C	A	tccttccttctgtctttctaaaacagtcataattagttagctgcttccct
4	91916257	chr4:91916257	aaagaaagtaataaatttggcactttctcaccaaaaccattggaggttta	T	C	ttgaaatttagatgtattgactggagacatttatgaatatctggaaattg
4	98314515	chr4:98314515	atccaaattagttagatacctgggcctctaggcttaacattacacaaata	T	C	cccttcttggttttataaaattgttgaattatttcaagtcacacaaatgc
4	98314804	chr4:98314804	cagggcagaaaaatgatcccaacatgggagactttttcgaagcatcatcc	A	G	tagtagaagtggagcctggggcaaatcacactttaatgggtcccctgaaa
4	109455225	chr4:109455225	gtgggcaacttttcatgggttttacaatctcttcataaaccacaacctat	C	A	cctttatcacattatatataactccataggcatgcaatattttgctcaat
4	109507744	chr4:109507744	aagaattagtcagtgtaagaccaatagcaaaatacagtaatcattttcag	A	G	gatgggattgagaataaaaacagaagtacttggatgcaattgaaggctgc
4	109597554	chr4:109597554	aaataatatataataaaaattctcttaattaaatgcttcaagcagagttt	T	C	aacaaccaacttctttgaaagactgaattgttggttaaatctcattaagt
5	1506924	chr5:1506924	cttatagtctcattttactaataatgtttactatctttcctaataatgca	T	C	taactgattaatcaggtctttaaatttttatgaaatactctttaccgaaa
5	2119133	chr5:2119133	cagttcagagtggctctgctgtaagaggtacttccagctttattttggtt	G	A	ttgcttttcttttttaattgacacttgctcctcctctcagataagcaggt
5	2119346	chr5:2119346	attccctttgcttccctccctcctgccccatgatgactgactttctctgt	C	A	tgtagaagccacctttgatgagtgtctctggataaggcagtccatcattg
5	2119680	chr5:2119680	aactggaagctatttcattcctgttgatgttcttaggccaaattcatcat	G	T	tacatgttgaatcaaatcaccagattacagcaataaacaagataataaag
5	2124743	chr5:2124743	cttatgactagaaattttgctgtgtccataggtagtatttatcagtaaac	A	G	caatcaaatgcctcccctttcttgttttgagattgattgcttgagcattt
5	8048235	chr5:8048235	ttcattaactttaattttaatagctctcctctataaagtatttaccaaga	G	A	ttcttaaatacatacattattcatttaaatactttacatatatttataaag
5	11691994	chr5:11691994	aatgtgggtcaacacttccagagcactgatgaagactttttctttttgca	A	C	aatcacagttactcttttaaagaaaggtttggtcccagaagaggtaacat
5	11692086	chr5:11692086	aggtaacatatcactaaaagattcttggttttgatgggagtgacagggaa	G	T	gtaggagagaaggcaggaagaagagcccaatagctatctaaatgtcacat
5	19608431	chr5:19608431	acattcattgtatgactttgtaaaggagcatcagcagcatttcccaggga	A	G	gtatcttgacctttggcccatgactagtttcttcctatcagtcatgagag																																2;
5	38290854	chr5:38290854	ccaagtggcctccagatgtgttttattgtgttggtatctctgttttgttt	T	C	catgaaaacttttttaagtttcaaaaaccttaccaagcagaaatagcag
5	39442781	chr5:39442781	tgacccatggggccaagtcccctgatggtacacaagtttctaacgccttt	T	C	tgtctgtcaccacggtatgacccaatggatggaatgcagctgattttcag
5	44761714	chr5:44761714	agatgcattccttagaacacattatgatttaccccaaaggatcttttccc	A	G	ttaaataccacctgagtactacaattttcaaagtaaaaaaataaacatga
5	44765042	chr5:44765042	ttacaattaagcgtttcagtacatgtgtcttttaattaagctgcattact	A	G	tagcaaatcacgtgtgggtttttactaaaatgttaaaatcacaaaatctt
5	44767396	chr5:44767396	gcaaaacaaaaatacccaacgcttccaaaaaccatatggcatattctgca	A	G	ttttatatcattccgaatggagaagttctattactttatatgtaaagaac
5	44770456	chr5:44770456	tgcactggaaatgcttatgtaaaattttgcttggatgaaggcacataaca	A	G	tattacaactcaattctgattataatgtacaaacaaaacatgggaatttt
5	47057821	chr5:47057821	tggctatggcaaaaatacatgttttaatatccaggagggaggaagaaaac	T	C	atgactataaatacatataccatttgaatgaggctgaccctaagggtagg
5	60791778	chr5:60791778	tgacttattgtcgccaaagagcaaatcacgaaatgactgagataaggcat	A	G	taatcacattttcacatgaaccttacattcttacctcttctataggagag
5	61202302	chr5:61202302	agttatcagaattctaaataaagtgccacttctgagatatgtcatcttgt	G	A	tttcattatttttgagttgttaaaaaaatttattatgccaaacatctggc
5	61443749	chr5:61443749	gtattgtaagctgtctgcaaattttattactacattcagggctgaagcaa	A	G	cttttccagttattacatcctctgcactaacatgctcactctccttgtca
5	61443957	chr5:61443957	atgaagtttgttgattgattgcttctcacagggtatggctggctttccag	C	G	cttttgtctaaatttaaaacactggagccatccgtcagaaagtacccagc
5	61444007	chr5:61444007	ccttttgtctaaatttaaaacactggagccatccgtcagaaagtacccag	C	T	gctcaatcaattgcatttgctcataaaatatcttttgttttttggaacaa
5	61484847	chr5:61484847	gcaccgagttggtggttctttaccctaagtcttagagcaaattgacggtgct	G	A	agaatgtgattcatcatcattaccttctgctgtaatctaatagggtctatt
5	63098416	chr5:63098416	agaaggtcacctatgtttttgactgtatttttttctacattttctatttt	A	G	ttttccagttcttgtacagaatctgtcaatgatgctacatcagttactaa																																3;
5	63905400	chr5:63905400	cataaaggctttggttttaaaaactcaaaaatatagctgcacaaaatgaa	C	T	ggctttacctgtgtcgccagtttccgtgttcttgacttctgtggttgctg
5	64459401	chr5:64459401	atttttttccactccaaaatggaactcattattaccttttcttagcctta	C	T	atcccctaatcaaacgtgcttccttctggacttattcttctggttaatgg
5	69040832	chr5:69040832	tgtatgtatcagagaagttgaaaacccttaaggaggtagctctccttcct	G	A	ggtggtcttcacccaaaggcgcaaagaagttatgcttcagattctgcgcc																																1;
5	69479311	chr5:69479311	agagataattattggttattataaatattttttatgaataaacttgtcaa	C	G	tgagataaaatggataaattcccagaaaaacacaagaagatataaacatt
5	78056884	chr5:78056884	tggtcagatcattttttgttttggagggatgtccaatgcgttgtaagaca	T	A	ttagcagccagcagcaacctccaattgcaatggccaaaaatgtctccaga
5	85870738	chr5:85870738	gcataacctggatgattcacccagtgtctgatcacctctggtagcagaga	A	C	tgctgtaattagaattttgagagtagcttggaaaacttatttgtctagg
5	93972867	chr5:93972867	cgataaaggaatcatactatgccctaatatccctgattatatttgtatca	G	A	tgtcgtagaggttgtatcagcagacagaacaatggactgtaccattaaat
5	93984213	chr5:93984213	aaatccactaatgacctaccaaattttgacagattacatccttcatctca	A	G	tagtagaaccactaattgtgaaaatccagcttgagcaaggcaataaagag
5	116853821	chr5:116853821	aactcaaaattcttttatgatgatggaatatttcatgttttaatactctt	G	C	gtacatagtatgtgtttaaatattttaccaggcgtgtattttttacaggt
6	2420949	chr6:2420949	acgttagcacttgcttatggagctgtgatcattcttggggtctctggaaa	C	T	ctggctttgatcatcatcatcttgaaacaaaaagagatgagaaatgtcac																																1;
6	2420982	chr6:2420982	cttggggtctctggaaacctggctttgatcatcatcatcttgaaacaaaa	A	G	gagatgagaaatgtcaccaacatcctgattgtgaacctttccttctcaga																																1;
6	11651258	chr6:11651258	aattttgactgtacctgatgattattatccttggttctgtgaaattgtct	G	A	gtaaagcttaggacacagcacactatttagtgttattttctctggaaaat
6	11651289	chr6:11651289	tggttctgtgaaattgtctggtaaagcttaggacacagcacactatttag	T	C	gttattttctctggaaaatagaaagaccaatcaattttagaaaatgaaat
6	15050652	chr6:15050652	tgagaataaactctttccatctgtctcttctcaaaattgttttgtgccac	G	A	catggggtttttgtgagctatggatagagtcacatttctttctgctaact
6	19342726	chr6:19342726	ttattctttgaaagcaaagccagtgtttagaaaatctgaaattgagctaa	C	G	agcacagcatatagaagtcacacaggatgttattttaagctgtaatgcag
6	21665884	chr6:21665884	taaaagcattgtcctcatttctaactttcaacacttgcctgctacttctg	C	T	cagcttgtggttacctatggaaggcattttatggactgaaaatgcctggc
6	21666038	chr6:21666038	ggccctatattttttcccttcttgccagttcactaaaataaatttacttt	C	T	aatttacatattcttgtctacatttcagagctttaaaatatatttgtaag
6	27345988	chr6:27345988	ctaataaatattcaggccagctattttaatgctttgtacttaattaagtc	G	A	tcctaataaaagaggaatacttgacctaagcatttctcaaagtataatgt
6	39687245	chr6:39687245	agtgctagctgactctcaacaatcttactctttggattatttcatgttaa	T	A	ttttctcctttgtttctaaacactctcctcctaaactctcctgtgacttg
6	44606771	chr6:44606771	aattcttatgtacttacttcctgcctcaaatcatgatcatttttagaaca	C	T	aggatgcaattaagtctgcagctgaacaaatcaatgatctgtgaggttgg
6	44606832	chr6:44606832	taagtctgcagctgaacaaatcaatgatctgtgaggttggaaattttttt	T	A	aaaaaacttaggcataaagtctctcaccttactagggacacatatattgt
6	51340924	chr6:51340924	tcatggtttaagccagattaaagcaacaattgatattgagaacttctggc	A	G	aatttcccaatccattaccgtttgcagatattgaattgttgttgccaata
6	56123216	chr6:56123216	aaccaatctccactgaactacatttttactaacatattttgcaaaaaaaa	C	A	accacacattcacataaaagattccagctgctttgctgaattttcaaacat
6	56347981	chr6:56347981	atcaaacagaggtgattttaatagtttgacctaatttcttatgaacagag	C	T	tctttgtgtaaaagacttgagaaaaatttgttccagtatactcaaggaca
6	62924242	chr6:62924242	gtttaaatagctaatgccccatggaaaatagaaagaatggattaattcag	C	T	tgttggcttggctaacttgtccaagatataaatttgtttaatgtatttaa
6	74316357	chr6:74316357	tttattttaaataatgagagaatttccatttgtccttctaggcattgtat	C	A	tcacctctatttaatgcataatacactgacgttagcatttgaggtttttc
6	74991517	chr6:74991517	gatgcaaatattaatggtgcctctggagcatttttgtacctttcggctag	A	G	ctgctcttttaagcatggtttaagataaacacttggaaaatactaaatct
6	75863219	chr6:75863219	atagttaaaacacctctttcattacttgaaaataatgcttccatagaaca	C	A	attagttttcagttcatctgaaagtaattacttacctttagttttttcct
6	79315276	chr6:79315276	ataaactaagcacaaaattagtttttgcagacaaaatataagagaaaaat	G	A	agatgggcatttttatgttggctgaaataagatgcataacttactttcaa
6	85857892	chr6:85857892	ttgcattaaagggggaaaaaataatgtcttacacagagctccatattcac	T	C	ttttactgccatatcttttagaaaaacagcaaacatcttaagctatctta
6	93352383	chr6:93352383	ccacacacaaaacagtttgctcaattttaaaattaaatggtcctctga	C	T	tcttattgatatgctcatgatgtaatgtgctttaggaaaatatttcctta
6	93352585	chr6:93352585	gtttgacttttttggttatctccagatacagtgaattttattttaaaaat	G	C	agtttttaatacttggctttttaataggtaacacatgtacatggtataca
6	98679730	chr6:98679730	attactacagtgagacccctgaccaaatccagaataccatttaaatggat	T	C	tggtaagatatttatacatcccttggagtcactgaaatgttctgaatcta
6	100355209	chr6:100355209	ttagttctcctttgagacaaatttccttacatatcttgacatattactaa	T	G	ttacagaaccatttattgtctaaagatattgatttgttgggcttcttaag
6	100548070	chr6:100548070	catagtgctagaattttctgttcctatttgctactatatcaatctgtgta	T	C	ttataagagcttcatgagttgaaaatctaatccagtgcatgacttgcaaa
6	100582108	chr6:100582108	tagcaaagacatttaaactgtccatatttcactgtgtaaattcagaagca	C	T	ttaatcatcccctacacattcttttgttccctttctttctctgtcgtgtt
6	112715145	chr6:112715145	tataagttttggcattctgttcaggacagacaaatccatagaggaaaaag	T	C	aaagagctaattttcatgtatggcaaagcttgatctgtcccttaaaataa
7	1519450	chr7:1519450	attaagtaactcaaagtgttgaaaagcaacttttcaaaagtatgatata	T	C	cctcttacaaaatcccaaatagtgtcctatttattcatttatgagattta
7	2515814	chr7:2515814	tgtcctatgttttcctctaaaagttttagagtgtctggccttatatttac	G	A	tctttaatccattttgagtttattttcatgtatggtagaaggaagtgttc
7	26563784	chr7:26563784	taaatttacagagaaatctttctggtgatgtgtataccttgattagtaag	A	G	caaaagagcagtatgtaaaacaattaacatttagatataatgtaatacca
7	26586571	chr7:26586571	tttgtccacttgttttgcttcccaccaaaagcagacaccaaagaaagagg	C	T	aagcccctgggctcccaaagcctttgaacacatcctatagcgtctatagg
7	27518992	chr7:27518992	atggattttcaaacttaatctttaaatccctaatagcttggtttctgcta	T	C	aactcactaattcccttctgcttgttctaatgaaaggaaaggtttaacaa
7	30581523	chr7:30581523	attacaggcattcattgtggaatatttatatttagcaattttaaaaggta	A	G	tatcaatcgagaaatgtagtggaaaataaaatggaagaaaaaaggtttca
7	30912046	chr7:30912046	agatgatctcattagttccttaagtatgaatgattctactggggaagatt	T	C	ctccctttacaatatcccatttaaaatatatgtatgccttatacgtgatc
7	31065164	chr7:31065164	ttgaattttggtaagaaagtgcattttcagaagctcttataagaaatagc	G	A	cattccccagcccaggagattcagtctcttaggaaacaggaaaaggccat
7	31363314	chr7:31363314	aaaaaaatacaataaatgcataatctctgcatagtgcctcaatgatcaca	T	C	tgaaatgagcccagagctttgcagtgctaagcaaggtctttagtttgcaa
7	31363348	chr7:31363348	tgcctcaatgatcacattgaaatgagcccagagctttgcagtgctaagca	A	C	ggtctttagtttgcaacagaacagttttacatggcaatatcattaactgt
7	32185344	chr7:32185344	agccagattacttacgatgagaaatgtgagccatcctcatccatttcatc	A	G	gtgtcttacattcatttccctggatccttgtctcctgtgtaggtaagtgg
7	32185747	chr7:32185747	atagcaggaaaattcccctgtcgtcgaaacactgctcaaaattactacct	G	C	acttcagcataattaaccaggcttgggaatttatatgaactaagtaattg
7	32600222	chr7:32600222	ggcagcagaacaggaaatgaatgtatgagctcgtgtttctaagtaaatta	A	T	acaggtacagatttggcacaagggctgttgaagtagaaagtcgtatgaat
7	36224549	chr7:36224549	aaaactgctgttaataataaataagcacacattcttattgtaaagtaact	T	C	gctaaatataaacttaatcaactgaaatacaaaatgttttaaagaactat
7	36358214	chr7:36358214	agtgtagaaaaaatataatgaaatggttgtttaaacactgtaaagctaat	G	A	ttagagtaattacttcccattgagcaaggcatggagcacattacccaggc
7	48220705	chr7:48220705	aaagaacatttcctgacagcagtttctcagtgcgcggcaacaaatgccga	C	T	tggggacaggaccaaacaacctggtaatagctagcacatggagagcgctg
7	54037416	chr7:54037416	aaatctactatgtggaaggtatttcagactggagagatatataatgagag	T	A	aatgaatatagaaaagtcttcagcctgattccaaatttaaatgtgcacaa
7	58045449	chr7:58045449	actttgatcaatcactttccccctgggtgactaagagtagctttctttaa	T	C	tgcaatatgcttgcacacctgaggtggaggctacatattgcttgccttct
7	60043375	chr7:60043375	attcttctcaagcagaaggatgaagtagttcttctctttatcctcctgaa	T	A	ttttctcccaataacatgaaacagtaacaagacttgtaatctagcagagt
7	62049376	chr7:62049376	acatcagtgcctataaaaatgcctaacatactgtatccccttcatagata	T	C	atcttgagtcaactaagtagttaatttgttttgcaaatgaggaaagtgag
7	68517409	chr7:68517409	catcttgcttccttattattgtctaattgttcagaatgtctgtctgttat	G	A	gagacaaaacaattaagcccagcaagtcgcaacaatagggatcataaaga
7	72462405	chr7:72462405	cttcttgtaatatgtacttaataatgcaataaactattctaagtggtata	G	A	aataaaaggtgaagcactgtattttgattggctgaaaggtaccaggataa
7	74410748	chr7:74410748	cccatgatggtacaacgccggaacaccatcttgttctcggtcagcgttcc	C	T	gtcttgtcggagaagatgtactggatctgacccaagtcctcagtgatgtt																																5;
7	78258072	chr7:78258072	acaattttaattataaagccattattttccttgacattttaacttaaatt	A	G	acctcagttaatgtatatggattctgtccttgtgtgtctataatgttctt
7	78510790	chr7:78510790	ggcatttacaaaatcaaaatcatgagacagaggggacaaggttaccatta	C	T	ggaggcactgagactcagacaagtgccctcagggagttaatacggttaag
7	78510833	chr7:78510833	accattacggaggcactgagactcagacaagtgccctcagggagttaata	C	T	ggttaaggttacccatgttaagcgacatcttataaaaattctatcttgag
7	78511250	chr7:78511250	atcacaaataaacaatgccactctttttaaataatgcaatgtgtgtaatt	A	G	ggagtatgcaattacaacagtgtacagctctcagtgtaacaattaggttt
7	79418993	chr7:79418993	aaggtttggaggccagagaaaacataaataaatgcagaggatattgaaca	G	A	aataaataacctgagactgcaagctcagaatccatgactttgagtcaact
7	80864549	chr7:80864549	tgattccttattcagcaaatagaagcaagatacaattaaccttgtgaata	G	A	ttctttaggggggtacatattcagatttgattgggtctcagttgggtcac
7	81412251	chr7:81412251	ttaagatggtagaatgaatgtttttgtcctttaaaattcttttaactttt	A	G	ttttctgagaaatagaacccctttatcttcaattctaaatatgccctgaa
7	81412253	chr7:81412253	aagatggtagaatgaatgtttttgtcctttaaaattcttttaacttttat	T	A	ttctgagaaatagaacccctttatcttcaattctaaatatgccctgaaac
7	81412307	chr7:81412307	tgagaaatagaacccctttatcttcaattctaaatatgccctgaaacata	T	C	taagcatcacagatgttatacttatttagaagttgatatcatcagtaatt
7	81416163	chr7:81416163	tttttacctttgtttgttacaatgcagaattaggggggaaagaattggcc	G	A	tgaggtaccttttaaaaaggcttttcctttcattatatgcactaaaggga
7	87367667	chr7:87367667	agcacatgtaatatcaaaagtggtgacagttttgacttcatagaggactt	C	T	tactatattacactaaaatttcaaaacagaaaactctctcttacactgtt
7	92227072	chr7:92227072	aactgaatgcagaacaatggagaagaggttcaccttggagccccattatt	G	A	agtggaagtgagtcttgggaccacacctccctttgcttgctaagacatta
7	93187503	chr7:93187503	ctgtgcttgagtggattgaaactgacctccagtcactaaggaaaaatcaa	A	G	acaaaacacataagaatttagagaggacatttttctgccaaaaaataatt
7	94613982	chr7:94613982	ataatagctttactcaactataatattgtgttttttcaatatctttaaa	A	G	gaaaagttagaataatttttcctatcaaggaaaaatgctatttcccaata
7	94650083	chr7:94650083	acattttattttcagtcccactgagagaaaaggcatacaggagggggaa	A	G	aaagatataattttccagaatatatttcagaatgcattttttaaagatgt
7	94801316	chr7:94801316	catatctatttttttcaggagtaagcactgcaaggataagaaaagaagtt	G	C	gtctttattttatgtaaagtggtagcaaaatatggaagatttattttgcc
7	94832223	chr7:94832223	acacttgaaaaattataaactaaacagaagtgatggttatggtcccccttt	C	T	acataaaaaaaatcataaagtatttcctgttttgtcccatttctcagct
7	96269348	chr7:96269348	caaaaatctatagtaaaatatcaactgaaatgcacccctaagacaaaata	A	G	attcaagatgacacccctaattaatacctagtagataattttcatgcctg
7	96269506	chr7:96269506	aacaaagtattatgcctagggcttactaatagctgccatcctgagaaata	T	C	agtttaatacatttgaagattttaactttcatttaaatttctttttgagt
7	103521828	chr7:103521828	gaagtaaatgcaaagcttaaaattgatggaaatatttcaaaccatttcct	G	A	aggaaaaggtctaaatccaactaagaaaattacatactgccattttaaaa
7	105500491	chr7:105500491	agcaaatgaagtagttaagaaatttgtctttatcttatctggaaaactca	T	C	tgaagaatgtttgtagtatttaagcacttcattaggaagcattatcatta
7	107167071	chr7:107167071	taaagttttaattttccagttccaaagcttagaagaaccaataagcatac	G	A	atcaattttaatttaaattgaaacccacagctgtatttactgtagatggt
7	109829540	chr7:109829540	attacagatacttaagcactggaataactaaattggcctattacaacaag	A	G	tgcaacagtactgaaaaccattcactttggctaaaaatgtgatttgactt
7	109928637	chr7:109928637	ttataacaattttataaaaactgaccctttgtcaacaagggcactgagat	T	G	cataactaatcattttctaaaagtctaaaattccattagcgaccaatgag
8	6434048	chr8:6434048	aaagagctcagtgatgactatttggttctgttgctgctttaaatacaaat	C	A	ttgaaatcaattttccagttcttctccacatagtcctatggactcctcag
8	6912820	chr8:6912820	attaccttatgtataaatatttaaaggaagtatgcatacacaaaaatgta	A	T	tcacaacatatgattcaaactatattcaatttacctttaaaccacccacc
8	13943838	chr8:13943838	gaatgatgtgaactcatagagtagttattaggtcaaaattaaccagagga	G	A	taaaaaacaccttggaaatagtagaataagagaaagcaataacaactcaa
8	15260892	chr8:15260892	ttctttctctagttcctgcctgagttttacttttctaataaaggtatatt	T	G	acataaatgtttgcaagttctaattatatgccagctgattggaggaagaa
8	16323432	chr8:16323432	aaaatcattccatacatgaaactgtgagacaagcaatgtattttaaatta	T	C	gtttacgataaacagttattaaactatgttaatgcttataatgaaatcca
8	16323510	chr8:16323510	gttaatgcttataatgaaatccattgctaattcaagaactaattatacag	A	C	taatgatccctgcttctacttgtcatttagctactttagagcttccaact
8	17456876	chr8:17456876	taggttaatttactaggaaattaaaaactattcttgcttgtacacaagtct	T	G	ttaactgaaatccctttccttctctagggcatgaggctcagaaaagacat
8	17804075	chr8:17804075	aatattgcagctttttaattatatgttaatagtttaacagccaaagttaa	G	A	tgctattaataaaatggtataatgaaaagatcccatttgtagtgttctat
8	26347123	chr8:26347123	attctaggttgtgagaaaactctaacagtatctaaaattttccattgaat	G	A	actaagatcattaaatttgcttgcaaaaatatgtaaacatagataacata
8	26358993	chr8:26358993	ttgacagctgtgtaaaagttttatctccaggctttcctgactttaatctc	C	T	ccaaaacataactttccatttcaactggggtccaaaaagaaacatcaact
8	26359020	chr8:26359020	caggctttcctgactttaatctccccaaaacataactttccatttcaact	G	T	gggtccaaaaagaaacatcaactaaataaaggctgtaacagtgaaccact
8	26552220	chr8:26552220	gccgaccacacctccagctgtgaggctgtcgggcctcatcatctccatag	G	A	gctgggctggagcagcaggtcaaagggaggcttcccatcagagccaagcc
8	33471359	chr8:33471359	tttctcagatactgtacttttcattcctaggtgtttgcttatatttataa	G	C	ttgtaatagctcttttaatatccttattagctaattctaatatctttgtc
8	33473917	chr8:33473917	ttttcaccctgatctgaaggcaacacagatcttaataagatcagaagtac	C	G	agcagagaaaaaataatcaggctctaggacaaaatatatttatctgcctt
8	36310193	chr8:36310193	attttgagtattccataatggtctgtatttttagcatcagacccataatc	C	T	ctaaaatcttaatgcctaaaatccagatgtttttaatctctaaactgtca
8	36569399	chr8:36569399	gtagctaattctacgtgattgaatattaatatggaacagtgataagtaag	G	T	cattttaaatcttaatgagcactttaatgaataggacaaaatgtttttct
8	36821292	chr8:36821292	ctatgtttgttgtagcaaattgaatttaactatctaagttgaaatgtaca	C	T	atcagctctgtgatgattttctcattaaaaatggctgtgctaactttatg
8	42920706	chr8:42920706	tattcataaccttgcattttatggacctcaaacactagttccatgattta	C	A	actatttctgtatgcagtagtatgggatctgccaaacaataataaagatg
8	47304011	chr8:47304011	acagaggtgccacagatcaaatagcattcttctcttcaaaacacccaggg	T	C	ggtgaaggctgagtggagaagcagccatcactacttagaataggctgggg
8	47610860	chr8:47610860	attcaaattaaacaaaagtaaccaaaataaaatctcccaaagaaaataat	G	A	gcagagacagaccttaaaatgaatataaaatatgctaagaatattccatc
8	47611148	chr8:47611148	atattcccaaatgcaatctcaaattcaaaatgtaagttggttggcatgtt	C	G	aaaattttctctgagatggacaaaataacaatacaagatgttttcagaag
8	47747556	chr8:47747556	tagattctgctttatattattagttgatcattgaaacttttatgaacatc	A	G	tgtccttgtttaactatttattttatttccaaagacataaaaagctttta
8	50831015	chr8:50831015	gacaattacagttggtttaatatgcattcattgctgtctgagggggaaaa	A	G	aatacctccggctttcttggcaaaatgaagagaaatatgcattctctcac
8	55066453	chr8:55066453	ggctgaaatagagataaattgacagaggctctgacatctcagtggagagc	G	A	ggcaactaattagtgtgtgaagcgcactctgaaagagatgtaaaagggag
8	57565021	chr8:57565021	ttcactaaacatttggaatcccaatatgcaaagttcaaaatttaatgtca	A	G	tgaatgaacggttctgatctccaagagttgaacataagtcactagggctt
8	61555785	chr8:61555785	tgttgttattttcattggtatcttcataaagattaatgactagcttcaac	C	G	ttaaaaggttcatattttccacaaatgccttaaaaacacacgggatcctc
8	62945306	chr8:62945306	ccctgattacaaaacccagtcattcattcagcgtatgtttattgctgtct	A	G	ctttgtgttaagcactgttctaagcagttgtcaagcactacatctatgca
8	82550884	chr8:82550884	tagagagcaaatctctggcctaacaatgttttctaccagcagaaaaatta	C	T	agtaatcaagcacacctgaaagctcataattttcctagccggccatcttt
8	87482731	chr8:87482731	agaaaaatcattttatatatgccatgaatctgtaatatggcatgttggaa	G	A	ccatagatcattttaaaaatgtaatgcacatcatttagtatggaaaacgt
8	87915067	chr8:87915067	catatggagacagaattttctcattcttaaggaatacatgttgaaacatt	T	C	agcaatgaagtgtcatgatgtctgtaatttacttagaaaaacaaatgcaa
8	95565559	chr8:95565559	cactgctattaaatccactgggaattaacatgttaaatccataattatgc	T	C	ttattgcctatataatcctaggttaatggcaaaacgaagttgattcattt
8	96092571	chr8:96092571	atttgtgattctcatttgcacacccccatgtatttcttcctctgtaatct	T	C	tccttcttggacatttgctatacaagctgctctgtcccattaattcttga																																3;
8	98915467	chr8:98915467	atgatcatttatttaaaccttgctattggccgtttcagtcacatgatgtt	G	A	ttataaacggaatgagcaacagtgtcagtgggagtgtgaagtggtacagt
8	111941430	chr8:111941430	aaaacttaatggcaaaaaaaataaaagtatcatatttccagagccacaac	T	C	tgggaaagcaaacttaaactaagaaagttatttcttatttccttcatttt
9	10297649	chr9:10297649	tttccttcattggcagccaatgcttagagagctaatttgtacctggttca	T	C	tttcctccttttatcttatctacgttaacatcaaccatggaaatgagaag
9	12125892	chr9:12125892	aatgtagttggttgaatctaaaccacactgatcaactttttgcttcact	G	C	tctttagcaatctgtgcttatggtactatgtcacccacaggaatttgttt
9	14950693	chr9:14950693	aataaaaatacaactcaagtggaaaaaatatggaaaccccaacttaatag	G	A	aggcacagatgtctaccaataaaaccctaactttccataatttaaatgta
9	18125115	chr9:18125115	ttttaaaactcatttcaatcacacaagagtaaggcactttctagtgaaag	T	C	gcctcactgaaaggcatcttttagtgagtcaaaagaaagagaaaaatcaa
9	19552677	chr9:19552677	atctgaaagcatttcagctctagcaacttagtatgcataagtgcacatat	A	G	ttttttaatgcagctcccctaactagtagctgcttatatattttgtgaaa
9	24567782	chr9:24567782	attaaagatatcaaaaggcattttagcctcatagatgaagcagacagtca	C	G	taaataagtactgtgacacctgttagcctcaatcaagactttaggtatca
9	26324677	chr9:26324677	atgactgcaaattttattctaataaagctagggttaattaataatccaaa	A	C	tgcttaccagccatcacacactgcctctgaagaattttaattgcttttc
9	26703966	chr9:26703966	taattttccagtgataataggcatggattcccagaagcactctatgcctc	T	C	tgatagtaacatcctcatttcctttcctggtaaatgttttaaataaaggt
9	27349297	chr9:27349297	tgttaagcagtattacatgtgccttgttggaatccatcaatgttaccaaa	A	C	gataagtggatgttctcagcattgctaatcgtctatataaaagctccttc
9	27349450	chr9:27349450	tgaaacagcagcaagaagcatttaaactctataaatttcgagcatcataa	C	T	tgtggggacacagcagggaaaaagtatagaggatgaagcacatcattcaa
9	28389920	chr9:28389920	atctgaaatcatctgctctgcacaaaaatgcattgttactttcttctaa	T	C	tgtaaagtacacattatagatcaactaatttcaggaataaacatgaaaat
9	30627331	chr9:30627331	tctgcagttttagaattgcagatgagctctgactgactgtaaatcatctc	G	A	gataggatggatgggccaaccctcaaccttaacaagcctttttcagttaa
9	32835683	chr9:32835683	gcttatgtgtccttaaatggagatgattttggcttcctctaaagaaagat	A	G	aatcctttgctaaaacaaatctcttgttatttaaagaatcggctaaaact
9	33164574	chr9:33164574	ctgcaaatatcctgcagccgactgcaacagtgtctgcaagatggctaacc	G	A	ctgagtctttgatttaatgaaaactttgggaaagcaattcaattcactgc
9	33494220	chr9:33494220	gattataaagatatttatctattttctcttctaatagttttaaaattctg	T	A	ccttcagatttgtctaatcttcctggatttatctttgactttatctagc
9	34562578	chr9:34562578	agccagcaaaaatcaggagcaacaaaaagcagtgagaaaatgtagctaaa	A	C	cagtattctactcacagtagctacaaaaagtatctatataggtttaggaa
9	36086049	chr9:36086049	ctaccaagcgctttccactttggcttcctttgttataataaaagaacatta	C	T	ctcaaaactgcaaaatctttcaaagcttatcctcttctgggaagcaatca
9	43062103	chr9:43062103	gggtgggcatcactgatttctttcatctcgggccttgcataaccaaatgt	C	T	gatttgttttcaactcggtatcctacccaagaaagcagaaagttttcgga
9	43194264	chr9:43194264	tgtacatgaaatggatctgatttttaaacagcagttttgctatttgcttt	A	G	caacctgttgtttattgtaaagaaactctttgtgcttcttaatttctcgt
9	43194987	chr9:43194987	aaattgagagactcttttaatttgagaattctttggtattttcaagaactgg	C	A	gagaaaatgttagcacttttctattgagggctgccacctgtctttgtaag
9	43200425	chr9:43200425	aatttgagacatgccactattatgataatgattgtcctttactacctctt	T	C	tggtggctattttaaatatttataaggccttattgttatttgggtagcag
9	43233907	chr9:43233907	ctttgcacttaaaatacatctctgtatttaattttataccattcaattca	G	T	aactttagaaataggaatttactttttatttctttgtacaggccagagta
9	44348624	chr9:44348624	caaaagctgtctaacaggtgggtaaactggaagtcttcagataattctta	G	C	aggaatcgtgccttttgggattacattgcctgggaacaaaaaggtacaac
9	53192859	chr9:53192859	tggagaagtgacatcaaaatgatgtttatgagatatcaaagctctcttaa	T	G	tctaccccaaacattatacctaagatgacaattttttcatggcttatttt
9	53296104	chr9:53296104	actgtgagaagtttcacctagatattgcttcccacacacgcaggtcacca	T	A	ataaattacgttcacggttttacagcgtagctggtgctagaagttaaatt
9	55461471	chr9:55461471	tcaggcttctgtagcaatatacctgcagttaatggaaaacttttttaact	C	T	agggatgttaggcacaatttgtttttgtagctgaatttaattatagaatt
9	55982708	chr9:55982708	acaaattgacccaaatctgcatcatagattatttttcccttacagatcaa	C	T	gatgcatctccctctcttgatagttatttattgaccatggaaacaaggac
9	56820004	chr9:56820004	ttaaatggttttaaatactcaagcagaatttaaatggagacactcacaac	C	T	gtattggagcctattgaaaattcttccaaatttcacatttaatccagtgg
9	57065986	chr9:57065986	tcacagcatgggatggtatggaagttaaaatgaaatatttgcagctctgc	G	A	catggctcttttaaaatcttccataggagatctgcattgtgctgacaggg
9	57830706	chr9:57830706	actacactgggtacctttgaaagaatctcaaatttgaaaagaaatagcat	G	A	attgaagatatatctctgtcagaacattggtatcccttttatgtcattta
9	58501438	chr9:58501438	tttatgctagagagaaaatgggaaagacctcaaaaattcacttaatgaaa	A	C	aggcagtcatcaatgatcctgtaaattggaaatactcacaaattgtacaa
9	65234328	chr9:65234328	gcagtcaaacgtgggagcagctgctgtttattattattacgctttactcc	G	A	gccacttgctagaaacatgagtcaccctccatgtgtccctgttttcacta
9	72002791	chr9:72002791	tgttagtgtttgattatgaggattcatcacaaaacctgatgggagtatg	C	T	cataaagccttcataaaaagtctaaaaatataaatttggaagttcaagtg
9	72016315	chr9:72016315	cttctccatatttggaattggtaaatttctattaaataacaatctatagg	A	G	attcactaaaaataattttaattttaagaagtttaaaataataatgataa
9	72139900	chr9:72139900	ggaaacacaatcctctaacagctaattaaaaaagcattactttccaccag	G	A	gctgacctccagccatataaaggataaagatggctgtctgtcaatcatgt
9	75272661	chr9:75272661	cagattagttgaccaacccaataaaaatcactttaaaagttaaatattct	G	T	tattttccataacatgcaaacataatatgattaatgaaaccaactgaggt
9	78135283	chr9:78135283	aaataatttccaagagtctctgagttacaaaagatacatttggttgttgc	A	G	tgtaaactgctccttcctcccttacctctgcgttcccttttaatagttcc
9	83036361	chr9:83036361	tcctgcatagtactgggaatacctgtgtctaaatgaaattatgacttcac	A	G	cacatcttatatattcagatgcaaatgcctgaaagctaatttgatatcaa
9	83060715	chr9:83060715	agtgaccgggaggaaatgatcattgctcttcgtttataatgcaaattctg	A	C	ggtgtctgcagaagtgtggtaaacttaaaatgatggctgtggtgagaacg
9	87839201	chr9:87839201	aaatgtgctgtttctccacatgtttttgtgcttgtcttaatcacagtgaa	C	T	caaataaaatagctttacagcttactaaaactcaaacttgtcctcaaagg
9	91381169	chr9:91381169	tagtatcagtttaatcctccagaagaagatggaagtgaagcaacccactc	C	G	tgttttcatatcacagggcatatatccttttcacattctcagtatgtcta
9	94495026	chr9:94495026	tggcctattcaagtttgtgtcaacatgaaagagctttttatcttgtctct	G	C	tttttattcaatgttaacaccacagtgggaacctgtagggttaattacag
9	95123038	chr9:95123038	tcagattgcactggggatccattgcaggttgagaactgtgctagatcaca	G	A	atggtatacttcatggattatgatttcacaaaacagtctgtcttcacaat
9	95191222	chr9:95191222	gaaaggaagaaaaacttatacaatctgtatggaattcagacatgtttttt	T	A	attaaacaggactctgtatgaaactcttgagaattttatagtaaggctta
9	95271031	chr9:95271031	gtctgtcgagaaatgtccatggcgcttttatcgaaccttgcccaagggga	C	T	gcgctggctgcaagggccatagctgtgcagaagggaagcatcggaaactt																																2;
10	8959798	chr10:8959798	cataccctctagatgctttaaaattataaatagccactctaacccttttt	A	C	attttaacactgctgataagatataattgttcaaagtggaaaagaaaaa
10	14477361	chr10:14477361	gaaaagcatgtgatatcacatgaagacataattattaaaactgtttgaaa	C	T	ttccaccaagattaactactgtggaaaaaattgtctttattaaaaagca
10	14920005	chr10:14920005	gccaccagggaagcctgtcttcatgaataaatccattatttttgatatac	A	T	cacaaaatgataggtggtatagaattgcttagtgggatgtaaatagattt
10	15007157	chr10:15007157	actaattgtagaaagaacattgtttttaaacaattttaaacacataaaac	A	G	ctttaagatctttaggactttaaagcacatttgaaattattttagtaaga
10	18213661	chr10:18213661	tactggcaagggaatacttttaataaagccttgaaactagcagggactac	C	T	tcctagcccatctttttaccaccaagggttgccacatttctatcaagtca
10	19879035	chr10:19879035	aaggaagatagtatgtttgaatatcttttaattggtagctatatttaaaa	G	C	atgctaaattatacaataatgtcatagttggcagaaaatcatttgggtct
10	19879054	chr10:19879054	aatatcttttaattggtagctatatttaaaagatgctaaattatacaata	A	C	tgtcatagttggcagaaaatcatttgggtctaaaagacatcactgacaat
10	19879082	chr10:19879082	aaagatgctaaattatacaataatgtcatagttggcagaaaatcatttgg	G	A	tctaaaagacatcactgacaatctggctgcttgatttcatataatttcag
10	29836988	chr10:29836988	tcagtgtctggagacttcccgttaataccactaacagcatcccaccagcc	G	A	agacgattggccactttgttacccactctaaaatatttctgatttttcagc
10	32407314	chr10:32407314	tacttatgtcatatagtgctatatgtctttataaaaaggagtcttaacat	A	G	taagtgcttaacctttacttcttaatgatgagcttttagattgttattgt
10	32526331	chr10:32526331	actcactcttaagtacactctacaatttcagtggtttacaaaaccaataa	A	G	aatataaaatgctgaaataaatatttaagattccttttctgcattgaact
10	32560067	chr10:32560067	gatcactaatctattattattgtacacatatttatacacaggcataaata	C	T	gcacatactttgcatataaacatgtgcaagcatatttcacttggactgaa
10	32597879	chr10:32597879	agcagtataaatgctgtatttgactttcaggtttagtagatttttatctt	G	T	gattatagcttgaaagattaaccagcaattcatttcataagcttgaacac
10	32892176	chr10:32892176	atggctattttaatactagcaacacattcacagaatgactcaacttgcta	A	G	gtagcaaaatatagagagtgtactgagatcaagaagagtcaatcatca
10	33116346	chr10:33116346	ggtcctaagtggaatttagggcatttaagtactgtaaggtctaataaata	T	G	tcgactttaacttcaattggttcaaatcaataagtctgtgttgtctgcac
10	49642752	chr10:49642752	accatctgtaactgcttatcttctctccattatttgaaatatatatatat	C	A	tatatttaagagagttctttaaaaatatggcctctacacgaagcatctgt
10	51781849	chr10:51781849	aagattttctagagaaagattatgccctaggattttcttcttcctgctag	C	T	tcatgaatgtgcaataacatcagaaagctaaaaagagcctttctccctgc
10	54834702	chr10:54834702	gtatttgtaaaaagtaattttatataaacagacattggggccaaaaaaca	A	G	taagaaactttcttccattataaaagtttgcatcagtgacttggagttaa
10	55026919	chr10:55026919	gttaaggaaattaagagaacagattaggatattagaagataaagggacaa	G	A	cactgaattagttacagaaaatcagaaacttaagcagcatttagaagaag																																4;
10	60725955	chr10:60725955	catctatgacatcatggaaagagggagtatcagaaagaaaaataaaggct	G	T	gttccacaggacctcaaaggccaaggtatggagtctattaatacatttta
10	61987358	chr10:61987358	ttaacatgcttcgtaaatatccaagggaatacaatatagacctgttcata	C	T	attcagagagccaaaatctggctcacgttgttttttcttccacagttgga
10	62370572	chr10:62370572	aaattaataagtgcatatgaggccaggaaaaagttggagatgatgggagc	G	A	atggtgttcagttccgctgtgaaggaagcagaattgagtatgtacatatg																																3;
10	62443699	chr10:62443699	ggatttttttttgttgtgttctgatgtcttcaaggatattttaaaagtca	C	T	tgaactgataatatttcctcagagttccatgagaggcctgtagcttaaag
10	63398519	chr10:63398519	attcattcaggaccattctattattcatgcaaagaactgtctatcacaaa	T	C	gcaatatgaaaaggaggtgcgccccatgtgaggcatgaaatatcatctct
10	66668165	chr10:66668165	cagaggcagtcaccacaaaaagtgctatcttaatctctcattcaatagga	T	C	tgaggcagaaatccttctcagatcatcctctgaataggatttcatttgtt
10	67058092	chr10:67058092	gttacagtggacaaattaatcatgattattccataaactggagacttgta	T	A	aactgaggaaattgttccaaatgaaagaatagtatgcggggtaggaagta
10	67899266	chr10:67899266	aaagaaaacaaggcatatcaggtctataaagacccactttaaatactcct	C	T	gtttagttttctctctctgctctttcaatttttgaagttgtttttcttct																																5;
10	67899357	chr10:67899357	tttttcttctttgtatttttggagcatctgttttcgttgatcaaagacaa	C	T	agtttttgttgactctaagtaggaaaaaagaaaaaacagcatataaaata																																5;
10	67899425	chr10:67899425	agtaggaaaaaagaaaaaacagcatataaaatatttcagatagaaaatta	G	A	gcaaatatcttaacttctaacttcaactgttgctaagaagtgcttttagt
10	67905179	chr10:67905179	gtgccgactggcaaaatgtgatgaagacatcctgtcaggaaaaagagaga	A	C	agaccaacttacatggaatttcattttatattttaaaaatttaagattcc
10	73644315	chr10:73644315	ttcatcaagtcttcctttgagaatattcaagtgctcccattgaaatgact	A	T	tgactgcttcatccagaggctgtgcttttgttgtagaacactgctttcat
11	8790747	chr11:8790747	gattagagaaaggatatcttttaattaatttcaaaccctggattgagtac	T	G	aagcagaaacatgaaagaaagatttccaatagtaagcagtggttatggaa
11	8790749	chr11:8790749	ttagagaaaggatatcttttaattaatttcaaaccctggattgagtacta	A	G	gcagaaacatgaaagaaagatttccaatagtaagcagtggttatggaaga
11	9528899	chr11:9528899	gattgttcagatgtattttcttcattcagacttttgagtcatttcattta	T	G	ctggtttttctgtgtttgcccagctttcctgaggaggtcctttcatattt
11	13162714	chr11:13162714	acaaaattaagctcttctttaaggttgttaaaatctgccagagagtcttc	A	G	tcctcttcagttacttcatctaaagtcactaaatgcagatcactgctgtc																																5;
11	19693128	chr11:19693128	ttttatatttaggtatttagtcaacttgggtctttgctgaaaaactgtga	C	T	atttcactacatctggtagaggtgagccagaaattaagtgagattcaagc																																5;
11	19702154	chr11:19702154	acaattatttcttatacaaacatgatgacttcaagacaaaaaaggttatg	C	T	aggttatacagtaactggagaaaattactcttccaaattatctgacag
11	21747695	chr11:21747695	tctcatacataaggctctaaggactttgttttaatctttagataatatag	T	C	tgaagtggacagctttttaagttcatttcccctgttttcattttgccaat
11	23968991	chr11:23968991	taaataatttaaaatgcaatagaatggagacttagcttatacaactgggt	G	A	agaattttatggggtaatttctactgaagtaaatcagttggaattccaag
11	24108805	chr11:24108805	tttgtagtatccttttcttttttacatgtatggatattgtgtatactcca	A	G	taattgtaaaatggcagaggtgatttataatttctatctcctgctaataa
11	24124707	chr11:24124707	attcttttgcataaatcaatatgctctgaacaataaagctaatagcccag	T	C	taaagtctataaaatgtagctgtgtagccgcttgtttccaaggctttatt
11	26661387	chr11:26661387	agatgaatactcaggagagaaaattacacaattattttaggtaattatat	A	G	taaagatgtattaattataaaaatctaacatgagtttagtaatgatagga
11	26974507	chr11:26974507	gctgctaattattcttaatgggcaagatgagcacattaagaaacaaatga	A	C	tacatcagtgaaatgtaattgaaaatcgacctggcaatcgcacatcacat
11	26982443	chr11:26982443	agatatagttcaatattcttttttagtgcctcaatgcatatgcagaattt	C	A	ttctccaaattggaggtgttgaataacagtagcgacagatagctaagagg
11	30756862	chr11:30756862	taaatatattatttagagtctagagttactgaaatgccctgtgtttgact	A	G	taaaatttaatatgtaaaagataatgggctgtctctaaaatacattttaa
11	33032388	chr11:33032388	atttcaaactgctgatttgcagagatgaatcgcgaagcaatctacattgt	G	A	tggctaatcagaattcccatccttacccatgctctgaaaagaagcctaaat
11	33470114	chr11:33470114	gaggtcaccattgttttgtctgtccagtgtccttctagaatgagaccttg	T	C	cacacatacatactttctttctgataataggcatcatcccttggaggaga
11	33693008	chr11:33693008	gaaaatagacagatcttacaaaatgtatgatagtccctgctgggagaaag	T	G	aaatatttcacaataaatgaggcgagtcatattcagtgggacaaataaat
11	33708019	chr11:33708019	catcaaccttttcatgtgtggaatttaatgacattttaaggttaaagtaa	A	C	agtcaaacattgattttttttagtgtcttcccctaatgcacctaatgaat
11	36891056	chr11:36891056	gatcaaatcactactctttctttactccaagcaaatgtctgtacgctgca	T	C	tggtataatagtaataaagaatcacgattaaaacaagtatctttatcttt
11	40403842	chr11:40403842	gagattgatttttggtgttgagaatctatcatgaatacaaaaaagcacct	G	T	aaaaaatatttttaaacacctaacttattgctgagctaattacatggtag
11	41950224	chr11:41950224	ataactctttccccaaatcagtctgttgatttaatctcatcctttcataa	C	A	aaggtccctggtggctcagagagtaaagaatctgcctgcaatgcaggaga
11	56740302	chr11:56740302	gcttcattacataattttagtcatcagcaaaccttgggaaaacttaaaaa	A	C	tgaaggcactaaatcattttaattggaaatttaactgggtatctttatag
11	59825141	chr11:59825141	gatgtttactgtgaggctttacaccatgttccataattaataacagagtt	C	T	tcacaaatcgagtgacacacgaacgaccacctatatcttctactgaagca																																1;
11	60966740	chr11:60966740	gataagtacagagattggccatttgccattgttattagggagaaagtcct	G	A	cacactgagagtttcaacaaattacaaatgccaggaagaaaataatatgg
11	61448967	chr11:61448967	gtcccagctttttactatatatatatacagtctgaaggtgactttttcat	C	A	tgctgactcatgtttgttcatttatcgagaggaacaaatgtatgtaatat
11	61449106	chr11:61449106	aattttgaattggaaatataaaatataatttttgaacctaaagaagtatc	A	C	catcaccataattttcaatttggaacatgtctattgcctaaagtgaggta
11	61450434	chr11:61450434	gtaaatgcatgttcagctttcctgtttcatcttgatgctatcctaagaag	T	A	ttaaccaaaatttcataatttgatttaacaaagaatgacatcagaaatgg
11	61461269	chr11:61461269	gtctttaaccagttattaaagtcaggattaatttgtaatggttcaactta	C	G	tggcttttaaaagctttttaaatttaaaaaattttaaatccctaaaaaca
11	61471943	chr11:61471943	ttgaaatcatgtgaagtagatttgcacagacatcttgtgagtgattggta	T	C	tgggagtgttcaagaaactgttcaaagaaagaaaactcttccctcattat																																2;
11	64594513	chr11:64594513	tgcaaaaaataatgtaaaattaatgaataaggattttattattcctaatc	T	C	acaatcccataaagaatacaattttatattgaattccattctcctataca
11	64638467	chr11:64638467	aattaggtttgtattggggaactgataactacctgggttgtggggaagaa	T	G	cttacctgcttgcatgtcgaagtttctgttgtgctacaatctattttctt
11	64638567	chr11:64638567	tcagagagatttggaagaaccaagcagaaattgaacctgacccaaaatat	A	G	cttgtatttttattaccttttcctgtgaaactgaaaacattcacttaatc
11	65007138	chr11:65007138	tggcaactttaaactgaatactttctgtcaacaaatacagctctgaaaca	G	A	acactttcatgtatacatattaaaaggcataaacttttggctactattac
11	68506657	chr11:68506657	gaactatgggtaaattttgagaacttgacattttcagaaatgttaaacta	T	C	tgaagaaaaatactagacacacactttagtcttattctatataagaaaag
11	70364067	chr11:70364067	ctagaagctcgaaaggcatagtgctgctaacagtgaccccctctaactct	T	C	ctggaaaatggatatggacttgttcgttggtattgttttgggtcattatt
11	70395709	chr11:70395709	tcagttgcttagtcaccgtctgtgaaatgaagtcactattgcccaagcct	G	T	ctagcggtagacaccattgaagtctcctaattcaatccacagggaacaat
11	73013154	chr11:73013154	tctttttcctttatttgtcctagccgtctttgttcttttggaagacaata	G	A	tctttaccacgatacttgatcacctttacttctcatatcttttgaagtat
11	75234844	chr11:75234844	tttcaagggagtgcgagaaaaataattgaggtaggtcatggacctgccat	G	A	ttgaaatcttaacattttcttctactttctttaggtctttgtgcaatgga
11	76505829	chr11:76505829	cttttctgtatttcaggattatattgcccgcaagacctaagggcctctca	C	G	tgtttcaaaggatatctcatttactcctaatagaaatgcgaatttcttgc
11	76505860	chr11:76505860	aagacctaagggcctctcactgtttcaaaggatatctcatttactcctaa	T	C	agaaatgcgaatttcttgctgtgtcctgctccccttccttgtgccctcca
11	76506376	chr11:76506376	ttttatttatttttttggttccccatgagggtaaacatttttctttcaat	G	A	ggtttgttaaaatgttctgtttccattttggcaaattatcctttcatatc
11	76657261	chr11:76657261	gatagatttccattaaaagatttggcatgattatttaaccagttctatat	T	C	ttaggaaatatatgttatttccaatttttgttatcaactgtgatcagata
11	76660393	chr11:76660393	gcatcattcagacaaagcttcattaaaccccaccaaacactaaaggtcac	C	T	gtggttttatatgtttttgttgtagcaaccaaatgttgcaaaaactctat
11	76750933	chr11:76750933	cgtgctctttagagatatactcaaagggagctcctcttgaatggctggca	A	G	ttattttcccatgcctgtgatcttgtagagagttaaagtagttgagagat
11	76752328	chr11:76752328	tttctgttaccaggagtcatgcatgggcacaatcacgcagacaccccttg	A	G	ttctacacataatcaagaggaaaatttaaaaccccaggaaaaaagctttt
11	77930103	chr11:77930103	ttagatggtaatgggaaagatgattaaagttggcccagtgacatttttca	G	T	atagctgagaaatgagaaatatattcttcccttcacagctttatgtttca
11	81539772	chr11:81539772	aattccagaagacttttttacattgtgcattataattttcaataacattt	A	T	aaaagtatcaagaatcttgagggttaccagggcaaccatcatcctggttt
11	82813980	chr11:82813980	gcagtttgctgttttcagcgtttctcatcagaaatagtgcaattcagccc	G	A	atctgcattggaagcataatttatcatctcacacagatggttgactaagg
11	92773191	chr11:92773191	ccatgaaccctccctggattcctccaggcagaatcaatcacccttcctcc	C	T	caagctcatcaccaatgtctcatttaacacttacttcggtctttttgtat
11	94015703	chr11:94015703	actcacttttctggtttaggaaaatcatatgtatatatgtggggataga	A	G	aaaataggcgtctttgtatcttgaagatttcttttttactttctgatc
11	94122990	chr11:94122990	agcaaaatagatcactgttacatcttcttccatactctgttactgtttct	G	A	ctctttttggatgtaaataaaaacagattacctgttaatgtcatttaaaa
11	94143739	chr11:94143739	ctaacttatttaggctgtgcctcagtaaatgctcccaggagtgaagtaga	A	G	gccttgaggatgatgtccatcttaaggggccagtgtcagatctcacttga																																2;
11	94319934	chr11:94319934	atgtccttattttactagaagtcatttgtatagctaaggtcaaaattggg	T	A	cttaactctgagaatttagaaacagcacgataaatcaccccaaatctttt
11	94401681	chr11:94401681	gctactcttactattttgtgttttggaaaatagttatttttcaataaaaa	T	C	acatcacttacaggaagtgggggaaatgggtagatgttggtcaaagggta
12	2058789	chr12:2058789	tggaacatcattgttggaatttatactttgatacaagccagttggtttaa	A	C	gctaaaagagatgtgagaaaagccctcaatattaaattgaagattgttgt
12	2338336	chr12:2338336	taattcacttacctgagggaatgaaattaagtagaacctcaaccttaact	G	A	tgtttcttgacatttttgcatgtaattttgtaagtgtaatattgctctac
12	2338670	chr12:2338670	gagtgtagtaactatgattctggttgttttgatagttttatttttgttcc	G	T	ataaataattctttttccttctgcatcttattctaagacctaagacagga
12	2340211	chr12:2340211	tttataatgaagccactaaagatttaagacaaaggagtcatgatatgtga	G	T	ctatcttttggatggaacagcagtattaaaaaaacaaagtttgtagagag
12	2349828	chr12:2349828	gatgaacaatataatttgtaacagagaaatgtggtccttgagggcatgtt	A	G	atatagaaatgatgccaaaatgaatgtaacgtaatatatcttcaacatcttgaagatttc
12	3337286	chr12:3337286	taaactttggtgatggctatctttaaatgaatattgtcaggaataccat	G	C	gttttggctgacatctaaactgcttgaaggctgattacttttaagttgtg
12	5326847	chr12:5326847	ttgcaacaagatgaaagaagaaagcatatgaggtctatgctatcagcatg	G	A	tgccttctggtaatcagattttcagtcatgattcatttggctcaattatt
12	9244345	chr12:9244345	tgtgacagtattcttgtgagttcagggaattagagttaatcatggtgtcc	A	G	tcactgtcggaatggataagtaaagtgtaattaatacactccgtggaatt
12	19493319	chr12:19493319	taattaaacccacagttatatttatttaaataagagttaaataaaccacc	C	T	caaatgctgatttcatatcacaaaacctaagtattttaaatcacaacttc
12	19554236	chr12:19554236	tctctagggaagaatgaattgcagctctctcattttatgtttttacccct	G	A	attttaataattgtaatcttgcctttgaaataggaaaatgtgccagtttt
12	19554327	chr12:19554327	tgccagtttttaataaaagtctccgtgagagaacatggttggatttatat	C	A	tctgcttctttctttaaatagcataccattttataattgtgggcccagac
12	22479137	chr12:22479137	ggtcttcaggctgtgactcaacaatcttaatcttttaaagaggctgactt	C	G	gtagaccgtgtagcaataattgttgctgttgttacaaattaacatctatt
12	22985125	chr12:22985125	agcttgcataatacttctggggacaaagcaattgcctgcttgaaagccac	G	A	tgaatgaataaatttggtctcgggatttttgaactgttgtgaaagacttt
12	24108847	chr12:24108847	agtaaatatctgtaaaactcataaatactaatcactcctattttaaattt	A	T	tacattttatgctatgagctaagatttctatataaaatgtctgatactaa
12	24141192	chr12:24141192	gttaaataaggtacaaatttaattgtgagaattacaattccagccaaaag	A	C	aatagctgctaacggcagccttttcttaagatatcctgactgcagtgagt
12	24533145	chr12:24533145	acaatgtgcctggtatgtagtaaacacccactacagattataaagccctt	G	T	gtcaggaataatttgggtcatattactgccctagtcctgatcttgcactc
12	40114440	chr12:40114440	gagaaatgtcagaaacaaacttttagtacttcaatgtcttctctgataga	T	C	ttttgtccctaatataattttcttaacattttactagaagaggatttcag
12	40557256	chr12:40557256	agagattacaatcatgtatatcacaaaggatacacgattgtgttattcat	A	G	tgtgtaatcatccatagactgactagaaataacagtggtcttattatgca
12	40646742	chr12:40646742	aggagattccgataaaatgtgtgatcatcccttgccaatattttcaattc	C	G	tcttctgtgcagacagcagggtttatgtgataaaattttaatgaccgtgg
12	45587377	chr12:45587377	taacattaactttaactaaaaaaatgacagctctgtcagaagactgtctc	C	T	cctcacctgattcttaatatggagttcctgacaagtatacagatttgcct
12	45856959	chr12:45856959	caattacaaaaagagagagatgttattgagcctaaggaatacttaataaa	G	T	aatattatcaatatacatttccttaagagttaataatactgcagtgggat
12	46081905	chr12:46081905	taatatttgtggtatttaattcaaaattatcaagtgttaattgaaaattc	A	G	ttatttttagctactaataattaaagcaataaaggtaagttcaatatcca
12	46447286	chr12:46447286	atgaaagggggctggtagaatgcttcccaaaagcagaaacctaattaaag	G	A	tgatatgcctgcttagaggcttttttcaggactcagaaatagaacaaggt
12	46737697	chr12:46737697	atataaaagttcatcttttaccttctcaccaccatcagataaaagcatag	G	A	gggcttgcagccacactcagatatacgggtcccaaaggaaaatgcctagt
12	46764560	chr12:46764560	gttttatattatctgtagataaaagtattataaatatgagcatatattct	A	C	gtatctttataagatcctattttaactcaaatataaaccaatgaagtatt
12	47421392	chr12:47421392	tgttgaatttgatggatcattcttaaaagcgacgttgctaatcttcaggt	T	C	ttcttttttaggttattcacagatcagtgggttttccagctaatacaggt
12	47431670	chr12:47431670	attcctcttttaagctgcattctgaccactaagcataggaaaacaaaggaa	G	A	ttttccattttctttgacatagatcaattaggtaatcataatttggaagc
12	54089873	chr12:54089873	taaccagagtgagatctagttgtgtttcttcctgcacctttcagatcatg	C	T	atggtttcagtcttgtttcttatctgttctcagttttttagttcttacta
12	59513856	chr12:59513856	ataagattagaaataagaaatgtgatacaattaaaaagaagaaaaatgta	G	A	ccaatccaataaaagaaattgacacctcagagggcaaataagaaactcac
12	59514169	chr12:59514169	gacgagcttttttggagagcttcctaaaaatacagagatgtgatgtttaa	T	C	atatgcagccaatttctattcctggtgagttccccaattacctggcttga
12	59514228	chr12:59514228	ccaatttctattcctggtgagttccccaattacctggcttgatcattctg	C	T	actctaaaatacatagcaaaccctcaagagtaatctataataaattcctt
12	69225315	chr12:69225315	attaatattccataaccaattttaaaagcttaattatgaattatctacaa	C	T	gatcaaagttattttggtaaagttgatctctcagtttcaagtgctaaatg
12	69688420	chr12:69688420	tttaaaagaaacaaacaaacagtgttactctttgaggtgtgattagcaca	T	C	aagtacagccgctactttttggatatgtctcatttcattttattctgtat
12	69694363	chr12:69694363	ggaaatgaaaaagcatttgcaatttaatgacattacagctctcagcttag	G	C	ctggcgtgctgcgaggcgaaaagcagaaaaagagaggagagtagaaagag
12	77667609	chr12:77667609	gaaattggaatgtctgcattaaggcagcataatataattatttatctata	T	C	tgtattcctattgaaagaaactgtctttgaaaaggaaatgtctagtagca
12	77680792	chr12:77680792	ttagcagatttacatagaaatttttcaaagttgttatgaaattgttaaag	C	A	attttttctggtatctcttggaaacacttagaagctttggcagaaattgt
12	80821214	chr12:80821214	tagcaggaggctgaagagaattatttagcattagcaatggctcgtttggg	A	G	gttacgcactaatcaaggagcttgagtgttagcagtggggatgatgggaa
12	83402602	chr12:83402602	gaacccaagggatagaattgggtccagcgaccaccacgccatttggggtc	T	G	gagtttggaagaagaggcattttgacttaataaagagaatatttatctct
13	12933941	chr13:12933941	actggcaagggatggggagaagagggtccagtttcaacgaatgtaacaga	C	T	gggaaagtcagacgaccaaactgtaaactagataatggaggttacgaaca
13	13843726	chr13:13843726	taacctctatccatgtaagtaccactgtgatcctttttgtacacataaca	C	T	tgtgcacacagagacacagttgactggttctgaagagggtgtctgactca
13	18182642	chr13:18182642	ccattctcctatatgaaattttggatactgttaaaatctaactaatgtggactg	A	T	aatgtagacttcagttttatgatctttactcctatggtgaaacaagataa
13	19138150	chr13:19138150	attgcatggagacacggctttccccccttttttgattatgtttgcttgat	G	A	tttcatattgtttgcatgaaatattatttaagaattatcacctaactgga
13	19856846	chr13:19856846	tgcactggaaacttgatgaactattgtttttggcttgtttgcaagaaagc	A	T	ataaagtggccttttcttggctgttactagattgttgtcattatccacga
13	19914889	chr13:19914889	ctgatcaatgacacagaccaggcttatcatcaaacagcaacacaaggggt	C	A	gaatagcatcttttagtcgccttcacttagaacttgctacttaatgtgat
13	22060006	chr13:22060006	gactctgttgaattatccattcaaagaaaagtaatttctgggtcttaaaa	G	A	gattggatggggcaggatactgttaggattgataaaaaataattatccac
13	23004795	chr13:23004795	tgaacctatattgtgcaacaaccttttctaggtcatcatttataacatat	T	G	tggtctgtctttatgtcttcctcttacattcccctactactttgctgtag
13	36828047	chr13:36828047	tttttcatgtttggcacagtgattttgagtttttatagcacgtgatcagc	C	T	gtcctggttccattagccaccagccagtccctcctcttatgctaaagctg
13	36833297	chr13:36833297	gtgacttttaaacagaaaaaaaaaatatttttgttgatttctaaagaga	G	A	tttagatgtcctgtttaaagaaaaatagtgtagtgaaattttatatattt
13	42805308	chr13:42805308	acatctcatcaattatgtgtgagtcacaagtcacattgtttctcaaaagt	A	G	tcttctagaatgtgatgctatcttaggcccatagtcagaaactggggcaa
13	47738288	chr13:47738288	tttttttaacttggcatttgaataactttttcttttattctttttaactt	C	T	aactaaagtacagaggtgcatggtgccttttcataaaactgttaggatta
13	51077481	chr13:51077481	tggtagaaacagctgtcaccacaaaagtcatagctgggccaaggaagcca	G	T	ctggctctgtgattcacaaacaaattaaccttgggattttattttgagca
13	52902095	chr13:52902095	taaggaaagctcctctcacacaatgctttactcaaaagacactcaataca	T	C	aagggaaatgtggaggtgactgatgtgagtcctctggcttctcaaggggt
13	61564202	chr13:61564202	tttgccaactaaaataaaagaaaccaataccttggcaacatggttttttc	C	T	agttcctgggtaagaaactgtaagatgagcctaaaaacattctgtaatac
13	71503457	chr13:71503457	ttaacagtcagttaatgaaagtcctttaattcataagtgattctaaacta	T	C	tctctctacacatttctccaacacctggatacttcaagggaaataaatga
13	71511562	chr13:71511562	attgaaattttactttcatttccagcctccacataattagggagtcaatt	C	T	acatggctggcaaagtgaaaagtaaatcacccgaagagagatgaattaca
13	73683132	chr13:73683132	ttcctctaaaaaaatccattttcttttaaatgaaggctaagttttaaaca	C	T	tctgctttctccttagcactgcaaagaattctaattatgcagaacatcca
14	22272935	chr14:22272935	ccatagagtaattttcaagcatgaggcatttggctactttccattcattt	T	G	gggatttttatctattcctctccattaagcttatattgaaacatgcaaga
14	23455449	chr14:23455449	atgaaggaacatagattaacacagctgctaggaaacgtttccacttatga	A	G	acacattaaaggtgatgcaagataattagcagtgttaacagtactaaagg
14	27376922	chr14:27376922	caacacaaggattacaattatttcatagaaggaaaaaaacaaatcaaat	G	A	tttaaacattttgcaactcagcctcattggcaagaatgcttttatctt
14	29261164	chr14:29261164	aggaaaagctcctgcaattattttaaaacattatagtaaaagccttggtt	T	C	cagctgctcctaaaatgtgggcacttaaagctgatcacaacaggtgagct
14	31023921	chr14:31023921	taattttgctttagggactttgggagtagaacatagtatacacacatatg	C	T	aaatctgtttcctataaatagttaacattaaacaactttttgaatttgtc
14	36227211	chr14:36227211	ttaggggacttgctactcactgccactaagaatctgagaacagtctcaag	G	T	attattatggagacggagtaaaataatgtgttgctcttgagcatacaaaa
14	36246605	chr14:36246605	tttttctcttattgctgccatgtgtgaagtggtctcttggtgacgtaagt	T	A	gtaattcattctttcttgagatctcactgctaaaagaggggaagaaacta
14	36607693	chr14:36607693	cttgcccaaggccacagattgaataggaacagcctgaattttcactgaga	T	A	ttctctgagtttccattaaaacatgttgcactctccaaattaaaattcta
14	36608037	chr14:36608037	tttttcttgaatagaaagtagaatgaagacattttgtcagtgtaaacatt	C	T	atccattcaaaatcttttcccagctgattatggggtactaccttgttgat
14	37804558	chr14:37804558	tgatgttggcaaaaaacccaattatttctctaatggagttgacctataaa	A	G	gttcatatttcaaaaagcttagtaaataactattaatcagagaatctcac
14	38184315	chr14:38184315	ttttgacgcacgagtatatccataatccctgaatgaattcctatcagagc	T	C	ttggtcattgtgtaacacagacagtcacaccattccaacaaatttctttg
14	38413019	chr14:38413019	gtcttcagtttctttacaactaaaatattcagtagtttctaaagagtttta	A	C	aagatacccggtagaattcaaacgacatagcgaaagaaagccgctttggg
14	45309171	chr14:45309171	gaagtatacatagagtttataaacagatctgatatttagatttctttttt	A	G	gaagacatgtttactttaataaaaatattgcataccacacttgatcagga
14	48162577	chr14:48162577	gtatatcaaataaatttaatttccccattgaaggtgcttgcttttaattc	T	C	ggggccagcagtgcagaacagttttgaagattaaatttccattccaagaa
14	49949500	chr14:49949500	ttatgatcgaaaggatgattttcctcagcaactggccctgaatcatcttt	A	T	ttagttaaagccctgtttgctattctaataataaaaaaggagcttttatt
14	50049138	chr14:50049138	atgtaagcatggccacatttaggatagggtggagatcgcttaccccagac	A	G	acttgcttgagctatgccttaaatgacatcctcctccctcctgtaacctg
14	50571188	chr14:50571188	atctcataataatcaaagatttctgttgcttccacccaaaaagttctagc	G	A	aaaaggtagcagaaagatatctggctaattgttcacttaatacaaatatt
14	52808544	chr14:52808544	atgtcatttcatggttctattttgaaccaataaatcattatctatgtact	G	A	ctttgccatgattaaagtttaaatggatgagcaaaaattccactgagctt
14	56712892	chr14:56712892	tgctttgaacagcataaaattagtcatgcggtgatttcttttccttccat	C	T	tgattccactgtcatttgaaaaataaaaccaggaaacatgtgttcctgtt
14	56712998	chr14:56712998	gacagcaggtaatggagcatgtcaggaacccctcatttgggtcagttgag	G	A	aatatgcttcagagaaaatgtggttagtacaagggattgctgtgtaaatt
14	56713377	chr14:56713377	gacctatatgaaaagccttgcaagttgctaaaaaatacaaaagaagcttt	G	A	atcaattggaaagacatgccagtttactagagaagaacacattataaaga
14	58596582	chr14:58596582	gccaacactggaacagcttgagaaactattgaaatcatacatgtattgtt	T	C	tgtctcttatgtaggaaagtactcctgtgtggcctggttttacttgatgt
14	62113942	chr14:62113942	agaaggaaattgtaatagacatgaaagagaacaggaatcttacagagttt	G	T	tcatattctgctatgtattaaaatgataacattgatttcatggtccaata
14	63022059	chr14:63022059	cactctcatcctaaaaaggacaaaaggctaaataatctacaaaagcataa	C	T	ttctcttgatcccatcagagagttgagggttataagacaagcaaataatc
14	68440244	chr14:68440244	ttgtgacagctgaactaacagaacccttgttgtaagctccgttgtgatag	G	T	cacacaaagaaattaaatactaggcaacattacagaagggattagaacca
14	70663622	chr14:70663622	gaatgtcttgcagctgtctgaggaacacagatcgttagtgattttggcag	G	A	attttgttggaagcacaatgctaaagatgaaaggtcagttttatttaact
14	70663741	chr14:70663741	cagattaagctagttttctggtaaacagtgccattcctttccagtaaata	G	A	tgtcaagatgccttgatgaataacatacatggagataaagaagaacatca
14	70663791	chr14:70663791	gtgtcaagatgccttgatgaataacatacatggagataaagaagaacatc	A	G	ctcagtgatggaaaattaggtatctccataaactcaaatatgcctttagt
14	70663830	chr14:70663830	agaagaacatcactcagtgatggaaaattaggtatctccataaactcaaa	T	C	atgcctttagttttcttgctatgatctgttccctaaaacatttaccaaca
14	72496026	chr14:72496026	cctgaagacacagctgtgggatctgtcatcttaaccatccaggccacaga	C	T	gctgatgaaccacatactgggagttctaaaatcctgtatcgaattacaca																																2;
14	80736469	chr14:80736469	taaagcttcttcatactttctaaataactatgtgcttttcatctccctca	A	G	ttcccgaacatattgttttttattttatgtaaatgagcatctgttgctga
15	8062191	chr15:8062191	aaaataaaacagatcattgaaaccaaaagctagttccttaagacatccat	T	C	aatttagtaaacctttggcaaaacagataacatagagatctgagatacca
15	13096109	chr15:13096109	tatcaaaaacactcaaactaaagccatacttctcccacagggaattatatt	T	C	atacagaaatcaaagtctcaagctgaaggaatcaactgcagaggtaggat
15	14973736	chr15:14973736	ccactcagggccccagagggggactgcttccagtgaatgttccactgaca	G	A	cacataatcaatgtaattgtggttttctaagaattcagaaagcatttcgt
15	20111552	chr15:20111552	gatatcataagaaagacaactcttgtcttgagatctgaaggatttttccc	T	C	atcattcttcacaaaaggaaatttgaataacagtggtctcaatggaagtt
15	37180943	chr15:37180943	ttgttgcctgttggttatgtgggagttagtaacctgacctgacttccacc	C	G	gctgaggctgactttatatggagcccactgggtcactagctgaggaagga
15	39369508	chr15:39369508	attctttctgttcttatcaggagttcatttgagaatttaggtcccttttt	C	A	ttcatatgtcatgaatttcaacactatctttctgaattgtatctgatcta
15	41631309	chr15:41631309	tacacataatttttgctttgcacatatgctttagggcagtgattctcaaa	C	T	tctgtcctcaggagccccaagcttctagaaggtttgatctgggacttaag
15	46604001	chr15:46604001	cacagctgtgatcttcatgtatgtccgacctcgggccattgcttcattca	A	G	ttctaacaaattgatctcagccatatatgcagtctttactcccatgctca
15	60846065	chr15:60846065	gaaaatgttgaaataaatgacagtgcttttgttgtaataggtaaaagatc	C	G	cagactctgaacatgacccattagtcacctcttagccattctgaaccaaa
15	61918252	chr15:61918252	acccaagctagatacagcagagacttttcatgtttaatggcaaccatctt	A	G	cacacattctgattcttttgaatgcacacatgcctatttatagaggccca
15	62161804	chr15:62161804	actggcaaatacacttcccaatagcctgccacagtgtcttttaaaatatc	A	G	tttcagaatgcagtcagggaagaaaatgagaggtagaagcatgggagaac
15	64003365	chr15:64003365	ctcactgcggtgtatttatccaaggagtaccttgcatatttcctcccatc	T	C	ctccaagcagtaaatttattctaattgcaaagagatacagtaaaagcctg
15	64615779	chr15:64615779	ctgaggcttccagttggagctggcagttgttgtagggattaaattattta	A	G	agccttcagctggctagtgtaggcaagcagtggcttagaaaacacttaat
15	65440395	chr15:65440395	tttagtgagcaatgcttcttgctggctgttcccatgatgctatcaatccc	A	T	ttgtaggaccaacaattaattataacaataagagagacattattcatcca
15	73237962	chr15:73237962	tggttcaagtggaaatgaatgacttccccagggtcccaatctgacagtaa	G	C	tgcttgctgcttacatgtgtggaagagggaacggggacagatattgtaac
15	81622723	chr15:81622723	tgcctaaagggtatattcagtaaaaatatccttcaaaaattagagtgaaa	G	A	aaagttatttttaggagaacataatgtgagagaattcattgacagcagac
16	12297864	chr16:12297864	ttccatattcctaaaaagtacctccaagagtgaaataacactttaaatga	G	A	catgcctgtttatgtgttaaagacagatggagaaggagaaagaagaggga
16	12304217	chr16:12304217	tttcacatttacttccacaaagaaataaatcccaactacatctcgatcag	C	T	aagaaagaactatcacttgaaaaatctatgtgttagtaccaggaacatgc
16	15182268	chr16:15182268	atcttataaattacataaataaatgctgaaatcctttgagggtattgaat	C	A	atgattaacaaaatccagagtttttaattttttctcacagcaccaatttg
16	15182420	chr16:15182420	aaatgttttgataaagtggcttagcagcaggacttttgccattgactcaa	A	G	ctaaagcaaagaactctgaaaagtgcaattgttctgtgagagtcctccat
16	15418347	chr16:15418347	cataccttaatcattttcttgtggtcgtgtgcaaaatgctggaagtaatt	G	A	caaacaaattgtgtctgtctgagccaaagaaacaatctgcatgcacttaa
16	15502187	chr16:15502187	ggttcattagtataattatggcaatgtggttcatagccctgggatatatt	C	T	ttttcttcaaagaaaaataagagactaacataagcatataatttggtttaa
16	19751143	chr16:19751143	caggactctttgatgagcactaatattacatttctgttcagaagcttatt	T	G	atgcctcttgtttccccacatggaaaacagcagataataaagattaacaa
16	19794708	chr16:19794708	caatcaaaatcttaaaactggccctttagggagcagaatacattctctgc	C	T	tccactcccaaattactttatggttccactatgctttcagtataaaatca
16	20631855	chr16:20631855	cacaaatagaacaaatgtacagcaaaggaggtaattattaaatacaccga	T	C	ccctttatcaacttggcagggacaacccaaaagacagtttctgattatga
16	20680678	chr16:20680678	agcacaagtctccatggctgtttatagtaaatggcagcgaaggctttcct	T	G	aaattcatccatcatgtttacaaaatatcttgactttaggaaggaatatc
16	20684625	chr16:20684625	tctaatagttaaagtacatgtctatcaaattgctcatgaggacaaattta	T	C	ggaaaataaccaagaggaaaagctttgttcttattaagaaacatgaatat
16	21609484	chr16:21609484	tgcaatccatctgaatacgtaacctgaatttgttttctttccgtttcact	A	G	tgtaattaccatgcaacaataacaaaagtgacatgtttgaagaacagata
16	24459859	chr16:24459859	cactcgtattaataaatatttcagtactgaatggagttctggttaatgca	C	T	attaatatcttggtaagtgaaattctttgaatgttttatatgttacagct
16	28785912	chr16:28785912	acatactctttaattacattagaacttagttataagagtttaactagaaa	C	T	catttggaaatgaaacataatatctgaaaaaacaaatagttttctaaata
16	31021815	chr16:31021815	gagaggactcacttctcattttccaaaggaataggaaagactgcagggtc	A	G	tccaaaagagtccactgcaatatcatagcacagtatctttaaagtgctga
16	32015424	chr16:32015424	gatatacatcttttctaaaataataattctctggatcaaatatttataatta	A	G	aatagatcctaagaataaagatattatttatggacatggagaatgtaact
16	33173322	chr16:33173322	catgaaactctgggaacagatgcttttagaagccatcatgcaagccagtc	A	G	atactacacaacactgctaacttaactgtagttatgtgataacattagat
16	35949487	chr16:35949487	agttaaagaaggcaggaggtttaatattgatctgtcatcgaagctgctct	A	G	ttctcaaggactgttaattgatctgttaatcaaatcaaatgttagtcgtt																																5;
16	39182389	chr16:39182389	aatatttcattgttattgaaaattacacttcataaaaagtcttgttcatt	T	A	aaagtttgaagagtgacagaaaaatggctttcagacttaggtctgctaaa
16	64228829	chr16:64228829	tttatagtttgttttctcatattctgttgctagtatatcaacatacaaat	G	C	aattttgtttattgaggttatatccagctgtcttgcaaacttcactttat
16	71412570	chr16:71412570	aagaaaacaagtgtgaatgccatacggctttttaaaagcaagtatggaaac	G	T	ttgtacacctttgaaaaactggaaaaagaaaagagaaagaaaaaaaaagg
17	241021	chr17:241021	gatatttaaatctttcttggctcatgatcatttcctcttgtgtgttaaga	T	C	gaaatgatgtcttccagtctttctgaaatagagctgtaagaaagacttgt
17	17095715	chr17:17095715	cacaaaaactagaagtaagttattttgagtctgatgtgctgactgttct	A	G	tgaaaatacttacaggtgggctataaataaaataccttattttatattca
17	19255745	chr17:19255745	ataaattttgtacatttacaaaagaaataaacagaaggtatctgaaaaaa	T	C	gtttatcatcacttcactttttcttaaaagtatctgctttaagtcagaat
17	19456833	chr17:19456833	ttcatgaaaacaaaatttatcatggctagattataaggagctctaattat	C	G	aaaacaatgcaaatataccagggaatcaaatacaattgaatgtattattt
17	19457574	chr17:19457574	gacttttatccccatactgaggctggaaggggctgaaggctagaaaccag	T	C	gtgttttaagtttcgctgcatggccaatagcaggctgatttctaactgaa
17	24810185	chr17:24810185	tttccagacatttaaattaatataatgggtcaaactaagggcatatttgc	A	G	gttttcttttgaagaaaatgatgttaagctatgaatgtatttaagtaatg
17	25886582	chr17:25886582	agagaaattttttgtttactgttactttccaaatcagtacttttatgcac	A	G	tatgatcttacaagggaaatcaagaaaccaaaatatattatcataatttc
17	27251195	chr17:27251195	atttgctttgaagaaatttttaccattagctacttattaataagaaatga	C	G	ttttcattccatttatgttatcgcacatctgtaaatgcctgtaatatgaa
17	33148706	chr17:33148706	tggttaaccaacctcaaaaaatgttgtaacacccagagaagcatgttaat	A	T	gttaagaatgtgtactttcttctcttgaattcaaatctaaccacaatttt
17	40536212	chr17:40536212	agtctgttctaatttgataggaaaaatagcttcatgtttaaatctttata	T	C	actcaattacttatgtcttaaatatttatttaaggtatggacatttgcat
17	44376251	chr17:44376251	atttcactgggatctcagagtgaatactaaattgggcagccatgatttct	T	G	gatttatttaagaattattaaaagtgcattgtagacactagaagaaagtt
17	49540458	chr17:49540458	atcagccactcttgacagcttaatgactgcagaaagaaatgagactaaca	A	G	aatgaagaaatcaaccttactatagggaagcagctcctagagaacagaat
17	51045205	chr17:51045205	atgttttatttttaatcacagctttattatatccacttccaactttgtaa	T	C	tgatgtttataccaaaacattttcctaattgactgccaaaagaacatatt
17	51045229	chr17:51045229	tattatatccacttccaactttgtaattgatgtttataccaaaacatttt	C	T	ctaattgactgccaaaagaacatatttgcgaaccagtttattaaagcgt
17	51045419	chr17:51045419	actgtgtcttctttacaaaaggttttggattattttaccaacagtaattt	A	T	aaaactcaaaaataatgcacatcttggcacagggtattcaaagtacatga
17	57029410	chr17:57029410	gcatacattctgtttctgcaaatacatattgtaaacactgcctggagaga	T	G	agaatcataaaaccaaaataggttatctttggaaaatctgttaatcctaa
17	61069502	chr17:61069502	tctgtagccttaattccccctggctgtatagcataacatagtcacagata	C	T	tggggattagaacacaagcatatctgggaaatcattattttatttatcat
17	61269951	chr17:61269951	ctcctttatacattttcagcatcttttcacttagtccaaacccattttaa	C	G	tcaattttcttagctataaatatcttggtccaaaatgtaatcccgtcatc
17	61270014	chr17:61270014	gctataaatatcttggtccaaaatgtaatcccgtcatcataagacacttt	A	G	ttttcagatttgtgatttccctttgttttcttttccccaaggctttattt
18	9004550	chr18:9004550	aaaaaaatatattcatagacagataagccttattccaacgtctgcataaa	T	A	atgagttgatgttgaacaataaaaagcttttccagagagttaacatttgt
18	15585852	chr18:15585852	gctcaaactggcaatctagaaagaacagatgaatgatgttcaaaggaaaa	T	G	aagactaatcaaagatgccatgagaaaaaaaagaggtaatatactaaac
18	20877542	chr18:20877542	caatttacatttagcaccaaagctggctttgtacttgttccagtggatca	A	G	ttcactttttttaaacttcaaggtcaatttctgaaatactgtgactct
18	20917218	chr18:20917218	gtggatgttgtctgatttaccaaaccataaagtcagagaggccctgcagc	G	A	gtccatcatcaaggagatgtgatatatatagaattgggcttgagcagata
18	20932717	chr18:20932717	agctcttttatatcttgcttttgtttctgaatttttctgcttctaaggtt	C	T	agcgaaggtctgcttgcaagggaggacaattagtcaggatctgggtagcc
18	22085590	chr18:22085590	aatggaattctaggagtttctctaaatatgacatctgtttcttctatcag	T	G	gttctcatttcacatatggaaccttaaaaaaatacatggatctgatatat
18	22101912	chr18:22101912	gtttatgtcaagctgatgccaaaccaaactggtctattaaacacatacta	C	T	gaagagtttctgtaatattctatgaaaaggctctttgccataaatatcag
18	22114328	chr18:22114328	ctatctgtggagaagagaaaattcaaataaaatctttccaagttgtaaca	T	G	taactatgcaatggaatgaaccaaataaaatgaataaggcactagaactt
18	27248588	chr18:27248588	ctgatattctggaaactctttcacccatcttattaatttatactaaggga	G	A	taggcaattttcagattttattttgagatgataaactgtaatgcatctaa
18	27894517	chr18:27894517	ttcaaaataaaactcagaacagagagcacatgtcatgcattctataaatt	G	C	tatgttctgaaaccctattaaagctgacagagaaaggagtctgcgattgg
18	28096695	chr18:28096695	tggactcaaaagctaaaaaccgaccaaatttgttcagcattttatttaaa	A	C	ttggttaatgtgtgaaaaagtcatacattagaatgacacctttcaaaaag
18	29439543	chr18:29439543	caatcagaaggttatacattcgtgagattccctgcaaagccagtgatcgc	A	G	taatacaacttgttggaaaggcctacttgcctccagtccttatgtggcta
18	40598883	chr18:40598883	atctgagtagaaagagagaaattctctgctttcttcctgatcatttcagt	C	T	attgtttcagagtttatgattttacattatcacaataatctacatttaaa
18	41331209	chr18:41331209	gcttcaataatggagcctttgagaattaaacttgtcttttctcaacacac	A	G	ttttatgaaaatgattttaatatgattttttaatatatttttgaggaacc
18	41601982	chr18:41601982	tgatggaaggtgtacaaacagcctttgtttttgtgtatggtaattccata	G	A	ttttggttagtggctctcactgtcagttaattaaatggaggtggtcacta
18	42316921	chr18:42316921	attttgccagatgggagaaggtgctttcattgcaaaatgttgtcttttct	T	C	tccctgccctataaaattggcttaagtgagaaccaaggatatgttttaat
18	42317034	chr18:42317034	agaagacataatgacatacaataaaggcattgccagccccaggaaggatg	T	C	ggttcaaatgcattgaatactattttcaatctaaaatcgtgacttctagg
18	42411163	chr18:42411163	ttctctctcttcccccagacacgatgcctttgtgctacctgactccaaaa	C	T	gctgctatctgttctagccacagcttaatcacctaagtccctaagaaggg
18	42411256	chr18:42411256	aagaagggagaagccgagataaaaatatttgaactgttgaagaaatacgg	A	G	ctcacggaacctacaacggagtgcaggaagaaacattttgcataacgact
18	44918315	chr18:44918315	aataattgttaaactgtcatctgttaaatttgcttcactgctagattttt	A	T	aaattatttttagttgctcagagagttcttctgagtttgatttttccatg
18	44970116	chr18:44970116	ccagccagaatggatccagaagaattgaatggtgcttaaattgagaaata	A	T	taaatatatctatatagactagacatatcccactgtatattaattgaggt
18	56200982	chr18:56200982	gaaatcaaaatccctaacttaccagacagtggcaattcccccaaagtgat	C	T	actaagctttactaccttacctattttaattcaagtttagaattaattttt
19	19105422	chr19:19105422	accctatcaagtgactttggaattttttagaagcagaaggatgactgaatc	C	G	ttagcaaattgactacatatgggttgcagcacagctgaaacactgcggtt
19	19116069	chr19:19116069	cactgaaaggtaataattcatataaccaaagaaataaattataaaattat	A	G	tatacatataattttgccttctaagcagatattcattatattaattcatc
19	22098915	chr19:22098915	agccactagtaaaccacctgatgtgcaaaagacaacatccactagttggc	T	A	ttgtgcagttgcaacataagctccaaacagctcatcttaaattataaaag
19	23522896	chr19:23522896	cttttatctgttttgcctggtcctctattttcatatcagcttttaaggct	C	T	gaggcagcctttcaggattttttatgggcttattacatttgactggtttt
19	38847256	chr19:38847256	gcagcgaagctgttgtgaatgtcattgtcagagcattcactgttcaccga	T	C	tgaggtgaactctgaagtagatttcaaactgactccatgttccttcttta
19	38853645	chr19:38853645	aattttcttataaaaattttgcaggacatggagagaatttggggataaaa	C	G	tagtttgcataattctgagccagaattggaggcaagtgacctgcaatgtt
19	38878018	chr19:38878018	atcatgtcaccttcaagccaaaatcattgattaaatgggcatgttcaaca	T	C	taaagtgtgtgtgtttaattaaaattgattttggaagaattctccaacta
19	38885129	chr19:38885129	tccttaataacttcttataaaacacattatataaaacattcatgattatg	C	T	tacggaaaactgttacctagcacattgtaaaagacagacattttaaaaaa
19	38902249	chr19:38902249	tggctgttagcacagggagaaggaaatgtttatgaccccatctgctggcg	T	G	ttcaataggatggaactgcctttatggcgtcaatctcccctgtgacttcc
19	38920798	chr19:38920798	gttccaggaagtctagatatttcaaacctcatacttagcccattaagata	T	C	cctctccaagaacataatgtagttaaagtagatttagatatctttagtac
19	49117005	chr19:49117005	aaaattataagaccagtgaagaagacatgcggactgacaggcaaattggc	C	T	tacacaatgagaacagtacaccaactggaatggtccaataatttaagtca
20	2323212	chr20:2323212	ttcattttgtgtttgatttttacagcgtgataatagaggcatttgtgaag	G	A	tattttagagatttatcagttttcccaagagtatcttccaatcattagat
20	2869609	chr20:2869609	gttatcagacaactttctttatcagagaataaaaggacctggcgggatata	A	T	actgtgagaatgacagctaaattgacgtgaaggttaatgcttgcttgcaa
20	17621059	chr20:17621059	acaccagagtaaaatgggaaactgcacttgtgtaatcatcagagtacaga	C	A	catataagagaggtacagtgttgtttcctttttagagggtttaattaaaa
20	17914858	chr20:17914858	caataaaatatgtccttgtttccacagctgcaggtcactgaggtaatctt	G	A	caacgatcaaagctgatggccacgttgcaaacagtttctggctccgattg																																3;
20	17963676	chr20:17963676	gagaaaagaataaatgaatgggaacagaaaataaattttaatgtcaaact	C	T	cttcaatgagaagtcatatgagaagacagcgtcagtaaaaagaaattcac
20	18527503	chr20:18527503	tgtaaataatagaagctgggagtttgttaataagtttcattagttcagtt	T	C	cttcttacttgaaatttgtgataatgaaaggattagctgaaatttgattt
20	23497820	chr20:23497820	gggcaactcccagtggttgaactttttgctggccatattccagggatggc	A	T	tcatggaaagtcaaagatactaattaatgcatcttacatctcagactagt
20	23695120	chr20:23695120	ccccaaacaacttgatgccatcataaggaattatagaatgattattttag	A	C	atgaagaattcatttaagtcatttgaatcaacccttttcagtatacaagt
20	23739176	chr20:23739176	atacacagtttccaaatttggatcattgtgaagaggatgagaatacattc	G	T	atgctcaaaggcctctactttctggataacttttttcaatccttgatcct																																3;
20	27981760	chr20:27981760	ggtttgtgctcactggggtctggacagccaggtgccactgtgccctgctg	G	C	gtgtgatattcattgctacatgcagtgacaaaaatggactttattgaaac
20	28477255	chr20:28477255	atgtgtcaaaagactcagaattttcattctaggaatatattatgagttaa	T	C	agacaagtacaagaaaacataagtacaaggatccttgttcactgcaggac
20	28487117	chr20:28487117	actattcatgaggatactactcatgaattaaaagtctgacacaacattta	C	T	gtgacctcattttgaaaatttaaaatagcgtaaggcctctaggcttaatt
20	28721710	chr20:28721710	gaataatgcttcaaaggaatgttacattaggtaactgtagatatagcatt	A	G	ttgttgattatttaaactttttatatgttgaattttccctaaatgtaact
20	29877475	chr20:29877475	tcattgttagagacattaactcctcttgtacaagtatagtgtttgtacat	T	G	gtatggtattcatatagtattttatccactgtaaaataagtggaatctag
20	45141758	chr20:45141758	acattaagaaagacacatcggagcaccacaaatgtcaagtcagttattac	G	T	aacgaaaagcagaaaatggcaaccatcaaaaggtgagcccttattcagtc
20	50667346	chr20:50667346	ttttatggattttcattgcaacagagctggtgattactgtgaatatgtct	T	A	gtctgcttgccctatggataacctcaaatatacttccataaacttggaag
20	52523358	chr20:52523358	tggctctgttagacatttctcagtcatctttaaatgggtcatcgttttaaa	T	C	aggatatgtcaaattggaacgatgtgaacaaaattatacctaaatttcac
20	55841522	chr20:55841522	ttataagtacaacatgattacaactgttcttaaaaatacacactgtaaaa	A	G	agtctagaagaaaataaaccaaaattatagtgtgaataatacatgctaaa
20	58048010	chr20:58048010	attcttagcctgccctttacatttaattcttcacttgcaaaatcatattt	G	T	aataataaaaaattaaatatactcacgggaatactttactccatgttttt
20	58054655	chr20:58054655	tgagcctttctaatgtgtaaaaacctgtctagaacaatgaaactaaagta	G	A	aaggaattgaactcttgagagatgtgggtaatgtaatgaaaataactgaa
20	69142823	chr20:69142823	gaatgctaatcggcgctcccattcagcagagggagagcagtgtcaacttc	G	A	ctggaggctctttattccgcaataaaaacatttacattctaatgatttta
21	10301708	chr21:10301708	atctctgccgaaaatggacctaagtgttactaatgaaattgaagtacaca	G	C	gcctctgaatatgtaacagtcctgcctgccacccacatacgaggtggcta
21	11600803	chr21:11600803	cctcgcgtccttcaaagcagcaggctcacagctacaagggtgagcgtcgg	G	A	ttttcaatgcttggcccaggtagccagccaaggcctgccagttggcacgc
21	11600852	chr21:11600852	ggttttcaatgcttggcccaggtagccagccaaggcctgccagttggcac	G	A	ctgtcctcaaaaggaaaacacaaaacctaatcccccaacacactttcaga
21	12485414	chr21:12485414	agtacctgtcagcgtttcagctgtcccatgctgtgacactaccgcttatg	C	T	agcttgccagtggacaagcctggtgacatcctggagaggaaacaacagat
21	27770100	chr21:27770100	gattctacacaaatgtgatttcttatggtcattttctgtttctgacaatc	A	G	tgccttagtatgagaatatatagatttattttcctgaaaatagtataatt
21	34531512	chr21:34531512	cagaactgggctttgaacgcagggtctctgactatgattcatgctgctga	C	T	ctccatgctatattcctcccatcaatgtaaatgtttgaatttgtaaccat
21	34531551	chr21:34531551	catgctgctgacctccatgctatattcctcccatcaatgtaaatgtttga	A	G	tttgtaaccatttgagttttacaatagtaggccacagagaatcaatatgg
21	36461389	chr21:36461389	gatggacttagcttgagcataacatagatactgagtaaatggcagtttta	T	G	ctgaatcctactagtctccttatgaaatggaaacatcaaaatatatggaa
21	40111999	chr21:40111999	cgtatttattgttttctacaaggatggctgtcatctactctactatttg	C	A	aatgtttgcatatttacttttttataaaaaaaggtgatttgggagttga
21	40118887	chr21:40118887	actcttattgccattttaacctcagacacaattatttaaaatgaaataaa	T	C	atatacttagcaaacaaggaagatatattactaattgtccactaggcagt
21	47376618	chr21:47376618	atcatgatggttcacatcctgattgagagttgttattcaggaatataagt	A	G	gacaaagagtattacaacattgggtcacatttgtttttaattgtatgatc
21	47510914	chr21:47510914	ttaaaattatatatttggaaaaataaaacaaacaaaaacactaaacctgt	C	A	ttttgctccaatcatgagccaagcttcacacaagggcaattcacatactt
21	47923706	chr21:47923706	ttttgtctcaggtatttaatgctttttttaaaagttaaaaaatgctaaca	A	G	tatggtgatgatgatgtacattagtatagtagtcacagttgattaataaa
21	49045021	chr21:49045021	ttattctcttaaacattaattattacagggccctcacatggaaatacaca	G	A	gggaacaagatgaactgtgtttgtcttagaaatacatttgcttccattaa
21	49466136	chr21:49466136	ggtatgtgaaagatgatacatttttaattatgtggactgtctatcttaac	A	G	tcttcaattcactagatgtcatcaaccatcttctttaatgctgacttgtg
21	51373866	chr21:51373866	tgctatcatttttgtacatcaatggatttgttttgctaatactttgtttg	G	T	attgtttcataaatatgcatgagcaaaatttgcttgcatataattgttta
21	54534854	chr21:54534854	actgtaatctacagccataaggtaagatttccatctttatatgacatgaa	A	T	aatgtgccaagccaagactttcccataaacaaaattgctttcttcaactt
21	54613238	chr21:54613238	ggcctctttaccaatacccctaaacatgtcaactgaaacaaaggaggcag	C	T	tcaatttataaatccctaatgtcttagcattttttccaaagcctaaatt
21	54613244	chr21:54613244	tttaccaatacccctaaacatgtcaactgaaacaaaggaggcagctcaat	T	C	tataaatccctaatgtcttagcattttttccaaagcctaaattatcctg
21	64807198	chr21:64807198	aaacctacaagtatagatgacagcctcttagaagggaaccaacaatacat	G	A	tatactatattttatattgaaatcactataattattatttctggaaaata
21	64870717	chr21:64870717	agctggcttcttccaaacattcacatgatgaaggaaagaaacatgatgat	T	C	atgtggctttatctaaaccatgaggcgtttctcaccccagtgccattcaa
21	65883419	chr21:65883419	aagagacagaacgctggttccaggtataaaagcttattaagccgggctcg	C	T	gctggctccataaatccataggttattagctgtttgctttcagccaatcc
22	3769126	chr22:3769126	taactttgttataagatgatttggaaaaaaatatcaaaatttaaattgcac	A	G	tagctttgactcaataattaaatttttggcatttcactggatatatacaa
22	6533543	chr22:6533543	gtttccctggtgatttctaccaaatatttaaggaagaaataacaccaact	C	A	tacacaatttcttccagaaaatataacaagaaggatacttcccaactcat
22	15401472	chr22:15401472	aaacacagtgaccattcacggtgtagtagatcatcttcgtactcttctgt	T	C	agcagtgatgatggaagacgagccaagagaaaatttagatccagtgggaa																																4;
22	28839327	chr22:28839327	gcagtcaaaatcccacaaacgtccacaacagagacataaaagagagatta	T	C	ggaaacacagagcattcaagtagaaaggaactcaaacatcatctgacctg
22	30954506	chr22:30954506	gacagaatctgaaggaaacagtggaggagaggatcctgcttccatagtta	C	T	atcactctgtttgagattccactgaaattcagcaataaataataccaact
22	31028400	chr22:31028400	ctggtcaaggagcatcccttaaaataattttattaccagtgttttcagca	C	T	attgtttagaattgcattaaaaacatgaagcaagttgatcttgcctatga
22	31029757	chr22:31029757	ggattaatgcaatcttcataaaaggtaaacccacaccctagtaaaaaccc	G	A	tcttaacactgaaaaatgatttcaataataaataatagtccaatgttaat
22	31518724	chr22:31518724	ttcttaatttgttacagaaaatcttttttttattctaataagcagaaatg	G	A	gaattatgtgcaactttcaagaaaatgaccccagatcgtcaattcttcat
22	33153642	chr22:33153642	tgccctcttgggccaaactcttgacaggaatgggtataagcagtcaatgg	G	A	actgatctgagtttcatctccctttttctgtcttggcacaaacaggcact
22	33792490	chr22:33792490	atgtcaattttaaacctttttaggccatattatataaaagaatatgatga	A	C	tgttgcaatatcactttttactctggtgcaaaaaagtattattctctgta
22	44395605	chr22:44395605	tagcaaggacaaaataaactcttttcaaaaagtattccataaatttctac	T	C	tttttactatatgttttggtaacataaggcttcaaaataatgattattaa
22	45413234	chr22:45413234	caaacctcataacccaaactgcatgataataagcacatcactttctagat	G	T	tgagggccatatctgcagtgaaaaagaagctgttttccttggcagagtag
23	4478202	chr23:4478202	ttcttggtaaaaatttaacatgctttgcatcatttcacttatttaatcct	T	A	tcatgtgaggcagacagcctcatattctgtatagaaagcatcacttttca
23	5720288	chr23:5720288	ctttttcatttcatgaaacataacttcactcagaaagagaaaactgtcat	G	A	ctgtattaaatagtgaacgataggacagtgatgttaattggcttttggac
23	15624146	chr23:15624146	ccgccgccatggaccgcagcgtccgcccgcgcctcagcggcgggtcctgc	G	A	tctggcccctgaccgccaggagggagcttctcagcagcttcaggtcaccc																																2;
23	18532599	chr23:18532599	ccaatttataatattcttcatttaaatgacaagttttctaaggagatctc	C	T	gctgactggaagcttctctagggtacaacagatttgtataaaactgaata
23	18532621	chr23:18532621	taaatgacaagttttctaaggagatctccgctgactggaagcttctctag	G	A	gtacaacagatttgtataaaactgaatagctgcatgtttttaaaaccctt
23	41460893	chr23:41460893	agctcgcttaataaatatagattaaaaggatatccaatatctgccttaaa	C	T	gcacaaaggaatataaatttgcatcaagagatcaagactctaatgaaggc
23	46250626	chr23:46250626	agccagaggaaagggcagagaaagatcacttcctacttagaaatacaggt	C	T	caatttaatccactgcaaatttcttactgcttcatttacaagagccggaa
24	5817554	chr24:5817554	tatgaagaaataatattactgtatagtcttaatttattttcagattctct	G	C	ttctgcaaatgtacatctatgaatacaatttaagtaaaattaggctccat
24	9043622	chr24:9043622	cttgtcacattacttagattctcacaaaaattccttttaaaaattcttaa	C	A	aaggaaccaaattatctcaatgaagaaggtcagcccaggagcaacttaga
24	12291615	chr24:12291615	aatgatgctacatgcaacagctattattgtaatacgtaacttcagtgaac	C	T	aataattaaataacacttcaagttattccagcacttctgtcatgtatttt
24	17237171	chr24:17237171	agtgctaagatgataaggcaggaatgaaattagatggtttaagaaacact	G	C	ttcttgagaaagtaagcacaaagtagagaatgattaagtctaaagattaa
24	22908230	chr24:22908230	acagaatggcttatgtttgctcaaagaaaatgaacaaatatttcaacaac	T	C	gaaaatatttataaattgtctaatatatattaaacacatttgtttaacaa
24	22917493	chr24:22917493	tcacacctattttagaaaacatcccctctattgatttttcttcttttagc	C	G	tcactcccctttaatccatccatgattgttaacaccagatcattcctttt
24	24387331	chr24:24387331	tacaaggcatagactatgttcttaatttgtttttgttttatcataaagaa	G	A	aaaatatggttttaatcagaaaatcacccatactagtctgtcatttcagt
24	24388924	chr24:24388924	tttgaatacacagctgccttatgttgcatactaatttgattaaaaacgct	T	G	gtgcctcaccagcgtttttacataaagcacaatggtgaatttaacaaaga
24	24461286	chr24:24461286	cctgaaataattagggtatttcaacacagctccagtaaatgtgctgatag	A	G	tatatcatagattataaacacatctattgagatgctaaccatggctgcaa
24	24462347	chr24:24462347	actgacattgttttcaacaagagagtttcattttccagagttgatcccac	A	G	tcctgctgctaggttagcatcacaccattttggatgcaaaaaagcaagca
24	24462357	chr24:24462357	ttttcaacaagagagtttcattttccagagttgatcccacatcctgctgc	T	C	aggttagcatcacaccattttggatgcaaaaaagcaagcaaactgagaaa
24	24462588	chr24:24462588	tctttccttgcttattctgtaataaattaaatgcatgtttcttattaaaa	C	T	ctttttatagaactaggaggatctttgcattcagtctctagacttgccag
24	26997573	chr24:26997573	tagaatatggtactgatgagtatgaacatgactgcttttgacttaagagc	T	C	aaaaatggggaaaatgagatataaacttgttattttaccataaaaataaa
24	31849140	chr24:31849140	acatgttttcattgttacctgtaattctattatgagggctgcaaggcgaa	G	A	tttggatggtatctttgtagattattccagcctcagtggaactggagctg
24	33967737	chr24:33967737	aataaattaattggatcaatgaaaaagagaggtaaaagaattattttaaa	A	T	tataaactaaaagaagatccaaatattctttaacctaaaaaggttttcag
24	42988482	chr24:42988482	aagagatgtttctataaatcagttagaaaagttctctctttccttgaagg	T	C	atgtaggtatatttccttgtaagcctaacccagataccaacagattagaa
24	45461016	chr24:45461016	tacttgacatcctgacccacagaaaagatgacccagagatcagattattc	A	G	gggttttatttttctctgcaaatgaaaatttaatgatgcagaatagcttt
24	53402521	chr24:53402521	tgtccattacaggcctctcagaaatgggagtttaatgtgattaataaggt	G	A	aagtaggaaacatccatgggcttcttcaatatttctttatctagaactgc
24	53784679	chr24:53784679	cagtgaattgggcattggggacattgcaatgaaaatggaaaaggaaatac	C	T	gaccacatcactttagtataaatcatttttcctccaccgggtacttttta
25	4627634	chr25:4627634	gaggataaagatgatcaggcaggggagctccattatttataggaatccag	C	T	tcttttctatacacttcactgaggcatttgatatatttgtgctggagatt
25	4628030	chr25:4628030	actcgaagcttttgctaattcagagctgcccagagcgaggagaccatcca	G	T	tggatataagactccttgtctttttataatttaaaattacgactcaatttt
25	7349755	chr25:7349755	agaaaccatttatacagttaaacacggtaggggtctaaacgctgttccct	G	A	cagaacaccagatgtgaatagatgaacatttgattgtcctcacgcctgtt
25	7349768	chr25:7349768	acagttaaacacggtaggggtctaaacgctgttccctgcagaacaccaga	T	C	gtgaatagatgaacatttgattgtcctcacgcctgtttctgacaagctaa
25	18690235	chr25:18690235	aagataaggtgtccataggtgtgtggatttatctctgggctttctgtttt	G	A	ttccattggtctatatttctgtctttgtgccagtaccatactgtcttgat
26	797680	chr26:797680	ttttaaaaaataaattcatttatttcaaaaaatcaaaccttgttactttg	A	G	taaaaagtaaaatatattctgtttgtaaggaaaggtttttacaagaagtg
26	16837923	chr26:16837923	agattgacaaacgtgagcattttaaagctatttttacattccctgatcca	C	T	ggctttcataattaagtttctcacaaagaatgaagagtttcaacagcaaa
26	22399104	chr26:22399104	actgaatgccagctggactggagactggaggaaaacaaagggttctaatc	A	G	gtaactccctgagattactatagaaccataaaaatattttgtagtgagct
26	24042237	chr26:24042237	cattggaacttgaggggtaacagggaaagcattatctcaccaaaatatct	C	T	ttgggagatacactgtaaaaatccaattctcaaattacacatgaatatga
26	24218591	chr26:24218591	gaatgtcatgcattgattattgttgagaggctgagtgataggtatgttga	G	C	tttattatattagtttctactttagtatgtgtttgaaatttcccataata
26	24411177	chr26:24411177	aggtcctttaacccgacagtcactctacttttaaattttattttaaataa	T	C	cataaattactttttttcttttaataaatatgtgctgcttaaaaatgaga
26	26882501	chr26:26882501	gctctttttaatttatttttttccctaagggctgggctgaggtttcaact	T	A	taaagtgcaggtgggctttcaagttatagcacggcaggtctccctgttac
26	32490452	chr26:32490452	ttcagactttacctatggaggaagatacccaatctgacttcatgtccttta	C	G	tggaccaattttttggttacctgtttcttgctaataagattgttaaaacc
26	34055081	chr26:34055081	aagggaatgtctgttccaaagacaaatttatttattttttcctctcataa	A	G	ctgcagagactgtctgaaattccccaaatggccgctttccagcctcaaat
26	34089846	chr26:34089846	tttttacctaatcctgattgttaattttccttttatttaatgtagaaggtttc	G	A	tttgtttcaggagataggaagatacaatttatactcaataattcttcctg
26	34346363	chr26:34346363	cgcgcggccccaggccgacacactcagcctgtgttattctgatctgacag	C	T	gtcttttgattctgccgcctcggtacctgttatcccaggatcacagcttt
26	38929195	chr26:38929195	ggtttaatgatgactattaaggcttcaaattatatgtagattacagtatt	C	T	caaaggggggagaaaagatgttatactgttgaaattactcctggatagag
26	43699517	chr26:43699517	aattggcatgatttcaaggtcaaaaatgggttcattttccctccggtgaa	A	G	agtcacacacactcgttcaatttataggaggtgattacgatactttgtcc
27	3547331	chr27:3547331	ttactaattcttattttatgcaatggaaatatcttgctgacttcatttct	G	A	agctcagaggagattagcacctaggagggctatgataacagcaagaaata
27	3547348	chr27:3547348	atgcaatggaaatatcttgctgacttcatttctgagctcagaggagatta	G	T	cacctaggagggctatgataacagcaagaaataacaagccaagtgtaaga
27	15488578	chr27:15488578	agtccatgcagccccggaaaccattgcccacctgggggctccgtccgtgc	C	A	gcgagccctgctggcggacgtggcccccaaaaaacacgtggctgtcgagg																																5;
27	17379622	chr27:17379622	tcttttcagtaatttacaaaattctacaacctagaactaccagaaataaa	T	C	catgtaaataatttctcctgattctgaaatactaaccttacagatgttat
27	17379927	chr27:17379927	attctatactcctatatcaagttaagaaagaccaaaagcaattgttgtta	G	T	agtggctgaaaggagggtcaggggaaactgactcctcaaagaaaagtggt
27	18034432	chr27:18034432	gtgaagcataaaaatagcatcttcaaccactttataagagatgcaaagat	G	T	aatatcactggactgtttttataaaattctacaacataagttaacagcat
27	18140296	chr27:18140296	gatcttcttattaaaaaggagataaagaggttctattcattgcattcaca	T	A	atctctaataagctaaatcaatcttaattttcctacctaaccacatagaa
27	27416954	chr27:27416954	ttcaatattagataacatgttttaagggagactctgacacttggtatcctg	A	G	tcagaaaggataactggtttattgagagtctggaaaccatccctatgagt
27	32637316	chr27:32637316	cattcaaaagttaacagtagttatctctgagtataggttaataatttcat	T	G	tctcttttattcttttatgtttttctgaatttctataatgagcacattat
27	36448750	chr27:36448750	gctgaaaaatgatttactctacgaaaatgttctggcaactttgcttacaa	T	C	gtcttcttagtgaagtgttcaaataaacttttggaatttctgcattgtga
27	38851632	chr27:38851632	atttaaacaataactgcatatctccagtgcttgactgtttctggaaatct	A	G	tttaatttcacaaaacaagttaccaaagcatacagtcttgcacaatttcc
27	40545426	chr27:40545426	taagttcttaaagcttgttttctttggctgtatagcccattcttttaaat	A	G	ctactcagtcacaatgaagtattcttttaaataatagaaatatttagtgt
27	40839732	chr27:40839732	cctaaagccagggagagagtcactcacgctgcaggcattttccatttccc	G	A	tggtctttggaggccaccaaaccaacgtgcctgaccattcttctccttaa
28	17024530	chr28:17024530	tttggaatatcccaatgttccataggcaattttaattaaaatatgaatta	T	C	ttaaatatgcatacagtttatttcacttacattggaatctttatctccct
28	18013807	chr28:18013807	ggagagtctggcttaagacccagcatgcgtgctgggtaaatgtatgtgaa	A	T	atcgaccccattgttctgttggatttgaaaagcaagtaaattatttacag
28	18574539	chr28:18574539	ctcttccaaggttatttattattgatgtttataccatgactgcacttacc	T	A	tttacatactaaaaatctgactggtttgttgtactgcatgctctttgtcc
28	19888329	chr28:19888329	gaagaaaatgaaaatattgtagaataagatgaaatactccaaggaataca	G	C	aatcagacaaataaagaaaaccttgattttctcacgatgagcctgaagga
28	20552776	chr28:20552776	gtgttttatggacattttcattagttatctttttctcagcttgcctgaag	G	T	ttccactgtgcaaataactcttggttagttctttgaatgtacattaagtc
28	20553292	chr28:20553292	tttatttaggacaaaagatttctctcatacttatcaaacatcttgtcttc	A	G	tgtaacagggacttattttgcatcagttcaagctgtcctgtctgccaaga
28	23628963	chr28:23628963	aacaaataatcttgtgatgaaacaccagttggatgatttgcaagggaaat	C	G	agacattcatgtactgcatttttacatttggcagcttcactttaacttta
28	31253167	chr28:31253167	atttaaatggttgaattgtggtgctggagaagactcttgagagtcccttg	G	A	aatcaagaagatcaaaccagtcaatcctaaagcaaataaaccctgaatat
28	31731296	chr28:31731296	atcattattttttaataaagccatttatcatcaataaataccacggggga	T	C	aggaaaaattgcaagcacaacaatgccatcttccataattatagctatta
28	31900133	chr28:31900133	gagcatttgtctgtcagggcccatggctgctctggtgatttacttgccgt	C	T	agatgatgctggtgtccggttggtgatatagccttgctggatatggggaa
28	32152727	chr28:32152727	cttctgtaccagcttggcatccagcatctatcaaaagggaaatctttcac	A	G	tgcaattatgacagaaaataaaggtgatgaagtgtgtgtaccaagaaggg
28	32174667	chr28:32174667	ttccccactctgtgtagatttcatggatgatgtagcttaataaatcaaac	T	C	gatttccaccattgtatcaagactctttaatcagttctttgaattaatgc
28	32270411	chr28:32270411	tttctaatcgggatcttctgcaattacaaacaatgaagaaataactcatg	T	C	tggttatatgaaacagcttataaatttttacatacatgtgagaggaatca
28	32292173	chr28:32292173	ttctgttgtaaataatgctgcaataaacattgttttatgttccaccttac	A	C	gacctgagtaaaattttccatagtgtatatattttaaagggaattgcagt
28	32670010	chr28:32670010	tgttaatgggattacccacgcttcatttggacaaggcttggcccagaata	C	T	atatctggttcatacctgaataccaaaggagagattcctccatcataaac
29	3504083	chr29:3504083	agatgacttaagaaaagtttgcagatttatgaacagccattataaggagt	G	T	tggttaccagctgttctacatgtccagagagacttgtgcaagaagtcctt
29	9927236	chr29:9927236	ggtcacaaacatgatttgcgacaaagttttaattagaatgtaaattgtta	A	C	attatactgtccttcctatgtatgtataattttcataaagtattttgta																																3;
29	10487699	chr29:10487699	tcaggaagaattaagtcggctaaaactcttgagtgtttttctttgtctct	A	G	tggtagcagtgaaaatagaaatgaattgctttgatcttgtttctgaatgg
29	11225526	chr29:11225526	acagcagacatcttatcataaaaaatagacaccagaagaaggtatgtgat	A	C	atatcttcaaaatgctgagggaaaatcattgtcaatctagaaatctttat
29	12977528	chr29:12977528	ctgggaaagaataggggctgttcagaccctgtagggctgtatgtcaaagc	C	T	ggcccataatgcctgtcagccaagggcagaaattcccactgatataagaa
29	23100881	chr29:23100881	cctaacttgtcactttagtagatcagtagatgagaagaagaattttagca	T	C	gtctgaactgaagggttagaattctcagattcccttccttttatggatga
29	23203677	chr29:23203677	aaatataaagcttctttagctcaaaggcagataagctactaaccataaaa	T	C	taatgctctgtgaatgcacagacacaaaatataattatatcctagtcact
29	25476943	chr29:25476943	cgtgtcacttacttagcactcagcacttttctatctgatgctaccttgtt	G	C	tttattgtttcatgtttattttcttcttaaagagaaggcctcttgaagtc
29	44381561	chr29:44381561	gcccatcacggacatgaacatcaatttacttcgaaaaccaagagtaaaga	G	C	aaacgatctgatttatcagtttctgggaaatgccctctggaaggaaggc																																3;
aThe 101 bp flanking regions were unambiguously identified by BLAT alignment to the sheep reference assembly.
bAllele 1 is the reference cattle allele.
