# Supplementary material for: A SNP resource for studying North American moose
Source: F1000Res. 2018 Jan 10;7:40. [Version 1] doi: 10.12688/f1000research.13501.1 (PMC5801567; doi:10.12688/f1000research.13501.1)
Supplement: Supplementary file 2 [file f1000research-7-14659-s0001.tgz]

Archive with 1 entries (1 files):
- 3c908d21-7cb5-422a-9a6c-b67074f54614.xlsx
