# Supplementary material for: A SNP resource for studying North American moose
Source: F1000Res. 2018 Jan 10;7:40. [Version 1] doi: 10.12688/f1000research.13501.1 (PMC5801567; doi:10.12688/f1000research.13501.1)
Supplement: Supplementary file 2 [file f1000research-7-14659-s0001.tgz › 3c908d21-7cb5-422a-9a6c-b67074f54614.xlsx]

## Sheet: Table S2
Table S2. Moose SNPs aligned to ovine reference assembly Oar_v3.1 with a MAF of 0.5, and conserved flanking regionsa (n = 552).
Chr.	Position	Oar_v3.1 coordinate	5' flanking sequence	Allele 1b	Allele 2	3' flanking sequence
1	3968831	chr1:3968831	aagaccataatttatttgggaaattgaccaaaacaaaaatacatttctgg	A	C	aaaggtgaagaatggctttccctttctctgtctgctcagcgattctgtgt
1	9878920	chr1:9878920	taaagttttataatgcttctcttgtagtggcaagtgaagttgtttcataa	T	C	tttcctttgaaaaatttaatggccttcagtaaacatagatgtatgtatgt
1	12657079	chr1:12657079	tagagaggtaagagccaagccttaggctgtcagctgcctctattggaaca	T	C	ctctttaatttccaagataacagatccaaatgtgtctgagcgtctatttc
1	15629029	chr1:15629029	gataaacctgaattggagatgcacttcggagagctgctggggcagcctac	T	A	tgatgccatcatttgcagctgttaatctctgaaattgatgcccttgttgg
1	25686413	chr1:25686413	aaccactagactgtcaaagaagtccttggaattgttttcttaatttcctt	T	C	ctgaattgtttactgctactgtataaaaatgcagctatgtgttgattttg
1	26331102	chr1:26331102	acagattcttcacatcctcaaaacactttttatctgtcttttaaattact	G	A	tatagccatcctagtgggtgtgaagtggtaagataaggctttatttgaga
1	32752397	chr1:32752397	atttgaaaagcaattaattttcctaaaataagagcagctgttcttgccaa	T	C	agatattaagtagaagtcttgtgatgatttagaattttgctaaggattct
1	36143032	chr1:36143032	agggtggtgacaacgtgatgctacaaaggtcatttcatatgaatctaaag	T	C	ccatttttaaaaggtctcctttcttttcatcccataattttgtgcactgg
1	41528830	chr1:41528830	caaaaccttcttaacgcttaaccacagtcaaaaaaggaaggaggacacac	A	G	catcctgtgttttgttcttattatcagcttaaataagtcaagcagatttt
1	44275870	chr1:44275870	atatggcaataacttttatgcgttaacactgaaaatgcctgccagaaagt	A	G	cttcatcacctggaggattttaagctcagcatctccactgacactttgct
1	64180215	chr1:64180215	ttctttctgtggctctttgtataattttaatttatcattaagtaacactt	T	C	gctttttaacataaagaattcagtgtgtttgatggagcagcactccatgg
1	64191272	chr1:64191272	cccctggccaggattcagctaacaacgcgtctgctttgaaagccatacct	C	T	ggagtttgaccacaaggaaactgacccttgtgaagccatgacagtggtgg
1	67775265	chr1:67775265	agtcttggcttctttcactataaaatgagaagttgcacaaaggtccctta	C	T	aatttaaattgtacaattcaacatgctttctcatataatttctaaaatct
1	68011212	chr1:68011212	cagtttggtattgttcaccgtgatgttaagcccagcaattttttatataa	T	C	aggcgcttgaaaaagtaagtatggaaagttaccagaaaatatttatattt																																	1;
1	68023995	chr1:68023995	tagaactagttaatgtaacaggctacaagtattgattttcgaaacaggctg	C	T	agctctccagcatttttaatgaaacttttccttataaggagatgcttatg
1	68509904	chr1:68509904	tttgacagtaaagaatcttgacagcctagaaataaattttcctcttgctt	G	C	attgctttgaatatcaagaatggcagcattctttaaagcagcagttctca
1	72590480	chr1:72590480	tgctgttttacacctagaggtcttatggaaccaggactgcattcgtaagc	G	A	gaacaaacaactttgggggatggtttaataattgcctttggtagaacttg
1	72863337	chr1:72863337	atgatgcagtgccctggcattcaatcaaggtttgatggatggggagaggt	G	A	agtatatgtttggaataggaacacttgtaattgaatgttgtgttactgtt
1	73241596	chr1:73241596	tatgaataaggacgattaaaattcagcagagttttgtgtattcttaatgc	G	A	catttagtttataccacaacgctgtctttaacataccattatggtgtgtg
1	73289146	chr1:73289146	gctctagacagcaaagtacatagtataaggagtctcactagctgcagagt	G	A	tggttgaaggtggaactgtcaacagaagtctgattgttgctgagggcagg
1	73292906	chr1:73292906	taagaccagagtaagccatctccttcacatctttcatgccacctctcacc	T	A	cctcctggctgaagaagaaagaggaattggtttgacatgacaaattttgt
1	73928064	chr1:73928064	tcccatgtgaaagattgacaagactgaataggcctctctaaatgttcagt	C	A	atatgttcaaatgcagataaaattaataatatgatgaaagaagaaaatga
1	76665356	chr1:76665356	acgcagtactggcctccctagggagagatgatgagccgtagtgaagtgca	G	A	tgttttctttatttaagtaaagcgccagcagtgacccgtttatcttgat
1	85535181	chr1:85535181	ttggcacttagtcatagaatttcattcatttctcacatgagttatttgaa	T	A	tcattatttgaatcaaatgcatcaactataaatagtataaaaattttatg
1	88753944	chr1:88753944	gccaggaactgttacaccactgatgaacaaaatagacaagattctgactt	C	T	ttggaacttgcaatgtagtgggagaaacagacattagacacctgaatatt
1	88846953	chr1:88846953	attttatgtactagcttgagcatctagaagtcatttaaactgtttgctga	G	A	tgggttgacagaaaactggattcattagtgctctatacaaaatgtagtca
1	90217231	chr1:90217231	tgattttaaacatctttatactcttttcaatatgttatattggagttgag	G	T	gtagaatgttttataaaaagaaaatggggctttgtttttgattgtaggtc
1	114431044	chr1:114431044	ggaaatcattagtcagtgcttggtgcaaggctttttttaagcacctcgta	A	G	ttttccactcccccatcacctttccaactcaaatagcaagttattgagtt
1	115281192	chr1:115281192	ggctgagtagggactaaccctggaaaaatattatttcaaggttattgctt	G	T	aaataaatctttaatatctgtttattttctgattcattcattctttatac
1	126412162	chr1:126412162	cttaaagggtagaaaggacttctggcagggagccactttggcaggctctc	C	T	tgtgttgtggtctgtttggtttatccacagagacatggattaagatagaa
1	133368479	chr1:133368479	atattttatggacatttcattattcaactggtgctcagatgcaaattagg	C	A	agagtcaatatattcttcccaactctgtcgatattaaaagttatgtcaga
1	140292595	chr1:140292595	ccagaaaaacagctttacttgagaagcctagaagtgagttaatggccaat	C	T	ccaaaggggaggagagtcagcaattttcaagcatttgctgatcaagactt
1	140372911	chr1:140372911	cagaattaggttatatttgcataagtatagcaaaacagataaccaaaata	T	C	ttagtttaaaatgttctcacaattccaaaatagtggctttgaaacacagc
1	144446863	chr1:144446863	caagaaaaatgaccaccatgaaaaggaagttaaaatgattttattgaact	G	A	gctgcattcctagccacctagtgtatgaagtaataacaatcagttatatt
1	147332362	chr1:147332362	gtactaaaaaagaaaaatctctactttgtcaccactgaagtacactaaaa	A	G	tgataaaaggagcaaaataaatattattctgccttttctatgtaaatttta
1	147339918	chr1:147339918	ggatttatctgtactgttccaaaaacattcatcctaattctactccttct	G	A	tgcatgctaatcatgaatatgttaagtggaaatactaagcttgtagccaa
1	148956210	chr1:148956210	ctctgctagatatacttctgaaagcagttgtcaaatcaaacaaggctgca	T	C	tggctgcaagctattgaaagcaaaaagacaaacataaaataaatggttga
1	152435533	chr1:152435533	agtatcaagtttcatttaaagttttcccacagcagttttcacttgctatc	A	G	tagggcaatgttcccctagatctaatgtggcagtacaaaggacttgaaca
1	174915247	chr1:174915247	gatttccttcaattatgtgccacatttctttttttcatcaaaaggatgcc	G	A	gcttgtggtaactccccatgtgcatcatattctcaacgtgttgtttgatg
1	180646663	chr1:180646663	catttgcttcttggtttactgagatataaaaaggtccaataaagtaatgt	T	G	gcgtttgtaaattattttcagttcctagcataaaatatactaaatacgta
1	181084593	chr1:181084593	cctgtgaaattttcacctttaggcctccaagacatgaatcaagtgatgtg	A	G	taagtgcaaacaggtgatttgtaagtgctaagtgtgtaaaaaagacaaga
1	181143462	chr1:181143462	ttaaggggtttgtataatatttgtacaaagtaatattatcattatcataa	A	C	tgttttctaattatttcttgggattaatggaagcatgttgtattattgat
1	188336434	chr1:188336434	catagttcttcaggcactctgtctaccagatctgatcccttaattcatca	G	A	ctccactgtataatcataagggatttgatttaggtcatacctgaatgacc
1	192715062	chr1:192715062	gaaagaagaaaaataaaagaaaaagcaataagctttggtctaaccacaag	T	C	agaacaatcaatgtctaaaagactcaacatgaacatttttgagctcctat
1	197122338	chr1:197122338	ctagctgaaatattgctttcatggatttatattgtattaaaaggtcactg	G	C	ctgtttaagtcttaaacagttttaatcattctaaaagtctcttaacagta
1	197122579	chr1:197122579	atcattggaggtgtaatcagttaaaatgagtgagtgtttacaacacaaga	T	C	ggtgaattagtctctctcagctggagaacaggaacattaggctccaagat
1	199353314	chr1:199353314	ctcctaagaaccaaagccctagcattcccatttattgaacagagccatgt	G	A	tttacacaaaatctgttttcatctaactttaattcagttaggcttattaa
1	202186593	chr1:202186593	agtagagattcaactttttttttcatcctagagggtttgccacttgtccca	A	G	taccactcttgaattattgagtcttaaaatctagaatgaacattgcattt
1	202241482	chr1:202241482	ctttttagactattttgtttatgaatcttaggaaatttcctgaatgattt	A	T	aaaaaatgtttttacctatttccttttgaaactattaacagtaaagaatt
1	202692687	chr1:202692687	attaacaaaaggctctatggatgctggtagttgtatctacctactttctt	G	C	ggaagaaaaatctaaaatgaaaagagccaacaaaagactataatatggaa
1	202889460	chr1:202889460	ttgcacattgaataataaatgctgaacaatgtcaacattttcatctttct	C	G	catttgggaaattggaattctagtcttcatttttccataactgtttttta
1	202889703	chr1:202889703	caaagcatcttaacaggttggggagcccagatttaccctaacaaaagcca	C	G	gctggtcgctcccttttgtaacctcctcctctaagcaatttataactttc
1	203020431	chr1:203020431	gcacctaagtgagaaaaaatatacttaataaagcattggtgtctattatt	T	C	ttccccttttattgtccagtgcctctgggcctggtgggctttctggaggc
1	210811419	chr1:210811419	aaagtaatttgcctccataaggaagtagtctattaccttgccctaaataaa	T	C	gcagcattcagttattacttcctgccagagtgacagtttaagcacaaggc
1	211926221	chr1:211926221	cccttaagcaaatccagttagacctcttcttatctcatctagcactcagg	C	T	gttgcctcttgaataacctcaaatgaaatgaacctcaaatgaaatgtctt
1	212260761	chr1:212260761	caaatgtgtctcattcagcataatttcttaattatggtccaaatgaaaat	G	A	taaaagaaattatttctgactgaagtaaaggcatatagaaagaagatact
1	212260774	chr1:212260774	ttcagcataatttcttaattatggtccaaatgaaaatgtaaaagaaatta	T	C	ttctgactgaagtaaaggcatatagaaagaagatactgtgtaacctactt
1	214441046	chr1:214441046	aaaggctaatgtagaataaatatgcactggagagaagatataaaattttt	G	T	actttaaaaaatatacttgacccttctggttattcctattagtgaggtaa
1	216384875	chr1:216384875	atgtgattataacacaaaaacaaagcatgtttgatacctgtggcttggtc	A	G	tttcatggtaagtgcagaaaattcaaaaaaccgtgttacatttcatactc
1	217687676	chr1:217687676	gacctattcaggaaaagacaaacagatgaaaattcatattaaatcaaaag	A	G	tgaaagaatatcaaaagattgtcaaactatcatctgacagagtgattaag
1	217719441	chr1:217719441	gtttaatatgttcctagcactgtgcaaacaccacagatataagcaacaat	T	G	aaacactgtctttgctgaccttgcagttcagtggaactgaggtcatttca
1	227804025	chr1:227804025	tgcaattggcataaaggaatttgttattttcaaaacagaactaaatctct	T	C	ttccattatagatttaatttaagtaacatgataaatagtggtaaattgaa
1	238450874	chr1:238450874	atgtgaaacagccaacatagaatatatcacgttatctttatttagcacct	C	G	taggcaagaatattgtatagggaaaaaagccaaaatgactgtttttcttt
1	239988522	chr1:239988522	gtgaatgcatgataactaaagacaagatgactgaccctagacagtggtg	C	T	tttgagagattaccattctttctttttatccttttgaagttattgcatgg
1	245557747	chr1:245557747	atcacaagtaacttctgggaaggttctcccccgtggataaggcatgacct	A	G	tgttttttgggacttgagaagaccggttctagtaacagctcagccataac
1	258727872	chr1:258727872	caagttatggtaggtgatttttttatgaaaattgacttttataacgagaa	T	G	agaaaatttgaccccaggtggcaaaatcaattcagattccttttgacatt
2	2831327	chr2:2831327	aaaatgaaggaaataagaaataactttcttagtttaagtttgctttccca	A	G	gttgtggctctggaaatatgatacttttattttttttgccattaagttt
2	4676942	chr2:4676942	taccatttccagctggttctttgccccctggtgagaccagacttttctga	A	T	agagtgtaaacttctctgaatgatatttgaaaataaaatataattgattt
2	18594056	chr2:18594056	tggctcaagtaggatttcaatagaactgcttaactaaagaaatttttcca	G	T	agaaaattttaaatggttgttctaatgccagaaatcctaataatgtaaag
2	18721155	chr2:18721155	aaatgaatcaacttcgttttgccattaacctaggattatataggcaataa	A	G	gcataattatggatttaacatgttaattcccagtggatttaatagcagtg
2	30163066	chr2:30163066	gttctcacccgatcttccttcttaggcaattgatccttgattagagtctt	G	A	gttcgtctgagaaaccacccagacatctttcttgcaagctttttcatggc
2	54302834	chr2:54302834	ttaaaataagagactaaaaatagattagatcagtacttctcaaacttgaa	T	C	atgcacataaatcacctagagatcttgttaaaatgtgattcagcaggtct
2	54428532	chr2:54428532	tattaagagctaattaagtgcttagcattgtattcagaattgtggaagaa	A	G	tgaagaagcagaaaacaggctttcttttccaaaggaggtttcaaaacaac
2	55154137	chr2:55154137	aagccctagtgacttatgttcaactcttggagatcagaaccgttcattca	T	C	tgacattaaattttgaactttgcatattgggattccaaatgtttagtgaa
2	57570991	chr2:57570991	ctcccttttacatctctttcagagtgcgcttcacacactaattagttgcc	C	T	gctctccactgagatgtcagagcctctgtcaatttatctctatttcagcc
2	67344343	chr2:67344343	agatttcttctcttgttcctaagcaacaaggaagctaggtttagaaagat	G	T	acaggatgcttcttttgatggagaatcctttccaaacatcaaggaccctt
2	69675307	chr2:69675307	catctttattattgtttggcagatcccatactactgcatacagaaatagt	G	T	taaatcatggaactagtgtttgaggtccataaaatgcaaggttatgaata
2	72418401	chr2:72418401	tcatgtcaccactctatgcctggtgccaccagcataataccaagaagtgg	C	A	acagggtagagcattttctgagtatacctccaataaacagatgttgcaca
2	75651525	chr2:75651525	cataaagttagcacagccatttttaatgagaaaatcatcacagagctgat	G	A	tgtacatttcaacttagatagttaaattcaatttgctacaacaaacatag
2	75899642	chr2:75899642	agaaaaacattttgtcctattcattaaagtgctcattaagatttaaaatg	C	A	cttacttatcactgttccatattaatattcaatcacgtagaattagctac
2	76148088	chr2:76148088	tgacagtttagagattaaaaacatctggattttaggcattaagattttag	G	A	gattatgggtctgatgctaaaaatacagaccattatggaatactcaaaat
2	85682208	chr2:85682208	agcacctggctgtggcttaggtgacagattgtgaaaagaattagctatta	G	A	aggaccaattaggccaagtgctttggttttgtttatccagatggcatata
2	85795741	chr2:85795741	atttttatttatttactgttattttagcagacattggggagtgaatgggg	G	A	aaaaaaatagtgttcaacctgccatgtttaactggaagttagcactattt
2	85935867	chr2:85935867	tatgttatctatgtttacatatttttgcaagcaaatttaatgatcttagt	C	T	attcaatggaaaattttagatactgttagagttttctcacaacctagaat
2	96446156	chr2:96446156	cattttgataacagcatatacaaaaaaagtcttaacatctgaatccaca	T	C	gtaatcataaatatcaaaccacagaagtaaatataaggtggcagaaacag
2	97151040	chr2:97151040	gatctttttctcagtgaggattattggatggcaattattgccatgatcag	T	G	gcaaaagcaaataatatgttaatatcatttctgattgagaaatgctgttc
2	99228398	chr2:99228398	attgactcatgctgtccttgatgcaataaacttcttgttccttaaaaatt	C	T	gctacatgtgtgcagtaaaacagaattatgcttgcaacttacatttcaat
2	105400314	chr2:105400314	ctgaggagtccataggactatgtggagaagaactggaaaattgatttcaa	G	T	atttgtatttaaagcagcaacagaaccaaatagtcatcactgagctcttt
2	124109620	chr2:124109620	ctaaaaaattcctcttgtaaccttgagtctcttagctactggctggcatg	C	A	caaacttgtataaatacttctttttcttctccccaaagtacatattttct
2	128185312	chr2:128185312	caaattgcgacaaactgttctctgaaccaacactaggctgtttcagatgc	G	A	cattaagtagtaaatcaactttattggaaatgctggggctcatcttttca
2	131010770	chr2:131010770	agttatttgcctgggataaattaaaaattaaatgtggtacattcatttct	A	C	ggctatttacatctctaacataattgtgcataggatcctattgtgtttct
2	131972293	chr2:131972293	tactcatctctgtaattagatgtagtgattagaatcccctttatcttac	T	G	ctgcagtttcactttatggggaattatgaaagaataataggtaaaaagtt
2	132023893	chr2:132023893	gtaattgggtttgctgccttgtggggactctcaagcttttccacgcttgc	C	A	cattgtactttgagaggtggaatgcgcccctcagatttctaacactttgg
2	134926186	chr2:134926186	atcacataacattttctgttttcttcatccagacaggtgatttggcttct	G	T	cacagttaggaggagcaccaaaccgatgggaggttttgtcagccacacct																																	1;
2	135205078	chr2:135205078	ttcaaagatgttagggctgttttgtaatttaaaattagatttatggcttt	C	T	aggaacacattaaaaattaatctgatttcttctggtttgaaaccatgaga
2	139798348	chr2:139798348	agaatggccaaaagacaatggaaaaacatctttaaagtgcagaaagaaaa	A	C	aacagctgacctagaattctatatcccttgataatattcctcaggaaaga
2	142436658	chr2:142436658	cttctctttttctaataaacaaattttatggcttcatctggcagcaaatt	C	A	ctctgattttgttttccctttaaccttttagtactttctcctctctttta
2	142436834	chr2:142436834	ttaagacttttttattttgcttttaaatatcttagaatagtcgatattt	A	T	aaaaaaatagaatcactaaagattactagggggataatgttttttctttt
2	161424995	chr2:161424995	taaagaatgactctttcttcttccaactagtaagttatatggaaataaaa	C	T	cctgaattcagcatttttaatatgattttcaaagaatgacatacaatatt
2	161485117	chr2:161485117	gagaattgaaaaacatcaatctcaggttctttaaaaatgtaataccaatc	A	G	tttgagcagtgtacaaatcttttattaaagataaaaaggaggtgatacgt
2	161485330	chr2:161485330	ctgcagtgtttatcaggagtagagctatcagtttgtatctattttagcat	G	C	cttaatatattttaaaggtggctttgccatctgtttgaagaattgaagat
2	161531178	chr2:161531178	gaggtgatattattatattatatacaatggctagttactcagagcaatgg	T	G	ccatgaaatggtcagccatgagtgtatttggtatactaataaactaaacc
2	161531249	chr2:161531249	agtgtatttggtatactaataaactaaaccactgcaataggcttctaaat	A	G	tatacacattagttcttcccagaattcaagtcaaggctcaaactgcctct
2	162476681	chr2:162476681	ttgaaataacaaatcacacatagcatagcacagaaattctctaaatgtag	G	A	aatctttttagactctgcctctttagcatgtgaacctcattcctaaatag
2	162687772	chr2:162687772	ctgggaaatgccctaaggggaaagacacattcttaaacataacataatta	T	C	tttttattattagactagtggtgtctacttttaaatctaattctcacaat
2	164742004	chr2:164742004	ccttaagcaaatgtgactcagattgtaggtataatgtgtattggaaatac	T	G	tgaagcatgtatatggatacaattccaaatactagaacgttcttataaca
2	164747318	chr2:164747318	atattcttttggtttcttgaattagcatcattcttttcctcagatagtgt	G	A	tgtttattacccctgagaaataactggggaaaaaaattaagtctgttttt
2	164819794	chr2:164819794	ctttcctcctaagtactgttcactggcattgtggctgtttttattgccta	G	A	tcaaacctcttcattcaattttaaaattgccttttgaatgaactgcacta
2	164829092	chr2:164829092	agaagaatgatttgtaagaatgtgtacaacgcaaagtaatgatggtaaca	G	C	tggaacagttaaaggaaaaaatatatgcagaaattacattcaacatttat
2	164836582	chr2:164836582	aggactcagaaacattttaattatagtatatttttcacaacaataatgac	A	G	tttggcctgtgttaaatttcccattagcttctctgcctgattttcattag
2	164836596	chr2:164836596	ttttaattatagtatatttttcacaacaataatgacatttggcctgtgtt	A	G	aatttcccattagcttctctgcctgattttcattaggcgcaccctgaatt
2	164945247	chr2:164945247	tatagaacagacatcccatattgtgttcctccttttccacagtcattgcc	A	G	tgacaatctggtatgcttcgcagttgctgctgagtaagggagatgtctct
2	171296018	chr2:171296018	atgcctctggatgttttattgtgccaataacctatttccctcgtctccaa	G	C	agaaatacaactgacatcagtaatttacccaaatactctacaggtaacat
2	172736472	chr2:172736472	gctcactcatgtttatagaacaatttccatgattttttataattaaaata	A	C	agggaaaaaaagagaagtgtgatttttttccacagcttttttcctttttgt
2	179079768	chr2:179079768	atgtgaaaaatctagccatcagaatattgccaatcacttctaaatggaca	C	T	tttttcaagaagcatgtttcctttcttgtttctcactctctctcatggca
2	179524535	chr2:179524535	actgttaggagaaagcttaatgaggaatggttatttacataatctcagag	T	C	atctccttacataatacttaattacaaagaaaacaaggccaactttacag
2	183595712	chr2:183595712	attaaacatgcaattctttaaggtgttgcgccaacaagttcccattttt	T	A	aaattaaatcagaagttaatacagcctgcttagcttttacagaaagagca
2	197399694	chr2:197399694	ctgttataacttagggcttaaatgaatgtattttcaggaaatatatttgt	T	C	tttattatactatttaacttgcactaatttggagattgggccaagtgctg
2	203365256	chr2:203365256	tccaagaatcactgtgtctctgtttaaaataagacagaaaccatctcacc	A	T	gttttgacattgtctgttctctccctttgttagggagagcaaacatcctt
2	206248342	chr2:206248342	catcaaagtgtctcaatatgaagtagtgggaatctgaacacatttgcata	T	G	tccccatttgtgacatagtgttggcattctcaaaaagaataactgtagct
2	210623409	chr2:210623409	aatgtctgggctatatgagtctcctgtatgtgtgtgttttgttccagttc	C	T	ttgatgcttgactcaaattctctgtgtataattgtatcaagtatttaaaa
2	215990351	chr2:215990351	tgaagcaacatgcttgttctcagaagtcagtcttacataagaatggtact	G	T	agagaattttaagatattctgatttggtaaaatgtttgtttataactttt
2	221362120	chr2:221362120	gcaagtttgacatctgacttgttctgaaacacacattcctgcttgctctc	C	T	gctcccacaccatattgcttattcctctattagtagtgcttttttccttc
2	221479794	chr2:221479794	agttgggtaattaagggtccccctggataaaatatattttacctttctag	A	G	ctgtttcctcatttgagcaaagaaatcattgcatttgaagatttaaggtc
2	222448111	chr2:222448111	tctgttccagcatattattcagccattaaaatcttgccttctaaagactt	T	C	tgatgtagtcatattttcagttctaagtcattctgaggcatgccatcttc
2	230093874	chr2:230093874	ctccagggccatctgccttatttgattaatggggctattctgagaaatca	T	C	ggcctggaggagacatttttaaccagttctgtcagaaggaatcactccgt
2	238089046	chr2:238089046	tttatatatttcatcaccaggaatagattacctaaaactttaagtcaaaa	T	C	gaggttaagaataaaaagacatgttttaaaatgaaacaagagaaaagaaa
3	13857975	chr3:13857975	atacaaaaagaccgaagtaagtgttaaatgagacattggtgatgagcttg	G	A	ggaggaagggtgattgattctgcctggaggaatccagggagggttcatg
3	23912470	chr3:23912470	ccttagtcaaccatctgtgtgagatgataaattatgcttccaatgcagat	C	T	gggctgaattgcactatttctgatgagaaacgctgaaaacagcaaactgc
3	28734209	chr3:28734209	tgaaacataaagctgtgaagggaagaatatatttctcatttctcagctat	C	A	tgaaaaatgtcactgggccaactttaatcatctttcccattaccatctaa
3	29938894	chr3:29938894	atctctcaactactttaactctctacaagatcacaggcatgggaaaataa	T	C	tgccagccattcaagaggagctccctttgagtatatctctaaagagcacg
3	30024778	chr3:30024778	atagagtttttgcaacatttggttgctacaacaaaaacatataaaaccac	G	A	gtgacctttagtgtttggtggggtttaatgaagctttgtctgaatgatgc
3	30176391	chr3:30176391	gatatgaaaggataatttgccaaaatggaaacagaacattttaacaaacc	C	T	attgaaagaaaaatgtttaccctcattgggaaccaaaaaaataaataaaa
3	31419973	chr3:31419973	tccattgcacaaagacctaaagaaagtagaagaaaatgttaagatttcaa	C	T	atggcaggtccatgacctacctcaattatttttctcgcactcccttgaaa
3	31431045	chr3:31431045	gaactattcggctgaaccacttgtttacctcccattaccttaattcaatc	T	C	tctataaaatagtcacaaaacacctttaatctctaaaaagcaataaataa
3	38519755	chr3:38519755	tcatctgtttttatggctgaataatactccattgtaaggaacagaataaa	G	A	agcccagaaataaatccacacaaaaatgttcaactagtatataagagagg
3	45092383	chr3:45092383	tacctcactttaggcaatagacatgttccaaattgaaaattatggtgatg	T	G	gatacttctttaggttcaaaaattatattttatatttccaattcaaaatt
3	46705289	chr3:46705289	tgcttcagtagaagatataggtggtcgttcgtgtgtcactcgatttgtga	G	A	aactctgttattaattatggaacatggtgtaaagcctcacagtaaacatc																																	1;
3	49818774	chr3:49818774	ctataaagatacccagttaaatttccaattaaaatgatttagtgccttca	T	G	tttttaagttttcccaaggtttgctgatgactaaaattatgtaatgaagc
3	65497698	chr3:65497698	tctggagaatgctctggcagcacaaaccaatgctgagaccttacgctcaa	A	G	taaatcttggaaattcaaagggaaactcaaggcagctgtaaatctgtctt
3	66099688	chr3:66099688	ctaccatgtaattagctcagcaataagttaggtgtttaaaaatatttttt	C	A	aggtgcttttttgtattcatgatagattctcaacaccaaaaatcaatctc
3	72825787	chr3:72825787	tagattattaactttgtctagatcaacactgatttaattctttataaatt	G	A	ctagaaatatttggacttcttaatgaattgtatattgatcagtttacacg
3	72857486	chr3:72857486	attcattaggtgcattaggggaagacactaaaaaaaatcaatgtttgact	T	G	ttactttaaccttaaaatgtcattaaattccacacatgaaaaggttgatg
3	75808444	chr3:75808444	ttaaaatgtattttagagacagcccattatcttttacatattaaatttta	C	T	agtcaaacacagggcatttcagtaactctagactctaaataatatattta
3	79513690	chr3:79513690	cctcttagctatctgtcgctactgttattcaacacctccaatttggagaa	G	T	aaattctgcatatgcattgaggcactaaaaaagaatattgaactatatct
3	79521311	chr3:79521311	atgtgatgtgcgattgccaggtcgattttcaattacatttcactgatgta	T	G	tcatttgtttcttaatgtgctcatcttgcccattaagaataattagcagc
3	79826401	chr3:79826401	tcctatcattactaaactcatgttagatttttataattaatacatcttta	T	C	atataattacctaaaataattgtgtaattttctctcctgagtattcatct
3	82503221	chr3:82503221	cttggaattccaactgatttacttcagtagaaattaccccataaaattct	C	T	acccagttgtataagctaagtctccattctattgcattttaaattattta
3	86763827	chr3:86763827	ctgtcagataatttggaagagtaattttctccagttactgtataacct	G	A	cataaccttttttgtcttgaagtcatcatgtttgtataagaaataattgt
3	86773408	chr3:86773408	gcttgaatctcacttaatttctggctcacctctaccagatgtagtgaaat	G	A	tcacagtttttcagcaaagacccaagttgactaaatacctaaatataaaa																																	1;
3	93235863	chr3:93235863	gacagcagtgatctgcatttagtgactttagatgaagtaactgaagagga	T	C	gaagactctctggcagattttaacaaccttaaagaagagcttaattttgt																																	1;
3	96104297	chr3:96104297	aagtgtcaattttaccaaaaattataagcagagttggttttccactaatg	T	C	gtactggtagctcctataggtttgtgattttttgaaagttgatatcttcc
3	107835056	chr3:107835056	cttatagtctcattttactaataatgtttactatctttcctaataatgca	T	C	taactgattaatcaggtctttaaatttttatgaaatactctttaccgaaa
3	108447196	chr3:108447196	attccctttgcttccctccctcctgccccatgatgactgactttctctgt	C	A	tgtagaagccacctttgatgagtgtctctggataaggcagtccatcattg
3	123654749	chr3:123654749	caccatatttctgtgcaaatcctctctatgaggcaaagtctgacatgaaa	G	A	gtatcattttagtgtttcacttttcctccagtaaaatcatttaataacatt
3	125921869	chr3:125921869	acattcattgtatgactttgtaaaggagcatcagcagcatttcccaggga	A	G	gtatcttgacctttggcccatgactagtttcttcctatcagtcatgagag																																	1;
3	132119787	chr3:132119787	aggcctgctcacaacatgctattaggtcatagttgagcttatcatgcact	A	G	gggttttagtctctactagcctattctaaaagttgccaaaattttttacc
3	144149363	chr3:144149363	ccaagtggcctccagatgtgttttattgtgttggtatctctgttttgttt	T	C	catgaaaacttttttaagtttcaaaaaccttaccaagcagaaatagcag
3	150476754	chr3:150476754	tagatgcattccttagaacacattatgatttaccccaaaggatcttttccc	A	G	ttaaataccacctgagtactacaattttcaaagtaaaaaaataaacatga
3	150479516	chr3:150479516	tgtcctaaaatttagctatactttaaaaatgtgtattatcagaagatctc	T	A	caaagattattagattttaaaaacattaaaaacaagcttaaaggttttaa
3	150482448	chr3:150482448	gcaaaacaaaaatacccaacgcttccaaaaaccatatggcatattctgca	A	G	ttttatatcattccgaatggagaagttctattactttatatgtaaagaac
3	150485533	chr3:150485533	tgcactggaaatgcttatgtaaaattttgcttggatgaaggcacataaca	A	G	tattacaactcaattctgattataatgtacaaacaaaacatgggaatttt
3	171067680	chr3:171067680	aaccttaattagatctcagtttgcctgtacttataaagatgactgcatga	T	C	aagcaaggataaatggaataatgttaattcagcatcaaagcctttgtgtg																																	1;
3	171219487	chr3:171219487	ctctgctttggttttcttctttattttttattactgtataacttccagca	A	C	aaagcacagatcttaaaagtatagcttaatgaatcttttacgtaggtatc
3	173785950	chr3:173785950	tgtatgtatcagagaagttgaaaacccttaaggaggtagctctccttcct	G	A	ggtggtcttcacccaaaggcgcaaagaagttatgcttcagattctgcgcc
3	174217872	chr3:174217872	agagataattattggttattataaatattttttatgaataaacttgtcaa	C	G	tgagataaaatggataaattcccagaaaaacacaagaagatataaacatt
3	191034720	chr3:191034720	ttttggaacagtaccttttaagaactcaaataatggtagctatattttta	T	C	tgaaaccttctaatgaatttgaatggattttgtgcatgtggtcagaaaaa
3	198133880	chr3:198133880	actcttcttgaatatttctgagacatatctgaaaaaatcttgcaaatgag	G	A	actgtgcactccttcagcttaattgatatatgtgaaaattctttttgtct
4	3628036	chr4:3628036	gataaatgtggaaatttgcacttctaaataattagtttaagtatcattaa	G	A	ccttttaaaacccatttctgcttattatagtttacatattaaaatgtatt
4	5683160	chr4:5683160	agccatataatcagggcaagtccattaaaggacaccagaagttaccgatc	G	A	cagagataacagcaagaaatgattttccgccagggagaagcaatttatta
4	6851508	chr4:6851508	agctgtttttagtcaagacttgtaggatattcagtttcaatcagtgtaaa	T	C	ttaaataaattcatttcaatcttcactttcccttccagctataaatctgg
4	22079656	chr4:22079656	tgtgtaccctaattggaaacattactcacatcaataagtgataaatgctt	G	A	ttctaggaaagaagatttttccctcagatctgtctgtaatgtataatatg
4	22798449	chr4:22798449	caagatgtccttctagcaatctaagtaagtgttggcagcaagaatcggtt	T	G	caatctagaaatatattccttaaagaaacattcaattaagtatcacctaa
4	22911966	chr4:22911966	tctcattaaaggtttctgccttatataaaaatgtcaataatctttcagag	A	C	caggaatgccactttactgaggctatgttttttaatgttgtaactaaaaa
4	24041497	chr4:24041497	ttcactttgatttccccaactatttttgtcagaggccacatgcctatttg	G	A	aattactatccaaactataattcctcacaaagggattaacaaatagtata
4	24091504	chr4:24091504	ttttacaatatgctttgccattctttttcaacatagcatagtcattttag	A	G	caattgtaagcttgacacctgatttcactttaacagcacctgcctggagt
4	26674401	chr4:26674401	ttttaaggagttttaaatcatgaaggtaactgaccagataacctttttaa	T	C	taactagtttaaatgatacacatagttcatatttatattaatctctgtgt
4	26678410	chr4:26678410	agtctctgtatttttatttctacttatcgttttggcagaaataaaaaatt	C	A	tgtgtctcctttctctcctatatgtagatttctactgttaaattcaatca
4	26694403	chr4:26694403	taggaaaataattttgtaagaacagattaaaattaactttaactttcttc	A	G	gcactgtcataaataccagcacgatgaagccaaaattgtggcaatgttac
4	37381071	chr4:37381071	gattagtgttctcagagggattatagaggatgctgattctgaaaacaaga	C	G	caggcttctgaaaaaaggaacaaccagagaagaagcaaaagtttggggaa
4	48819196	chr4:48819196	aaagatgtaaatgtaagagctaaagctataaaactattgcaagaaaactt	A	G	ggtataaacctttgtgtccttgaattaagcaagggtttcttagtgacacc
4	49744866	chr4:49744866	ttcatatttattagtaagttgagaagtaagttttagaattggatcaactt	C	T	ttaagatttttattttgcatccagatagttatggaaaatcccactgatag
4	49998152	chr4:49998152	ggaggcctaatttgatatgtggatttggtggtttgaccagctttggctaa	C	T	atcaggtccacatgcaagggagggtgcagtggttccctactccagagcac
4	53161512	chr4:53161512	cagtcaaactgttcaaacagatttgtggatatggtcatgaccctcattca	G	A	aatgatcttttcttaatgtatgcctggggttgataagctataaatggact
4	53266726	chr4:53266726	gtaaaaggatttgggcttctccttttagagggatttacagtactcatcag	T	C	ggtatagttcacattagcatccagtgacattgctttgtctgtatatattt
4	53271239	chr4:53271239	agcttaaacccttgataatatccaagaaaattttcttcatgaaatttgag	A	G	caattccatcaagaaattagaggaagaaaataaataataaacctatagaa
4	53293741	chr4:53293741	tgttaaatgttatttttcaattatatgattagaataaaaaatcaagtttc	A	G	gtgcagttattccattattataaatgagagctagagttaccgttggcttt
4	53293783	chr4:53293783	caagtttcagtgcagttattccattattataaatgagagctagagttacc	G	A	ttggctttggccaagttctcttaaaaaaataatcttctaatgcattataa
4	55851139	chr4:55851139	atgaggagagagaattacatttttcctttatgtcacttctagagaagaaaa	G	A	actgattatgcttttatctacttatgtaaagagaagcaaacatccatata
4	58893539	chr4:58893539	agtcaaataagatgactcaagaggaattaaaacaaattttgaactagatg	A	G	aaataaaaataaaacctacaaaatcattgtcatgctataaaaatagttc
4	65010131	chr4:65010131	taaaaccattatagttgtgcttttatgttctcttttgtttgcttgaatc	A	T	ctttttcaggtctatgaagtacagctggcacaataaaagtttgatcaatg
4	78220145	chr4:78220145	aagacatctttaaataaacaaaagggaagtcaaaagggcagagagacagg	C	A	actgtggaagggctcaccaattagccatctgggttagatattcaggaaac
4	80209137	chr4:80209137	atgtctggcctgaagtgaacgtctccaaatatctatctacgaattagcca	T	C	tgggggaaaagtactgcagaaggtatcaaattacccttgcatgatggaat
4	80286910	chr4:80286910	cttattttcctcttttcgtgaacttcatccttggaaatatgtcccttctt	C	A	cattttgaagatttataatgtaattctttatgctttaatgaacttcaagc
4	80442269	chr4:80442269	ggttagctttagctcttttggtctcactgtttgattttctgacttactag	G	A	tttaatggaaaaagacatccaccggaagttggaaggaagggttcgttaag
4	91163573	chr4:91163573	aaagaaagtaataaatttggcactttctcaccaaaaccattggaggttta	T	C	ttgaaatttagatgtattgactggagacatttatgaatatctggaaattg
4	97445404	chr4:97445404	cagggcagaaaaatgatcccaacatgggagactttttcgaagcatcatcc	A	G	tagtagaagtggagcctggggcaaatcacactttaatgggtcccctgaaa
4	107975344	chr4:107975344	gtgggcaacttttcatgggttttacaatctcttcataaaccacaacctat	C	A	cctttatcacattatatataactccataggcatgcaatattttgctcaat
5	23203956	chr5:23203956	gaaaatcaaaggctgtatttcattgcaagataattcctgtccaagagttt	C	G	ctttaacctttgtataagtgatcaaattacaacaatatgccttggcatct
5	23800378	chr5:23800378	acaaaaggctccacattcatttcaaagtttgttattgatttaaaaaaacaa	T	C	aacaacaataattttatccctccttgttaaacctttcctttcattagaac
5	23800452	chr5:23800452	ttgttaaacctttcctttcattagaacaagcagaagggaattagtgagtt	A	G	tagcagaaaccaagctattagggatttaaagattaagtttgaaaatccat
5	26473081	chr5:26473081	gttaggatgcctggcacatagtaaaagcacaaatagatgtgtgttaaatc	A	C	cttaatactagaatatggtccttattttatttataaggaaaccaaagctc
5	26720158	chr5:26720158	attacaggcattcattgtggaatatttatatttagcaattttaaaaggta	A	G	tatcaatcgagaaatgtagtggaaaataaaatggaagaaaaaaggtttca
5	27045802	chr5:27045802	agatgatctcattagttccttaagtatgaatgattctactggggaagatt	T	C	ctccctttacaatatcccatttaaaatatatgtatgccttatacgtgatc
5	27205741	chr5:27205741	ttgaattttggtaagaaagtgcattttcagaagctcttataagaaatagc	A	G	cattccccagcccaggagattcagtctcttaggaaacaggaaaaggccat
5	27491507	chr5:27491507	aaaaaaatacaataaatgcataatctctgcatagtgcctcaatgatcaca	T	C	tgaaatgagcccagagctttgcagtgctaagcaaggtctttagtttgcaa
5	27491541	chr5:27491541	tgcctcaatgatcacattgaaatgagcccagagctttgcagtgctaagca	A	C	ggtctttagtttgcaacagaacagttttacatggcaatatcattaactgt
5	28316567	chr5:28316567	agccagattacttacgatgagaaatgtgagccatcctcatccatttcatc	A	G	gtgtcttacattcatttccctggatccttgtctcctgtgtaggtaagtgg
5	28316970	chr5:28316970	atagcaggaaaattcccctgtcgtcgaaacactgctcaaaattactacct	G	C	acttcagcataattaaccaggcttgggaatttatatgaactaagtaattg
5	28728446	chr5:28728446	ggcagcagaacaggaaatgaatgtatgagctcgtgtttctaagtaaatta	A	T	acaggtacagatttggcacaagggctgttgaagtagaaagtcgtatgaat
5	43983687	chr5:43983687	aaagaacatttcctgacagcagtttctcagtgcgcggcaacaaatgccga	C	T	tggggacaggaccaaacaacctggtaatagctagcacatggagagcgctg
5	57565803	chr5:57565803	acatcagtgcctataaaaatgcctaacatactgtatccccttcatagata	T	C	atcttgagtcaactaagtagttaatttgttttgcaaatgaggaaagtgag
5	57572381	chr5:57572381	atcagtaggtccaggaatctgcattttaacaaatgtctcagtgattctgg	T	G	gcagatgattcatggagagcagtttggaaaacacatcaaggttggattgc
5	69600692	chr5:69600692	cccatgatggtacaacgccggaacaccatcttgttctcggtcagcgttcc	T	C	gtcttgtcggagaagatgtactggatctgacccaagtcctcagtgatgtt																																	1;
5	73460522	chr5:73460522	acaattttaattataaagccattattttccttgacattttaacttaaatt	A	G	acctcagttaatgtatatggattctgtccttgtgtgtctataatgttctt
5	73703945	chr5:73703945	ggcatttacaaaatcaaaatcatgagacagaggggacaaggttaccatta	C	T	ggaggcactgagactcagacaagtgccctcagggagttaatatggttaag
5	73703988	chr5:73703988	accattacggaggcactgagactcagacaagtgccctcagggagttaata	T	C	ggttaaggttacccatgttaagcgacatcttataaaaattctatcttgag
5	73704404	chr5:73704404	atcacaaataaacaatgccactctttttaaataatgcaatgtgtgtaatt	A	G	ggagtatgcaattacaacagtgtacagctctcagtgtaacaattaggttt
5	74014769	chr5:74014769	cttgatttagggccagcataatgctattcctttcacagaatttttattta	A	G	accttgaccaagccatttgcacatttaagataaaatcatttacacaaagc
5	75116900	chr5:75116900	tttgttggttgactcttagttataaattttataaatactagataataaat	T	C	atggagtaccaaataatatatgtggtgttataaatttaattttgatgttt
5	75899337	chr5:75899337	tgattccttattcagcaaatagaagcaagatacaattaaccttgtgaata	G	A	ttctttaggggggtacatattcagatttgattgggtctcagttgggtcac
5	75944629	chr5:75944629	agagaggtgaatgatttatttgatggtctgtcaatcataatggcaaccag	A	G	actattccaaagctgtttttaacctctatagaaacagttagttagaccat
5	76451212	chr5:76451212	attttacctttgtttgttacaatgcagaattaggggggaaagaattggcc	G	A	tgaggtaccttttaaaaaggcttttcctttcattatatgcactaaaggga
5	83944854	chr5:83944854	tgctgcttttaatttttcattggcatagtcaaatcctgatggtcatccat	C	G	taacaacctgttacagtggctagacacaattgagacacactacatcaggc
5	89561994	chr5:89561994	cctatcaaacaactgctcagagagaagtgtgtgtgatctcagtccagttc	A	G	gagcagagagttgtccaccttgcaaaactctccgctcagtggaaatgatc
5	89589054	chr5:89589054	cattttattttcagtcccactgagagaaaaggcatacaggagggggaa	A	G	aaagatataattttccagaatatatttcagaatgcattttttaaagatgt
5	89592799	chr5:89592799	aataaaagggaatcctcgttaaaaggtacattaatggaaaaaaaagaatggc	T	A	ttattggggacatgtgcagaaagggatgtttgagtggtaaatgataattt
5	89782562	chr5:89782562	cacttgaaaaattataaactaaacagaagtgatggttatggtcccccttt	C	T	acataaaaaaaatcataaagtatttcctgttttgtcccatttctcagc
5	89873155	chr5:89873155	gccatgtaagattactttgccttttttgactttaaaaagttgcctgcttg	C	T	tacctttttttatctgaagcctgtaggcagattctaatttggccctgcaa
5	91211437	chr5:91211437	caaaaatctatagtaaaatatcaactgaaatgcacccctaagacaaaata	A	G	attcaagatgacacccctaattaatacctagtagataattttcatgcctg
5	91211595	chr5:91211595	aacaaagtattatgcctagggcttactaatagctgccatcctgagaaata	T	C	agtttaatacatttgaagattttaactttcatttaaatttctttttgagt
5	100314408	chr5:100314408	agcaaatgaagtagttaagaaatttgtctttatcttatctggaaaactca	T	C	tgaagaatgtttgtagtatttaagcacttcattaggaagcattatcatta
5	101893716	chr5:101893716	taaagttttaattttccagttccaaagcttagaagaaccaataagcatac	A	G	atcaattttaatttaaattgaaacccacagctgtatttactgtagatggt
5	104537151	chr5:104537151	ttataacaattttataaaaactgaccctttgtcaacaagggcactgagat	T	G	cataactaatcattttctaaaagtctaaaattccattagcgaccaatgag
6	2595901	chr6:2595901	acgttagcacttgcttatggagctgtgatcattcttggggtctctggaaa	C	T	ctggctttgatcatcatcatcttgaaacaaaaagagatgagaaatgtcac																																	1;
6	2595934	chr6:2595934	cttggggtctctggaaacctggctttgatcatcatcatcttgaaacaaaa	A	G	gagatgagaaatgtcaccaacatcctgattgtgaacctttccttctcaga																																	1;
6	13988026	chr6:13988026	tgagaataaactctttccatctgtctcttctcaaaattgttttgtgccac	G	A	catggggtttttgtgagctatggatagagtcacatttctttctgctaact
6	18222677	chr6:18222677	ttattctttgaaagcaaagccagtgtttagaaaatctgaaattgagctaa	C	G	agcacagcatatagaagtcacacaggatgttattttaagctgtaatgcag
6	20525614	chr6:20525614	taaaagcattgtcctcatttctaactttcaacacttgcctgctacttctg	C	T	cagcttgtggttacctatggaaggcattttatggactgaaaatgcctggc
6	20525768	chr6:20525768	ggccctatattttttcccttcttgccagttcactaaaataaatttacttt	C	T	aatttacatattcttgtctacatttcagagctttaaaatatatttgtaag
6	35522193	chr6:35522193	ttttgaatggatgaatgaatgaaattcaactgatgacttagttttatcct	T	A	aaaaaaatgtcaaataagattttgttgctttttttcactttccgtaataa
6	42710748	chr6:42710748	aattgtcctgtctttcagtttttcatcaaaagtagatgaatatctatgga	T	G	ctcacaaatcaatgagccctggaacttcctacagatagattagcacatct
6	47672884	chr6:47672884	ttcatggcatacaaagactggaataaaccttagaactcatcatgtcatac	C	T	cttagaccagaatttctcaaattttgtataaaccttgcatcagcagcaca
6	58821218	chr6:58821218	ctttgagaacttgcaaggatgaaatcaactgttagcagtttttttagcct	G	C	attttggctttatagagattgcttgcactttcccctattaacacatgaaa
6	71991364	chr6:71991364	ttactgggaggtgatggtcaaaaggaaacttaggtggtttttaacaccat	C	T	tgtcatcatgactcaaaaggaaatgccagccacaccatttgcagccacac
6	84053011	chr6:84053011	attgcattaaaggggggaaaaataatgtcttacacagagctccatattcac	T	C	ttttactgccatatcttttagaaaaacagcaaacatcttaagctatcttag
6	91249713	chr6:91249713	ccacacacaaaacagtttgctcaattttaaaattaaatggtcctctga	C	T	tcttattgatatgctcatgatgtaatgtgctttaggaaaatatttcctta
6	91249915	chr6:91249915	gtttgacttttttggttatctccagatacagtgaattttattttaaaaat	G	C	agtttttaatacttggctttttaataggtaacacatgtacatggtataca
6	94299138	chr6:94299138	aaacttcattaaatacaagaactttgtattaaccacagtggtttggtaat	G	A	aaagagcctgcttcacaaaccacctaattctctctacctatggtcacagc
6	94301235	chr6:94301235	tactggacaggaatacagatgattactgttcatagaaagatctattcata	G	A	ctttttgataaggcttacttagatgtttttacctttttttaactacaatt
6	96529637	chr6:96529637	attactacagtgagacccctgaccaaatccagaataccatttaaatggat	T	C	tggtaagatatttatacatcccttggagtcactgaaatgttctgaatcta
6	98178612	chr6:98178612	ttagttctcctttgagacaaatttccttacatatcttgacatattactaa	T	G	ttacagaaccatttattgtctaaagatattgatttgttgggcttcttaag
6	98371704	chr6:98371704	catagtgctagaattttctgttcctatttgctactatatcaatctgtgta	T	C	ttataagagcttcatgagttgaaaatctaatccagtgcatgacttgcaaa
6	103515783	chr6:103515783	accttaataacaaaatgttaactagaaaatccccaggtaatcggaaattt	A	T	aaaatatacttctcaaaaactaatgagtcaaagcaaaaattaccatggaa
7	11695136	chr7:11695136	actgaaagcaactggcacatatagttaattttggaaaattttctacctgg	A	G	cagacttgaactattcctatgtcatctaactattgcctaatcaagacatt
7	14273001	chr7:14273001	gaaaagcatgtgatatcacatgaagacataattattaaaactgtttgaaa	C	T	ttccaccaagattaactactgtggaaaaaattgtctttattaaaaagcat
7	14800133	chr7:14800133	actaattgtagaaagaacattgtttttaaacaattttaaacacataaaac	A	G	ctttaagatctttaggactttaaagcacatttgaaattattttagtaaga
7	18033958	chr7:18033958	tactggcaagggaatacttttaataaagccttgaaactagcagggactac	C	T	tcctagcccatctttttaccaccaagggttgccacatttctatcaagtca
7	26776228	chr7:26776228	tcagtgtctggagacttcccgttaataccactaacagcatcccaccagcc	G	A	agacgattggccactttgttacccactctaaaatatttctgatttttcagc
7	27060559	chr7:27060559	acaatcccacggagttagttttactcagtggtttagaactatgggtaaca	C	T	gacagaaatgagaatcatatgtcaacaatatccatggcattccctggacc
7	29339445	chr7:29339445	tacttatgtcatatagtgctatatgtctttataaaaaggagtcttaacat	A	G	taagtgcttaacctttacttcttaatgatgagcttttagattgttattgt
7	29462102	chr7:29462102	actcactcttaagtacactctacaatttcagtggtttacaaaaccaataa	A	G	aatataaaatgctgaaataaatatttaagattccttttctgcattgaact
7	29482593	chr7:29482593	gatcactaatctattattattgtacacatatttatacacaggcataaata	C	T	gcacatactttgcatataaacatgtgcaagcatatttcacttggactgaa
7	29810400	chr7:29810400	atggccattttaatgctagcaacacattcacagaatgactcaacttgcta	A	G	gtagcaaaatatagagagtgtactgagatcaagaagagtcaatcatca
7	30032770	chr7:30032770	ggtcctaagtggaatttagggcatttaagtactgtaaggtctaataaata	T	G	tcgactttaacttcaattggttcaaatcaataagtctgtgttgtctgcac
7	30939829	chr7:30939829	tactctgctttcccaaattattacttgttattagtgagacagaaatgtac	T	C	tacatctatttttggcttggtctattttaaatgcttctggcaaatagtcc
7	45153010	chr7:45153010	ccagctctcactcacttctgttactttttaagtatttatctcatttatgt	A	G	tatttgcaaattagtatgtttaaaaaactttttgtgttatttgctaggta
7	45185696	chr7:45185696	atacaactcttttgctgtaataacgagttaatttaatacttttaggttgt	C	G	tctattttgggagatgaagtctttaggttcgaaatgactctttatccaga																																	1;
7	51769981	chr7:51769981	gtatttgtaaaaagtaattttatataaacagacattggggccaaaaaaca	A	G	taagaaactttcttccattataaaagtttgcatcagtgacttggagttaa
7	51847184	chr7:51847184	aaatttgtggcagcaaataagtatttattgaactgataaattaatagcccg	C	G	atactgctgcactggtaaatataacaaagctgaacaattgattgccaggc
7	51965831	chr7:51965831	gttaaggaaattaagagaacagattaggatattagaagataaagggacaa	G	A	cactgaattagttacagaaaatcagaaacttaagcagcatttagaagaag																																	1;
7	53148720	chr7:53148720	attgtgtcaaatttttactgtgtttacattatctggtccaacaatctcca	T	C	acaatttcaatgctagaggaagttagaaattattgtatcagaatgtttat
7	58725442	chr7:58725442	ttaacatgcttcgtaaatatccaagggaatacaatatagacctgttcata	C	T	attcagagagccaaaatctggcgcacgttgttttttcttccacagttgga
7	58785188	chr7:58785188	gtgattgtggagcctttaaatgggagcctggtgtgactccccctaggggg	A	C	tgcctccttttccgttaccactttatttcagttccactcactttggagga
7	59166910	chr7:59166910	atattccaaacaataaatctaaaataataactattatagtggaatatagt	G	A	ttctaggtaaaaagtattttgatactggtcattagatataatcatctcta
7	59192211	chr7:59192211	ggatttttttttgttgtgttctgatgtcttcaaggatattttaaaagtca	C	T	tgaactgataatatttcctcagagttccatgagaggcctgtagcttaaag
7	60153281	chr7:60153281	attcattcaggaccattctattattcatgcaaagaactgtctatcacaaa	C	T	gcaatatgaaaaggaggtgcgccccatgtgaggcatgaaatatcatctct
7	63179951	chr7:63179951	tgagacacatttaaatttgcacattggtcctttgggagtgacagcctgca	C	T	ggtttctccatttgtttcatcatttcattagtaattgtgcataacaaatg
7	63372802	chr7:63372802	cagaggcagtcaccacaaaaagtgctatcttaatctctcattcaatagga	T	C	tgaggcagaaatccttctcagatcatcctctgaataggatttcatttgtt
7	63761659	chr7:63761659	gttacagtggacaaattaatcatgattattccataaactggagacttgta	T	A	aactgaggaaattgttccaaatgaaagaatagtatgcggggtaggaagta
7	64579969	chr7:64579969	aaagaaaacaaggcatatcaggtctataaagacccactttaaatactcct	C	T	gtttagttttctctctctgctctttcaatttttgaagttgtttttcttct																																	1;
7	64580060	chr7:64580060	tttttcttctttgtatttttggagcatctgttttcgttgatcaaagacaa	C	T	agtttttgttgactctaagtaggaaaaaagaaaaaacagcatataaaata																																	1;
7	67258030	chr7:67258030	gtaagattctgatgaatagaatgacctacttctttgcttagggctaagtg	A	G	gcagtaatcgtgcatctaagaagcaattaattctgaaggctctgtcctga
7	69974240	chr7:69974240	ttaaaaaaagagttgaaatatttttcttagaatagcattagtatttttatat	G	A	gctaaaattcattatcatatgaggtgcatatgttactacagatgccagca
7	70311839	chr7:70311839	ttcatcaagtcttcctttgagaatattcaagtgctcccattgaaatgact	A	T	tgactgcttcatccagaggctgtgcttttgttgtagaacactgctttcat
7	76073397	chr7:76073397	tatttgtccatttactttaattaaattaggcataaatgtccatgtagtag	A	G	caagactcatgtaatctccatgaagaaacagaattcacttgtggaatttt
8	1847409	chr8:1847409	aataaaaatacaactcaagtggaaaaaatatggaaaccccaacttaatag	G	A	aggcacagatgtctaccaataaaaccctaactttccataatttaaatgta
8	2221895	chr8:2221895	caaaaaggaaacacaacaccaaacttctcttgacttttcagtgctgctgt	G	A	gcttaaacaaagctctcagggaccagagtgctggttaatatcgtgtttct
8	5030203	chr8:5030203	gtttcacaaagatcgaagtaattcaagtacaacacaagaatataccacta	A	G	atttcagtgaaaagaaagctttaaaattcactcaaaaataacatcacacc
8	6511580	chr8:6511580	atctgaaagcatttcagctctagcaacttagtatgcataagtgcacatat	A	G	ttttttaatgcagctcccctaactagtagctgcttatatattttgtgaaa
8	11399505	chr8:11399505	attaaagatatcaaaaggcattttagcctcatagatgaagcagacagtca	C	G	taaataagtactgtgacacctgttagcctcaatcaagactttaggtatca
8	14082210	chr8:14082210	tgttaagcagtattacatgtgccttgttggaatccatcaatgttaccaaa	A	C	gataagtggatgttctcagcattgctaatcgtctatataaaagctcctt
8	14082364	chr8:14082364	tgaaacagcagcaagaagcatttaaactctataaatttcgagcatcataa	C	T	tgtggggacacagcagggaaaaagtatagaggatgaagcacatcattcaa
8	15125330	chr8:15125330	taaaggttccagcttccctaaaggaaaaaggtattactctataatgaaat	G	T	tgaaaacacattgatccacctattgcatattcagttacttgcaataaagc
8	16266793	chr8:16266793	ggtattgatgggaaatgtcttgaagcaaaatgagttcattttatatatca	T	G	gtctttgtgaaggcaaatcaagtttccaaatcaagttggaaccaaatagt
8	18927916	chr8:18927916	tattctaagttttaaaattgttttgcagtcttatatgtttattatcatac	A	G	tatagatggacctaaattacttactgtatcctttattattcagccagtga
8	19485285	chr8:19485285	gcttatgtgtccttaaatggagatgattttggcttcctctaaagaaagat	A	G	aatcctttgctaaaacaaatctcttgttatttaaagaatcggctaaaact
8	22492995	chr8:22492995	gagcaatattgctgttttactttatttttatatcaaggaaaagatatatt	G	A	caaagtgcttcataccatgtggaagaaaagaatttcatcttgtttgtggg
8	22492996	chr8:22492996	agcaatattgctgttttactttatttttatatcaaggaaaagatatattg	C	A	aaagtgcttcataccatgtggaagaaaagaatttcatcttgtttgtgggt
8	29791206	chr8:29791206	taaattttcatgtaccataaaattactgttccaattagactttgttaaag	G	A	aaatactgcccagtatgtaaattcagatttagcagattatgtccaaattt
8	30923884	chr8:30923884	caaaagctgtctaacaggtgggtaaactggaagtcttcagataattctta	G	C	aggaatcgtgccttttgggattacattgcctgggaacaaaaaggtacaac
8	39614973	chr8:39614973	tctgcaaattaatgtctcacatcatgaaaattcaggactttttttttttt	T	A	tatcttgaaaagtaatacagtgagtgcgagtattatttcttgccagcggg
8	39628335	chr8:39628335	actgtgagaagtttcacctagatattgcttcccacacacgcaggtcacca	T	A	ataaattacgttcacggttttacagcgtagctggtgctagaagttaaatt
8	41725058	chr8:41725058	tcaggcttctgtagcaatatacctgcagttaatggaaaacttttttaact	C	T	agggatgttaggcacaatttgtttttgtagctgaatttaattatagaatt
8	43022126	chr8:43022126	ttaaatggttttaaatactcaagcagaatttaaatggagacactcacaac	C	T	gtattggagcctattgaaaattcttccaaatttcacatttaatccagtgg
8	43276911	chr8:43276911	tcacagcatgggatggtatggaagttaaaatgaaatatttgcagctctgc	G	A	catggctcttttaaaatcttccataggagatctgcattgtgctgacaggg
8	43320855	chr8:43320855	ttagaatcatttccaccacccccacaaagctttttgtattgtttgattca	G	A	caattgtagctgtacaaactttgacaaaactttagcaccaaaatattctaa
8	43323941	chr8:43323941	acttcacttgtaataaattgagtttggtttgtaaaaatgagtgtatttga	T	C	ttgttaccttagagaattttttatattttagtccagttttgtattttca
8	44049310	chr8:44049310	actacactgggtacctttgaaagaatctcaaatttgaaaagaaatagcat	G	A	attgaagatatatctctgtttcagaacattggtatcccttttatgtcatttaatt
8	51436742	chr8:51436742	gcagtcaaacgtgggagcagctgctgtttattattattacgctttactcc	G	A	gccacttgctagaaacatgagtcaccctccatgtgtccctgttttcacta
8	58051826	chr8:58051826	atgttagtgtttgattatgaggattcatcacaaaacctgatgggagtatg	C	T	cataaagccttcataaaaagtctaaaaatataaatttggaagttcaagtgg
8	58065426	chr8:58065426	cttctccatatttggaattggtaaatttctattaaataacaatctatagg	G	A	attcactaaaaataattttaattttaagaagtttaaaataataatgataat
8	61302933	chr8:61302933	cagattagttgaccaacccaataaaaatcactttaaaagttaaatattct	G	T	tattttccataacatgcaaacataatatgattaatgaaaccaactgaggt
8	65763033	chr8:65763033	ctaatactgtatttaaatttccagtttcatataaaaatggatcactagcta	T	C	cttttctgtttgatattttatagaatgcaatgtctagccagaatatcaat
8	65763045	chr8:65763045	ttaaatttccagtttcatataaaaatggatcactagctatcttttctgttt	G	T	atattttatagaatgcaatgtctagccagaatatcaatgtaaatttttaa
8	66430272	chr8:66430272	gtttgacagctaattttttattgctgaaaaatattccattttatgaatat	A	G	ccaccatttattcattcttctactgaaggatatcttggtgctaagtagct
8	68885989	chr8:68885989	agtgaccgggaggaaatgatcattgctcttcgtttataatgcaaattctg	A	C	ggtgtctgcagaagtgtggtaaacttaaaatgatggctgtggtgagaacg
8	76648359	chr8:76648359	tagtatcagtttaatcctccagaagaagatggaagtgaagcaacccactc	C	G	tgttttcatatcacagggcatatatccttttcacattctcagtatgtcta
8	78997249	chr8:78997249	gctagcagccaaaacacagggaagcaatttatccaaaattagattgctct	G	C	aaatcctaaggttaatggaatcaagagagggaaaaggtggtgagataatt
8	79711643	chr8:79711643	tggcctattcaagtttgtgtcaacatgaaagagctttttatcttgtctct	G	C	tttttattcaatgttaacaccacagtgggaacctgtagggttaattacag
8	80338585	chr8:80338585	tcagattgcactggggatccattgcaggttgagaactgtgctagatcaca	G	A	atggtatacttcatggattatgatttcacaaaacagtctgtcttcacaat
8	80403501	chr8:80403501	gaaaggaagaaaaacttatacaatctgtatggaattcagacatgtttttt	T	A	attaaacaggactctgtatgaaactcttgagaattttatagtaaggctta
8	80481196	chr8:80481196	gtctgtcgagaaatgtccatggcgcttttatcgaaccttgcccaagggga	C	T	gcgctggctgcaagggccatagctgtgcagaagggaagcatcggaaactt																																	1;
9	3690202	chr9:3690202	ccgttaagtaaatgctgctctatgttttcctgttttattaatatttactta	A	G	agtttctgatgtgaacccatctatttctatcttgtgaataaagaattata
9	24737742	chr9:24737742	cacaatgcatgggtaagccttgtctactgatgagcttctttatagggaga	T	G	ctggattgttcatagtgtttaggaattcccacatgtcagtatttacattt
9	33440007	chr9:33440007	tgatagtggtatcatttttattatgttttctattaggttcaagttcttcg	G	A	aatgctggagaagaggtgaccctgacagtctcattcttgaaacgagcacc																																	1;
9	33458952	chr9:33458952	ccatagagtaattttcaagcatgaggcatttggctactttctattcattt	T	G	gggatttttatctattcctctccattaagcttatattgaaacatgcaaga
9	38512491	chr9:38512491	acaacacaaggattacaattatttcatagaaggaaaaaaacaaatcaaat	G	A	tttaaacattttgcaactcagcctcattggcaagaatgcttttatctt
9	40389300	chr9:40389300	aggaaaagctcctgcaattattttaaaacattatagtaaaagccttggtt	T	C	cagctgctcctaaaatgtgggcacttaaagctgatcacaacaggtgagct
9	46926525	chr9:46926525	caaatgctaaaattgtttttgttgagaaaacaaggcatttagaggtaaaa	T	C	tagctcaacatgtgaaagtgtattaaaaaactgagtaaggggtttgttct
9	47298159	chr9:47298159	cttgcccaaggccacagattgaataggaacagcctgaattttcactgaga	T	A	ttctctgagtttccattaaaacatgttgcactctccaaattaaaattcta
9	49016869	chr9:49016869	gagtctcttgggttttctagataaagactcttacataaatgtagtattag	A	G	tttacctccttctttccagtttttatttctaatttcttttccttgtctaa
9	49118822	chr9:49118822	gtcttcagtttctttacaactaaaatattcagtagtttctaaagagtttta	A	C	aagatacccggtagaattcaaacgacatagcgaaagaaagccgctttggg
9	56814020	chr9:56814020	acggttgataaggaggtggcaattatgcagctcagttctagcaccagaaa	A	G	atgttctagagaaatctaactacagatgggcataacagcttccaggagaa
9	58850182	chr9:58850182	gtatatcaaataaatttaatttccccattgaaggtgcttgcttttaattc	T	C	ggggccagcagtgcagaacagttttgaagattaaatttccattccaagaa
9	60641142	chr9:60641142	ttatgatcgaaaggatgattttcctcagcaactggccctgaatcatcttt	A	T	ttagttaaagccctgtttgctattctaataataaaaaaggagcttttatt
9	69093736	chr9:69093736	gccaacactggaacagcttgagaaactattgaaatcatacatgtattgtt	T	C	tgtctcttatgtaggaaagtactcctgtgtggcctggttttacttgatgt
9	72547851	chr9:72547851	agaaggaaattgtaatagacatgaaagagaacaggaatcttacagagttt	G	T	tcatattctgctatgtattaaaatgataacattgatttcatggtccaata
9	78740234	chr9:78740234	ttgtgacagctgaactaacagaacccttgttgtaagctccgttgtgatag	G	T	cacacaaagaaattaaatactaggcaacattacagaagggattagaacca
9	80926541	chr9:80926541	gaatgtcttgcagctgtctgaggaacacagatcgttagtgattttggcag	G	A	attttgttggaagcacaatgctaaagatgaaaggtcagttttatttaact
9	80926660	chr9:80926660	cagattaagctagttttctggtaaacagtgccattcctttccagtaaata	G	A	tgtcaagatgccttgatgaataacatacatggagataaagaagaacatca
9	80926710	chr9:80926710	gtgtcaagatgccttgatgaataacatacatggagataaagaagaacatc	A	G	ctcagtgatggaaaattaggtatctccataaactcaaatatgcctttagt
9	82656206	chr9:82656206	aatactcatcttaaaatcactattattaagtctttctcaaccactctat	C	T	ctaaagtactctttattcagtcatccaatataattattaaatgtcagcta
10	2634325	chr10:2634325	ttatctatgggaaaaaggcttgagtataaaatctatttttgaaatacaga	T	C	gataagttttgagtattagttaacacttttaagtctttgaatgctataaat
10	3661051	chr10:3661051	ttataaagtgtgtttactacagataaatcataggggtgctgaagtaattt	G	T	cagtactaaagctcattttggataattacagtgcccctgaagaatgtgtt
10	5662087	chr10:5662087	ttgcaacaagatgaaagaagaaagcatatgaggtctatgctatcagcatg	G	A	tgccttctggtaatcagattttcagtcatgattcatttggctcaattat
10	19717900	chr10:19717900	taattaaacccacagttatatttatttaaataagagttaaataaaccacc	C	T	caaatgctgatttcatatcacaaaacctaagtattttaaatcacaacttc
10	19777964	chr10:19777964	acacatgttacagccaagacctgctcttgtggaggtacatttcctaagcc	G	A	aaatactcaggctttcttcagggtgtttggctcttgcagcaaaacaattg																																	1;
10	19778586	chr10:19778586	ggtttcttttggttgctggcatatagtaaaggctcaacagtttgtcctga	T	G	ttccttacactctatgtatatttgttctttcagcccttctgatttggcta
10	20167025	chr10:20167025	ggtgagaaaaaatatcttccagtgacctttcctttcaagactcaggaagt	C	T	ggctgcttctcagtgctcttatcattgctgcgaagttttgatttttccag
10	20192122	chr10:20192122	ttgaagaaaagtcaaaatttgaatgcagaagacagttttgaaacctgtgg	C	A	atgaactcatgaagctaaaagaaaatttaacttcacaaataggatactag
10	20273209	chr10:20273209	aattggcactgaattccaaagcaacttggttgcttaacttttgcatttca	T	G	ttttatagcttaggacagagaagataaatttatctacccagaattttaga
10	22716099	chr10:22716099	ggtcttcaggctgtgactcaacaatcttaatcttttaaagaggctgactt	C	G	gtagaccgtgtagcaataattgttgctgttgttacaaattaacatctatt
10	23237279	chr10:23237279	agcttgcataatacttctggggacaaagcaattgcctgcttgaaagccac	G	A	tgaatgaataaatttggtctcgggatttttgaactgttgtgaaagacttt
10	23749212	chr10:23749212	gtttgttaaagtaagaaaagaaattccacagggtcagtcttcaagtatat	A	T	ctctatcagcactctagttctaggttcaattgcaaatacttgaacgcaaa
10	24351619	chr10:24351619	agtaaatatctgtaaaactcataaatactaatcactcctattttaaattt	A	T	tacattttatgctatgagctaagatttctatataaaatgtctgatactaa
10	24384274	chr10:24384274	ggttaaataaggtacaaatttaattgtgagaattacaattccagccaaaag	A	C	aatagctgctaacggcagccttttcttaagatatcctgactgcagtgagt
10	27518596	chr10:27518596	gtgactcactaacaactatttaatcaaagcgttacacgatccatctgtag	T	C	tttacaaaaaaatctttcacccaagttttgctgtattgaaatgcagtatg
10	33817619	chr10:33817619	agcattttagttgatgaacaggctctgaggcagaaacatctaaacccatg	C	T	taatgcccagcagtgcagtaagttcttttgattaatttaccaggactgaa
10	40481887	chr10:40481887	agagattacaatcatgtatatcacaaaggatacacgattgtgttattcat	A	G	tgtgtaatcatccatagactgactagaaataacagtggtcttattatgca
10	45742795	chr10:45742795	taacattaactttaactaaaaaaatgacagctctgtcagaagactgtctc	C	T	cctcacctgattcttaatatggagttcctgacaagtatacagatttgcct
10	46020507	chr10:46020507	caattacaaaaagagagagatgttattgagcctaaggaatacttaataaa	G	T	aatattatcaatatacatttccttaagagttaataatactgcagtgggat
10	46712645	chr10:46712645	aatatgtgggtacataaatatgtcagtgtagctatcatggcacaatggtt	G	T	ctttttttggcaaaaactgaaaataatttttgactcattggatttaaatc
10	47560313	chr10:47560313	tgttgaatttgatggatcattcttaaaagcgacgttgctaatcttcaggt	T	C	ttcttttttaggttattcacagatcagtgggttttccagctaatacaggt
10	47571547	chr10:47571547	ttcctcttttaagctgcattctgaccactaagcataggaaaacaaaggaa	G	A	ttttccattttctttgacatagatcaattaggtaatcataatttggaagc
10	52723539	chr10:52723539	catacataaaatttttaaatgtattctttcattgatttattcaatgactaa	T	C	atatgatggtcttccctctgtgtgcttagcactctttttatggacacttt
10	54231470	chr10:54231470	taaccagagtgagatctagttgtgtttcttcctgcacctttcagatcatg	C	T	atggtttcagtcttgtttcttttcttatttgttctcagttttttagttc
10	59614827	chr10:59614827	attttccagtttaatttaaagtatataagattagaaataagaaatgtgatacaat	T	C	aaaaagaagaaaaatgtagccaatccaataaaagaaattgacacctcaga
10	59614846	chr10:59614846	ataagattagaaataagaaatgtgatacaattaaaaagaagaaaaatgta	G	A	ccaatccaataaaagaaattgacacctcagagggcaaataagaaactcac
10	59615159	chr10:59615159	gacgagcttttttggagagcttcctaaaaatacagagatgtgatgtttaa	T	C	atatgcagccaatttctattcctggtgagttccccaattacctggcttga
10	59615218	chr10:59615218	ccaatttctattcctggtgagttccccaattacctggcttgatcattctg	C	T	actctaaaatacatagcaaaccctcaagagtaatctataataaattcctt
10	69180025	chr10:69180025	cattaatattccataaccaattttaaaagcttaattatgaattatctacaa	T	C	gatcaaagttattttggtaaagttgatctctcagtttcaagtgctaaatg
10	69600324	chr10:69600324	tttgtagggttttttttttttagagcaaacaaagaagacatttaaagcaca	G	T	aaaatgagtttctatgcaaaagaaatttgctgtcagataagaagaattaaa
10	69600340	chr10:69600340	ttttagagcaaacaaagaagacatttaaagcacagaaaatgagtttctatg	C	T	aaaagaaatttgctgtcagataagaagaattaaatgtaattttgtatata
10	69620836	chr10:69620836	cttcaggccttttcatttttacctctggcttattttaaagattttttttt	A	T	aaaaatctactttcaaaggtgttatgtttttaagcaagaaatagtgcact
10	69621005	chr10:69621005	attttgtctttgtttttcctttgcatctagtctcattgaaagtgaataat	A	G	ttctgcttcattttaaaggcaaaatacatgtgttcgtgactagcaaaatg
10	69645193	chr10:69645193	tttaaaagaaacaaacaaacagtgttactctttgaggtgtgattagcaca	T	C	aagtacagccgctactttttggatatgtctcatttcattttattctgtat
10	69651365	chr10:69651365	ggaaatgaaaaagcatttgcaatttaatgacattacagctctcagcttag	G	C	ctggcgtgctgcgaggcgaaaagcagaaaaagagaggagagtagaaagag
10	76179069	chr10:76179069	tagcaggaggctgaagagaattatttagcattagcaatggctcgtttggg	A	G	gttacgcactaatcaaggagcttgagtgttagcagtggggatgatgggaa
11	21157407	chr11:21157407	cttttataatttaagatgagctgtttggagcttatgttgcaactgcacaa	A	T	gccaactagtggatgttgtcttttgcacatcaggtggtttactagtggct																																	1;
11	22558913	chr11:22558913	cttttatctgttttgcctggtcctctattttcatatcagcttttaaggct	C	T	gaggcagcctttcaggattttttatgggcttattacatttgactggtttt
11	29470517	chr11:29470517	cactggtgtatgcaaattgcatgcttctattcagaagatacggcatgtct	G	A	gattaatcttctctattgttactttaagtagaaatgactagtcatgtatt
11	37755336	chr11:37755336	gcagcgaagctgttgtgaatgtcattgtcagagcattcactgttcaccga	T	C	tgaggtgaactctgaagtagatttcaaactgactccatgttccttcttta
11	37761763	chr11:37761763	aattttcttataaaaattttgcaggacatggagagaatttggggataaaa	C	G	tagtttgcataattctgagccagaattggaggcaagtgacctgcaatgtt
11	37805473	chr11:37805473	actcaaagctctcattttaagcaggtttaaacagttaatattacaaaatg	C	G	cagcacagaggagctggtccaaatatatttttaatacacagtattttat
11	37811421	chr11:37811421	tggctgttagcacagggagaaggaaatgtttatgaccccatctgctggcg	T	G	ttcaataggatggaactgcctttatggcgtcaatctcccctgtgacttcc
11	37829643	chr11:37829643	gttccaggaagtctagatatttcaaacctcatacttagcccattaagata	T	C	cctctccaagaacataatgtagttaaagtagatttagatatctttagtac
11	47787554	chr11:47787554	aaaattataagaccagtgaagaagacatgcggactgacaggcaaattggc	C	T	tacacaatgagaacagtacaccaactggaatggtccaataatttaagtca
12	9796146	chr12:9796146	tttcacatttacttccacaaagaaataaatcccaactacatctcgatcag	C	T	aagaaagaactatcacttgaaaaatctatgtgttagtaccaggaacatgc
12	17172868	chr12:17172868	gtttagagaaagatgtttctaaattgatctgctactctctacaataaaac	T	G	aaattgaactctactccctgcaataaaacatctgttgatccaagatatat
12	17181512	chr12:17181512	caggactctttgatgagcactaatattacatttctgttcagaagcttatt	T	G	atgcctcttgtttccccacatggaaaacagcagataataaagattaacaa
12	18065761	chr12:18065761	cacaaatagaacaaatgtacagcaaaggaggtaattattaaatacaccga	T	C	ccctttatcaacttggcagggacaacccaaaagacagtttctgattatga
12	18114617	chr12:18114617	agcacaagtctccatggctgtttatagtaaatggcagcgaaggctttcct	T	G	aaattcatccatcatgtttacaaaatatcttgactttaggaaggaatatc
12	18119013	chr12:18119013	tctaatagttaaagtacatgtctatcaaattgctcatgaggacaaattta	T	C	ggaaaataaccaagaggaaaagctttgttcttattaagaaacatgaatat
12	19035096	chr12:19035096	tgcaatccatctgaatacgtaacctgaatttgttttctttccgtttcact	A	G	tgtaattaccatgcaacaataacaaaagtgacatgtttgaagaacagata
12	20516442	chr12:20516442	agaataaccagagttcactcccaccagagttatccatacaacttttgcct	T	G	ttttaaaaaaccagtgagcacataagtgggaataattgtacacactattt
12	20516593	chr12:20516593	tgataactagccagacccaattcccttgaaccggaatgattttcattgcc	T	G	tcgttcactttttctcctctgctttgatgttctaaatgctaaatcacagg
12	29437607	chr12:29437607	tatacatcttttctaaaataataattctctggatcaaatatttataatta	A	G	aatagatcctaagaataaagatattatttatggacatggagaatgtaact
12	30580848	chr12:30580848	catgaaactctgggaacagatgcttttagaagccatcatgcaagccagtc	A	G	atactacacaacactgctaacttaactgtagttatgtgataacattagat
12	36521860	chr12:36521860	aatatttcattgttattgaaaattacacttcataaaaagtcttgttcatt	T	A	aaagtttgaagagtgacagaaaaatggctttcagacttaggtctgctaaa
12	48297934	chr12:48297934	tgttaacagctaagctttacattttctaaaagaaaatatgagagaatatc	T	A	taaggttctgtgtacagctaggcttcttaagatgcaaaagtaatggaaac
12	48298113	chr12:48298113	ggacaatccacaacagagagaaaatatttccaaaatattcagtgggtaaa	A	G	gatgagtacccagagtatttaaagaattcctacatatccataagggagaa
12	66452840	chr12:66452840	ggaaagtgacaactaagacatgccaagcatgtttacaatttctgctgaat	G	T	aaatgccactcagaatagaacaaaagtcatgacatcttttgtcccaaaca
12	67668318	chr12:67668318	agaaaacaagtgtgaatgccatacggctttttaaaagcaagtatggaaac	G	T	ttgtacacctttgaaaaactggaaaaagaaaagagaaagaaaaaaaaagg
13	2800006	chr13:2800006	gtattttatgctttcagcatgtctcaattcagatactaaatttttattgg	A	C	aatatttgatttgtatttagattttatgaaacatacagttgccaagaaaa
13	3819576	chr13:3819576	gtccaggcccatgtaattcaatgtcaagcaactctgataacataagggct	G	A	gaagtcaaccattttctcatgagttctcataaaaaagtcattttagccaa
13	8609276	chr13:8609276	ctttcataagagaatctttaatgtggattaatcatattataagaatatat	T	C	tgttctttttattagagtccttggggaatgtctcttactggtaaaatgtt
13	15174073	chr13:15174073	tgttcgtaacctccattatctagtttacagtttggtcgtctgactttccc	G	A	tctgttacattcgttgaaactggaccctcttctccccatcccttgccagt
13	18600003	chr13:18600003	tgcactggaaacttgatgaactattgtttttggcttgtttgcaagaaagc	A	T	ataaagtggccttttcttggctgttactagattgttgtcattatccacga
13	18656271	chr13:18656271	ctgagaaaaacaaagtaatttatattgtcttctcttttaatttatgggaa	A	G	tgatttctgtaatgcatgtagctttatgcatttttgatgtgcacttcatc
13	20836193	chr13:20836193	tttgtcatcaagttttggaggcataatgaaagctagaggcactgatcatt	T	C	ttccatttttctgcctctgtgttcagcctaggatatcttaaatcaagcaa
13	31719728	chr13:31719728	tttacataaaactacatatttggaggctttaaatgccacaggagaagttc	C	T	agtgtaaacagaggagaacaaaatccgcgcttaaaacggaagcagcctgc
13	35629572	chr13:35629572	tttttcatgtttggcacagtgattttgagtttttatagcacgtgatcagc	C	T	gtcctggttccattagccaccagccagtccctcctcttatgctaaagctg
13	36086550	chr13:36086550	atgaagtgcaattttaaatcctttaactgagtgtttccagaaaagttctc	A	G	gtccccacaaaaagaagcctaatataatctcctctttgagctctaaaatga
13	48471422	chr13:48471422	aaatcctcactcattaggcctctactaactacagtgctgactttttttt	T	A	tttgccctaaagtctgtgaattccaaagaaatgcttcaccattcccccca
13	72523430	chr13:72523430	ttcctctaaaaaaatccattttcttttaaatgaaggctaagttttaaaca	C	T	tctgctttctccttagcactgcaaagaattctaattatgcagaacatcca
14	1675010	chr14:1675010	aatataaccaggtgtttgtagcaagagtgtttccaagttattctggccat	C	A	agactgcagaaccaaaagacttcggcataatatttaagttaaaaaaccac
14	8380833	chr14:8380833	aaaaaaatatattcatagacagataagccttattccaacgtctgcataaa	T	A	atgagttgatgttgaacaataaaaagcttttccagagagttaacatttgt
14	20282893	chr14:20282893	caatttacatttagcaccaaagctggctttgtacttgttccagtggatca	G	A	ttcacttttttaaaacttcaaggtcaatttctgaaatactgtgactctct
14	21508440	chr14:21508440	gtttatgtcaagctgatgccaaaccaaactggtctattaaacacatacta	C	T	gaagagtttctgtaatattctatgaaaaggctctttgccataaatatcag
14	21521112	chr14:21521112	ctatctgtggagaagagaaaattcaaataaaatctttccaagttgtaaca	T	G	taactatgcaatggaatgaaccaaataaaatgaataaggcactagaactt
14	26558895	chr14:26558895	ctgatattctggaaactctttcacccatcttattaatttatactaaggga	G	A	taggcaattttcagattttattttgagatgataaactgtaatgcatctaa
14	27394969	chr14:27394969	tggactcaaaagctaaaaaccgaccaaatttgttcagcattttatttaaa	A	C	ttggttaatgtgtgaaaaagtcatacattagaatgacacctttcaaaaag
14	32416104	chr14:32416104	atgtctgttagtcgcttagtagccttcttggttattaaatcaactgtcaa	G	A	ttatctcagcgcttgtgttcaagtaacccttattttacttaacgatggcc
14	32464855	chr14:32464855	cttaggcagtgatttgtgtaaactgcacagcaaaaacaaaagtagagata	T	G	aagtttttcacatattttgccttgtccacagggtatattatttaccccac
14	40462517	chr14:40462517	gcttcaataatggagcctttgagaattaaacttgtcttttctcaacacac	A	G	ttttatgaaaatgattttaatatgattttttaatatatttttgaggaacc
14	41458795	chr14:41458795	attttgccagatgggagaaggtgctttcattgcaaaatgttgtcttttct	T	C	tccctgccctataaaattggcttaagtgagaaccaaggatatgttttaat
14	41458908	chr14:41458908	agaagacataatgacatacaataaaggcattgccagccccaggaaggatg	T	C	ggttcaaatgcattgaatactattttcaatctaaaatcgtgacttctagg
14	41550089	chr14:41550089	ttctctctcttcccccagacacgatgcctttgtgctacctgactccaaaa	C	T	gctgctatctgttctagccacagcttaatcacctaagtccctaagaaggg
14	41550183	chr14:41550183	agaagggagaagccgagataaaaatatttgaactgttgaagaaatacgg	A	G	ctcacggaacctacaacggagtgcaggaagaaacattttgcataacgact
14	44065032	chr14:44065032	ccagccagaatggatccagaagaattgaatggtgcttaaattgagaaata	A	T	taaatatatctatatagactagacatatcccactgtatattaattgaggttaca
14	54783445	chr14:54783445	gaaatcaaaatccctaacttaccagacagtggcaattcccccaaagtgat	T	C	actaagctttactaccttacctattttaattcaagtttagaattaattttt
15	14199622	chr15:14199622	accactcagggccccagagggggactgcttccagtgaatgttccactgaca	G	A	cacataatcaatgtaattgtggttttctaagaattcagaaagcatttcgt
15	14754903	chr15:14754903	attatgttaatgaaccagtgaagtgcctaaagagatgctcacagctatcc	G	A	gtaggacacgactgcactgcttaaacactttttggttaactaagggtgac
15	24913456	chr15:24913456	ttctctcccccttggcaaagctgcaatcttgcatacacacgtcagtggat	A	G	aaaacccttgaaaataactcttcagaagaaatctaatttactttttaatc
15	45466629	chr15:45466629	cacagctgtgatcttcatgtatgtccgacctcgggccattgcttcattca	A	G	ttctaacaaattgatctcagccatatatgcagtctttactcccatgctca
15	58177239	chr15:58177239	gcaaaataaactcttcagtgattgcactttcatacttagactgtttcaat	T	G	taaatgaaatattgcttacaagaaaacacaactgatatagactttttttt
15	59344875	chr15:59344875	acccaagctagatacagcagagacttttcatgtttaatggcaaccatctt	A	G	cacacattctgattcttttgaatgcacacatgcctatttatagaggccca
15	61414837	chr15:61414837	ctcactgcggtgtatttatccaaggagtaccttgcatatttcctcccatc	T	C	ctccaagcagtaaatttattctaattgcaaagagatacagtaaaagcctg
15	62718198	chr15:62718198	tttagtgagcaatgcttcttgctggctgttcccatgatgctatcaatccc	A	T	ttgtaggaccaacaattaattataacaataagagagacattattcatcca
16	17948777	chr16:17948777	caataaaatatgtccttgtttccacagctgcaggtcactgaggtaatctt	G	A	caacgatcaaagctgatggccacgttgcaaacagtttctggctccgattg																																	1;
16	23542149	chr16:23542149	gggcaactcccagtggttgaactttttgctggccatattccagggatggc	A	T	tcatggaaagtcaaagatactaattaatgcatcttacatctcagactagt
16	23737946	chr16:23737946	accctccatttttgccctgaaatctacagtaaatgtcaaagatagcatct	G	T	atatctttaaatttttgcattgatctacacatttgtatactgtggctggt
16	23823718	chr16:23823718	atacacagtttccaaatttggatcattgtgaagaggatgagaatacattc	G	T	atgctcaaaggcctctactttctggataacttttttcaatccttgatcct																																	1;
16	25343903	chr16:25343903	gaacaaagaaataaattccagtatagaacactgaaaggaagactttaaag	G	A	tcaaagggttaaacctaaataattataaatgtgtacttggatattaatgt
16	27983465	chr16:27983465	ggtttgtgctcactggggtctggacagccaggtgccactgtgccctgctg	G	C	gtgtgatattcattgctacatgcagtgacaaaaatggactttattgaaac
16	28501625	chr16:28501625	actattcatgaggatactactcatgaattaaaagtctgacacaacattta	T	C	gtgacctcattttgaaaatttaaaatagcgtaaggcctctaggcttaatt
16	29838216	chr16:29838216	aagaaaatgactgtatgggaatctaagaataagtaatttatcttgtattt	T	C	ttaaagaaaaataatgattagtttggttctcttctttataatcgtaggca
16	44966375	chr16:44966375	acattaagaaagacacatcggagcaccacaaatgtcaagtcagttattat	G	T	aacgaaaagcagaaaatggcaaccatcaaaaggtgagcccttattcagtc
16	50466936	chr16:50466936	ttttatggattttcattgcaacagagctggtgattactgtgaatatgtct	T	A	gtctgcttgccctatggataacctcaaatatacttccataaacttggaag
16	52364932	chr16:52364932	ggctctgttagacatttctcagtcatctttaaatgggtcatcgttttaaa	T	C	aggatatgtcaaattggaacgatgtgaacaaaattatacctaaatttcac
16	68893475	chr16:68893475	gaatgctaatcggcgctcccattcagcagagggagagcagtgtcaacttc	G	A	ctggaggctctttattccgcaataaaaacatttacattctaatgatttta
17	12580034	chr17:12580034	taacacattcattttcaatctctatttgtttctacaacactccctcattg	G	C	aagtgccattttcacctcactctgcaagttatatgttcaagctttattca
17	17116536	chr17:17116536	aaaaccatgagaatgcttctcaaaatcttgacagtgaaattgggggaatt	T	G	tttttttaactagagcaaatcagagcttagcactgagccccatcagagtg
17	18796289	chr17:18796289	ttcatgaaaacaaaatttatcatggctagattataaggagctctaattat	C	G	aaaacaatgcaaatataccagggaatcaaatacaattgaatgtattattt
17	18796703	chr17:18796703	tacaatattgatctatgtctttggaaagtcagtgaaaaatgtttctttgc	A	G	aatgtggccaaagtctgtgactcaactggcgagaactgttagcttaggaa
17	18797038	chr17:18797038	gacttttatccccatactgaggctggaaggggctgaaggctagaaaccag	T	C	gtgttttaagtttcgctgcatggccaatagcaggctgatttctaactgaa
17	26672775	chr17:26672775	atttgctttgaagaaatttttaccattagctacttattaataagaaatga	C	G	ttttcattccatttatgttatcgcacatctgtaaatgcctgtaatatgaa
17	26673268	chr17:26673268	gattaaaattacatgcaattttgtctttctctcatccatctctgctatag	C	A	ttcttgcaaagacactctcatatgcacataaccaagtacctagtagtagg
17	39453661	chr17:39453661	agtctgttctaatttgataggaaaaatagcttcatgtttaaatctttata	T	C	actcaattacttatgtcttaaatatttatttaaggtatggacatttgcat
17	42189249	chr17:42189249	tacaacaataaaacctaatctgcattcctaatacttctgtcaggtatgat	T	C	gaagtgaaggctccttatcagtttgaaatgtcctgtatgcctggctagaa
17	46347426	chr17:46347426	aattccgtccaatttgttgcaaattcatgatcttcaaaagcctagaattt	G	C	aaaagtcagaataatgactactgataaatatcccatactacaattagaat
17	48123023	chr17:48123023	atcagccactcttgacagcttaatgactgcagaaagaaatgagactaaca	A	G	aatgaagaaatcaaccttactatagggaagcagctcctagagaacagaat
17	49213001	chr17:49213001	atgttttatttttaatcacagctttattatatccacttccaactttgtaa	T	C	tgatgtttataccaaaacattttcctaattgactgccaaaagaacatatt
17	49213025	chr17:49213025	tattatatccacttccaactttgtaattgatgtttataccaaaacatttt	C	T	ctaattgactgccaaaagaacatatttgcgaaccagtttattaaagcgt
17	49213215	chr17:49213215	actgtgtcttctttacaaaaggttttggattattttaccaacagtaattt	T	A	aaaactcaaaaataatgcacatcttggcacagggtattcaaagtacatga
17	53361533	chr17:53361533	ctttcttgcagtcacaacatacatgctgaagagacagagaaaaaagaagc	A	G	tttaatgagagccagacataagccactgcaaaagccctagttttcctttt
17	54371851	chr17:54371851	gcatacattctgtttctgcaaatacatattgtaaacactgcctggagaga	T	G	agaatcataaaaccaaaataggttatctttggaaaatctgttaatcctaa
17	58223244	chr17:58223244	ccagaatttctattttgtcattgtataaacattgctatttcaagaaattg	C	T	atttagtgcattgcaaagtgaggtaattaggtaggtagtctaaaaatgtg
17	62398797	chr17:62398797	cctgtaggattttatcacaagaacgtaagaaatcctcacaaattttgtac	G	A	ttcattgcattctgtgcaattaaaaaattaaactcctgataataaggagg
18	5171357	chr18:5171357	actgtatttttttatttttattaaaaaatataggatttgattctaccgtt	C	G	ttcttgattttttgatttcatcagaaacctgttttcttgaatattttatt
18	34957980	chr18:34957980	gatggacttagcttgagcataacatagatactgagtaaatggcagtttta	T	G	ctgaatcctactagtctccttatgaaatggaaacatcaaaatatatggaa
18	35838071	chr18:35838071	ctccttaatgcatctggtgtaagtcttctacatcaggcagaaattagtat	A	G	aagagtcttaaatcatgttcatcctttcaaaatggtttaaactatgccta
18	36538539	chr18:36538539	gtttaataagcctttagagtttgaaattgaggatttatcagtgtacttaa	A	G	tttcaaggcataaatgctatttggctatcataaactttacaaatgataag
18	36923937	chr18:36923937	ctgctttaaagattttctatcactaactttgagaaatttgattatgttgt	G	A	ccttggagtatttatttttaatgtctcttgtacttgagatttattgagat
18	38552625	chr18:38552625	agtatatttcatctggtcttccaaatctctcagtgcatccaaaaaaa	A	T	aattctttaaggccaatcctgcaactgtattttctcaaatagagatggaa
18	38582844	chr18:38582844	actcttattgccattttaacctcagacacaattatttaaaatgaaataaa	T	C	atatacttagcaaacaaggaagatatattactaattgtccactaggcagt
18	45994420	chr18:45994420	gactcataaagggaaatcaaataaatactttcccctaataacagctaaag	C	T	gtactaccttgtggcacagtaaattaatattatgcacactgaattggct
18	49823487	chr18:49823487	taaacaattatatgcaagcaaattttgctcatgcatatttatgaaacaat	C	A	caaacaaagtattagcaaaacaaatccattgatgtacaaaaatgatagca
18	53066237	chr18:53066237	ggcctctttaccaatacccctaaacatgtcaactgaaacaaaggaggcag	C	T	tcaatttataaatccctaatgtcttagcattttttccaaagcctaaatt
18	53066243	chr18:53066243	tttaccaatacccctaaacatgtcaactgaaacaaaggaggcagctcaat	T	C	tataaatccctaatgtcttagcattttttccaaagcctaaattatcctg
18	61839891	chr18:61839891	aaacctacaagtatagatgacagcctcttagaagggaaccaacaatacat	G	A	tatactatattttatattgaaatcactataattattatttctggaaaata
18	62889060	chr18:62889060	aagagacagaacgctggttccaggtataaaagcttattaagccgggctcg	C	T	gctggctccataaatccataggttattagctgtttgctttcagccaatcc
19	2643770	chr19:2643770	aatacagaatgattttaatgtttatttccagaaatagagtatgtagcatt	A	G	tattggtccaccacacggcatgggctttttatttattttaagagtgtgat
19	14696758	chr19:14696758	aaacacagtgaccattcacggtgtagtagatcatcttcgtactcttctgt	T	C	agcagtgatgatggaagacgagccaagagaaaatttagatccagtgggaa																																	1;
19	22457794	chr19:22457794	gcaaatgaagacagcagattgttgaagtcctgtgttttgatgaggattta	T	C	ctggagaggattattatagctctcaactctgcactaatgtctagcctctg
19	28737264	chr19:28737264	gcagtcaaaatcccacaaacgtccacaacagagacataaaagagagatta	T	C	ggaaacacagagcattcaagtagaaaggaactcaaacatcatctgacctg
19	30807611	chr19:30807611	gacagaatctgaaggaaacagtggaggagaggatcctgcttccatagtta	C	T	atcactctgtttgagattccactgaaattcagcaataaataataccaact
19	30880567	chr19:30880567	ctggtcaaggagcatcccttaaaataattttattaccagtgttttcagca	C	T	attgtttagaattgcattaaaaacatgaagcaagttgatcttgcctatga
19	30881916	chr19:30881916	ggattaatgcaatcttcataaaaggtaaacccacaccctagtaaaaaccc	G	A	tcttaacactgaaaaatgatttcaataataaataatagtccaatgttaat
19	31374607	chr19:31374607	ttcttaatttgttacagaaaatcttttttttattctaataagcagaaatg	G	A	gaattatgtgcaactttcaagaaaatgaccccagatcgtcaattcttcat
19	31443436	chr19:31443436	atttcatgccccaaatgcctcttatctgctcctgattgaaaagaattcct	T	C	gtctggccctctcagcctcatgtcaccccagagcacagccaaggattggt
19	33673226	chr19:33673226	atgtcaattttaaacctttttaggccatattatataaaagaatatgatga	A	C	tgttgcaatatcactttttactctggtgcaaaaaagtattattctctgta
19	46373707	chr19:46373707	aaaatgaccacatcttttggagaagtcgctgcctggatgtacctatgtcc	G	A	aggaaaattaagcaaaagtgaattctgaatctctctgcaaatgttctctt
20	4691228	chr20:4691228	ttcttggtaaaaatttaacatgctttgcatcatttcacttatttaatcct	T	A	tcatgtgaggcagacagcctcatattctgtatagaaagcatcacttttca
20	18616634	chr20:18616634	taaatgacaagttttctaaggagatctccgctgactggaagcttctctag	G	A	gtacaacagatttgtataaaactgaatagctgcatgtttttaaaaccctt
20	18656840	chr20:18656840	taagaaacatgaattatttatacagtaacattaaacaagtatggatcact	A	G	tgtactttgaaaaactgtccaagggagaaaaaagtaatcctcacaattaa
20	40736003	chr20:40736003	agctcgcttaataaatatagattaaaaggatatccaatatctgccttaaa	C	T	gcacaaaggaatataaatttgcatcaagagatcaagactctaatgaaggc
21	1125690	chr21:1125690	attatcacagtgtcacacacctttctacctttgtagaattttaatactca	A	G	taagcacagtattgtttcactataaaaagtatgatagatgcataaaaat
21	3021901	chr21:3021901	agatgacttaagaaaagtttgcagatttatgaacagccattataaggagt	G	T	tggttaccagctgttctacatgtccagagagacttgtgcaagaagtcctt
21	9307070	chr21:9307070	ggtcacaaacatgatttgcgacaaagttttaattagaatgtaaattgtta	A	C	attatactgtccttcctatgtatgtataattttcataaagtattttgtaa
21	10621235	chr21:10621235	acagcagacatcttatcataaaaaatagacaccagaagaaggtatgtgat	A	C	atatcttcaaaatgctgagggaaaatcattgtcaatctagaaatctttat
21	12208529	chr21:12208529	attttctgaaaatggaaggcaacatttgacttccgcacaagaaccacatc	C	G	caaaactgactctttaaaaatccagcctgactttatattgttacagtcag																																	1;
21	12382274	chr21:12382274	ctgggaaagaataggggctgttcagaccctgtagggctgtatgtcaaagc	C	T	ggcccataatgcctgtcagccaagggcagaaattcccactgatataagaa
21	22308893	chr21:22308893	aaatataaagcttctttagctcaaaggcagataagctactaaccataaaa	T	C	taatgctctgtgaatgcacagacacaaaatataattatatcctagtcact
21	28582030	chr21:28582030	tcatttttactttcctagcagtcatggaaaatttttatgggatgctagct	G	A	gagaaacagggtggaaatctgtttgaatgatgtcacaagataaagccatc
21	30361475	chr21:30361475	gtaatgtatccttttcctctggctgtttttaagattttctctttttcctt	G	A	gttttcagaagttttactctgatatggctacatgtagtattctttgcatt
21	43027026	chr21:43027026	gcccatcacggacatgaacatcaatttacttcgaaaaccaagagtaaaga	G	C	aaacgatctgatttatcagtttctgggaaatgccctctggaaggaaggcc																																	1;
22	9149189	chr22:9149189	ttctaaatttttattgcatattttgttcttgagatttaaaaaatttattat	T	C	ctttctgctaattacttctactgagtgtttgtcctcatttagtttcacaa
22	23242495	chr22:23242495	aggtcctttaacccgacagtcactctacttttaaattttattttaaataa	T	C	cataaattactttttttcttttaataaatatgtgctgcttaaaaatgaga
22	32726524	chr22:32726524	aagggaatgtctgttccaaagacaaatttatttattttttcctctcataa	A	G	ctgcagagactgtctgaaattccccaaatggccgctttccagcctcaaat
22	32761557	chr22:32761557	ttacctaatcctgattgttaattttccttttatttaatgtagaaggtttc	G	A	tttgtttcaggagataggaagatacaatttatactcaataattcttcctg
22	33020037	chr22:33020037	cgcgcggccccaggccgacacactcagcctgtgttattctgatctgacag	C	T	gtcttttgattctgccgcctcggtacctgttatcccaggatcacagcttt
22	42256991	chr22:42256991	aattggcatgatttcaaggtcaaaaatgggttcattttccctccggtgaa	A	G	agtcacacacactcgttcaatttataggaggtgattacgatactttgtcc
23	5533234	chr23:5533234	tatgaagaaataatattactgtatagtcttaatttattttcagattctct	G	C	ttctgcaaatgtacatctatgaatacaatttaagtaaaattaggctccat
23	12176557	chr23:12176557	aatgatgctacatgcaacagctattattgtaatacgtaacttcagtgaac	C	T	aataattaaataacacttcaagttattccagcacttctgtcatgtatttt
23	22890954	chr23:22890954	tcacacctattttagaaaacatcccctctattgatttttcttcttttagc	C	G	tcactcccctttaatccatccatgattgttaacaccagatcattcctttt
23	24376056	chr23:24376056	tacaaggcatagactatgttcttaatttgtttttgttttatcataaagaa	G	A	aaaatatggttttaatcagaaaatcacccatactagtctgtcatttcagt
23	24377660	chr23:24377660	tttgaatacacagctgccttatgttgcatactaatttgattaaaaacgct	T	G	gtgcctcaccagcgtttttacataaagcacaatggtgaatttaacaaaga
23	24460703	chr23:24460703	cctgaaataattagggtatttcaacacagctccagtaaatgtgctgatag	A	G	tatatcatagattataaacacatctattgagatgctaaccatggctgcaa
23	24461762	chr23:24461762	actgacattgttttcaacaagagagtttcattttccagagttgatcccac	A	G	tcctgctgctaggttagcatcacaccattttggatgcaaaaaagcaagca
23	24461772	chr23:24461772	ttttcaacaagagagtttcattttccagagttgatcccacatcctgctgc	T	C	aggttagcatcacaccattttggatgcaaaaaagcaagcaaactgagaaa
23	24462003	chr23:24462003	tctttccttgcttattctgtaataaattaaatgcatgtttcttattaaaa	C	T	ctttttatagaactaggaggatctttgcattcagtctctagacttgccag
23	31804285	chr23:31804285	acatgttttcattgttacctgtaattctattatgagggctgcaaggcgaa	G	A	tttggatggtatctttgtagattattccagcctcagtggaactggagctg
23	33879790	chr23:33879790	aataaattaattggatcaatgaaaaagagaggtaaaagaattattttaaa	A	T	tataaactaaaagaagatccaaatattctttaacctaaaaaggttttcag
23	42907306	chr23:42907306	aagagatgtttctataaatcagttagaaaagttctctctttccttgaagg	T	C	atgtaggtatatttccttgtaagcctaacccagataccaacagattagaa
23	45243230	chr23:45243230	tacttgacatcctgacccacagaaaagatgacccagagatcagattattc	G	A	gggttttatttttctctgcaaatgaaaatttaatgatgcagaatagcttt
23	53484280	chr23:53484280	cagtgaattgggcattggggacattgcaatgaaaatggaaaaggaaatac	C	T	gaccacatcactttagtataaatcatttttcctccaccgggtacttttta
24	5242744	chr24:5242744	agctaaagcttgtatcacacaagagattagacccacagcttttgttccca	A	G	taagaaaggaaatttcatgtttaattccctacatgccacatctatccttt
24	7299697	chr24:7299697	agaaaccatttatacagttaaacacggtaggggtctaaacgctgttccct	G	A	cagaacaccagatgtgaatagatgaacatttgattgtcctcacgcctgtt
24	7299710	chr24:7299710	acagttaaacacggtaggggtctaaacgctgttccctgcagaacaccaga	T	C	gtgaatagatgaacatttgattgtcctcacgcctgtttctgacaagctaa
24	37385926	chr24:37385926	cacagaagctgaggttgattctgaaaacacactgtatcaaaataaatgaa	A	G	ttattatgataatgtaaaatagactgcagtgattaatctccagaaaccga
24	37385936	chr24:37385936	gaggttgattctgaaaacacactgtatcaaaataaatgaaattattatga	T	C	aatgtaaaatagactgcagtgattaatctccagaaaccgaatttttgacc
25	630976	chr25:630976	tttgaaaagtcagaatatgaagcaaattctcagactgatctgcttcttgg	A	G	cctcactggaagaatgtttcatttagtgtcttgttaacagtgggtttgca
25	7469595	chr25:7469595	tttccctttgcccatgtacacacattttcaaagcacatattttcattact	G	A	gacagagaaaggccaataggtcagtcacacacactccaagctgataaagc
25	15610674	chr25:15610674	accctgcacagtatagtgccataacttggcaatacaataatgataataca	T	C	ttaaatttaagaaactcagggatttggtaggaatataaaattgaaaaaca
25	16817240	chr25:16817240	tttggaatatcccaatgttccataggcaattttaattaaaatatgaatta	T	C	ttaaatatgcatacagtttatttcacttacattggaatctttatctccct
25	18407506	chr25:18407506	gctgcatatgatctatcctggcatgagcagatcagctgtataaagagcca	C	T	catctggattctttctgtgcaggaagtggagtaagctcttgcttgaaaag
25	20337569	chr25:20337569	gtgttttatggacattttcattagttatctttttctcagcttgcctgaag	G	T	ttccactgtgcaaataactcttggttagttctttgaatgtacattaagtc
25	20338085	chr25:20338085	tttatttaggacaaaagatttctctcatacttatcaaacatcttgtcttc	A	G	tgtaacagggacttattttgcatcagttcaagctgtcctgtctgccaaga
25	23338159	chr25:23338159	aacaaataatcttgtgatgaaacaccagttggatgatttgcaagggaaat	C	G	agacattcatgtactgcatttttacatttggcagcttcactttaacttta
25	31582030	chr25:31582030	gagcatttgtctgtcagggcccatggctgctctggtgatttacttgccgt	C	T	agatgatgctggtgtccggttggtgatatagccttgctggatatggggaa
25	31817123	chr25:31817123	cttctgtaccagcttggcatccagcatctatcaaaagggaaatctttcac	A	G	tgcaattatgacagaaaataaaggtgatgaagtgtgtgtaccaagaaggg
25	31839113	chr25:31839113	ttccccactctgtgtagatttcatggatgatgtagcttaataaatcaaac	C	T	gatttccaccattgtatcaagactctttaatcagttctttgaattaatgc
25	32343133	chr25:32343133	tgttaatgggattacccacgcttcatttggacaaggcttggcccagaata	C	T	atatctggttcatacctgaataccaaaggagagattcctccatcataaac
26	4416777	chr26:4416777	atgcaatggaaatatcttgctgacttcatttctgagctcagaggagatta	G	T	cacctaggagggctatgataacagcaagaaataacaagccaagtgtaaga
26	12465118	chr26:12465118	ttcaagataaatgacaggaagcttttaggaggagaaaaattgagctggca	G	A	cagcattatttttaattattgaataagataacatctcaaatgtgtttttg
26	15166532	chr26:15166532	agtccatgcagccccggaaaccattgcccacctgggggctccgtccgtgc	C	A	gcgagccctgctggcggacgtggcccccaaaaaacacgtggctgtcgagg																																	1;
26	17030259	chr26:17030259	tcttttcagtaatttacaaaattctacaacctagaactaccagaaataaa	T	C	catgtaaataatttctcctgattctgaaatactaaccttacagatgttat
26	17771355	chr26:17771355	gatcttcttattaaaaaggagataaagaggttctattcattgcattcaca	T	A	atctctaataagctaaatcaatcttaattttcctacctaaccacatagaa
26	37491432	chr26:37491432	atttaaacaataactgcatatctccagtgcttgactgtttctggaaatct	A	G	tttaatttcacaaaacaagttaccaaagcatacagtcttgcacaatttcc
26	39189383	chr26:39189383	taagttcttaaagcttgttttctttggctgtatagcccattcttttaaat	A	G	ctactcagtcacaatgaagtattcttttaaataatagaaatatttagtgt
aThe 101 bp flanking regions were unambiguously identified by BLAT alignment to the cattle reference assembly.
bAllele 1 is the reference sheep allele.
