# Supplementary material for: A SNP resource for studying North American moose
Source: F1000Res. 2018 Jan 10;7:40. [Version 1] doi: 10.12688/f1000research.13501.1 (PMC5801567; doi:10.12688/f1000research.13501.1)
Supplement: Supplementary file 3 [file f1000research-7-14659-s0002.tgz › 25f73233-2dfe-4126-afc3-99181f066b91.xlsx]

## Sheet: Table S3
Table S3. Moose parentage SNPs groups for use in multiplex assay design software (n = 317 + PRNPa).
SNP groupb	Bov chr.	MB pos.	Mb spacingc	UMD3.1 coordinate	5' flanking sequenced	Allele 1e	Alelle 2	3' flanking sequenced	Formatted context sequence for SNP assay design softwaref
1	1	7.63462	13.7457	chr1:7634617	actttcttgattgatttggcttgctgtacaattattaagctgaagtccctcttaaagggtagaaaggacttctggcagggagccactttggcaggctctc	C	T	tgtgttgtggtctgtttggtttatccacagagacatggattaagatagaattataggaaatcctattgaggtaaaggcctactggataagagcggggaaa	actttcttgattgatttggcttgctgtacaattattaagctgaagtccctcttaaagggtagaaaggacttctggcagggagccactttggcaggctctc[c/t]tgtgttgtggtctgtttggtttatccacagagacatggattaagatagaattataggaaatcctattgaggtaaaggcctactggataagagcggggaaa
2	1	21.3803	3.58217	chr1:21380302	ttattaacacttgctgacgaaaagccacttattgactgaagttgaagcaaccagaaaaacagctttacttgagaagcctagaagtgagttaatggccaat	C	T	ccaaaggggaggagagtcagcaattttcaagcatttgctgatcaagacttttgcatatctgagctcctgcacatcaaagaggacttcccactgggtttgc	ttattaacacttgctgacgaaaagccacttattgactgaagttgaagcaaccagaaaaacagctttacttgagaagcctagaagtgagttaatggccaat[c/t]ccaaaggggaggagagtcagcaattttcaagcatttgctgatcaagacttttgcatatctgagctcctgcacatcaaagaggacttcccactgggtttgc
3	1	28.3289	1.62708	chr1:28328900	attacatttccgcactgtgcatttccagacctgttgtactacatttatgaggatttatctgtactgttccaaaaacattcatcctaattctactccttct	G	A	tgcatgctaatcatgaatatgttaagtggaaatactaagcttgtagccaatctcatccccagatgggttcaagttatgattacagaagcaaatttgccat	attacatttccgcactgtgcatttccagacctgttgtactacatttatgaggatttatctgtactgttccaaaaacattcatcctaattctactccttct[g/a]tgcatgctaatcatgaatatgttaagtggaaatactaagcttgtagccaatctcatccccagatgggttcaagttatgattacagaagcaaatttgccat
3	1	29.956	32.9512	chr1:29955980	acatggagctctcaagagtctggggtctgagctgattttgcaaaattgctctctgctagatatacttctgaaagcagttgtcaaatcaaacaaggctgca	T	C	tggctgcaagctattgaaagcaaaaagacaaacataaaataaatggttgacctggctcagcactgcagtgaaggaaagctaagcatgtcagtcagatcac	acatggagctctcaagagtctggggtctgagctgattttgcaaaattgctctctgctagatatacttctgaaagcagttgtcaaatcaaacaaggctgca[t/c]tggctgcaagctattgaaagcaaaaagacaaacataaaataaatggttgacctggctcagcactgcagtgaaggaaagctaagcatgtcagtcagatcac
4	1	62.9072	0.502059	chr1:62907176	tgcaccaatctttggctttagtttccctaactgccaactctagttgcaagcatttgcttcttggtttactgagatataaaaaggtccaataaagtaatgt	T	G	gcgtttgtaaattattttcagttcctagcataaaatatactaaatacgtagagttcattttaagctatgaataacaaaagcaaaatgatgattacagttt	tgcaccaatctttggctttagtttccctaactgccaactctagttgcaagcatttgcttcttggtttactgagatataaaaaggtccaataaagtaatgt[t/g]gcgtttgtaaattattttcagttcctagcataaaatatactaaatacgtagagttcattttaagctatgaataacaaaagcaaaatgatgattacagttt
4	1	63.4092	7.259	chr1:63409235	cagtcagggtatctgacattcttagcagctgtgattttccctaagggtttaaggggtttgtataatatttgtacaaagtaatattatcattatcataa	A	C	tgttttctaattatttcttgggattaatggaagcatgttgtattattgatggattaagtacaatatttataaaacagtgataggattaaagataaataaa	cagtcagggtatctgacattcttagcagctgtgattttccctaagggtttaaggggtttgtataatatttgtacaaagtaatattatcattatcataa[a/c]tgttttctaattatttcttgggattaatggaagcatgttgtattattgatggattaagtacaatatttataaaacagtgataggattaaagataaataaa
5	1	70.6682	4.38891	chr1:70668235	ttgggatgattttggtcactgccttctgtacattgttataaacctccatccatagttcttcaggcactctgtctaccagatctgatcccttaattcatca	G	A	ctccactgtataatcataagggatttgatttaggtcatacctgaatgacctagtggttttccctactttcttcaacttaagcctgaattttgcaataagg	ttgggatgattttggtcactgccttctgtacattgttataaacctccatccatagttcttcaggcactctgtctaccagatctgatcccttaattcatca[g/a]ctccactgtataatcataagggatttgatttaggtcatacctgaatgacctagtggttttccctactttcttcaacttaagcctgaattttgcaataagg
5	1	75.0571	4.42589	chr1:75057144	agttttctttctttgcaacatctgagaaatataaataaggtgtgaaatgagaaagaagaaaaataaaagaaaaagcaataagctttggtctaaccacaag	T	C	agaacaatcaatgtctaaaagactcaacatgaacatttttgagctcctatcttaagccaatcagtgacctagacccctggagtggatgggacaggggatg	agttttctttctttgcaacatctgagaaatataaataaggtgtgaaatgagaaagaagaaaaataaaagaaaaagcaataagctttggtctaaccacaag[t/c]agaacaatcaatgtctaaaagactcaacatgaacatttttgagctcctatcttaagccaatcagtgacctagacccctggagtggatgggacaggggatg
6	1	79.483	0.000241	chr1:79483036	gaatactgaagctgacaggtacttgctctaaaaatttacttcgccacctgctagctgaaatattgctttcatggatttatattgtattaaaaggtcactg	G	C	ctgtttaagtcttaaacagttttaatcattctaaaagtctcttaacagtaagaaaaggaaactcagaacaaacagcagcagggactctaattaaaagggc	gaatactgaagctgacaggtacttgctctaaaaatttacttcgccacctgctagctgaaatattgctttcatggatttatattgtattaaaaggtcactg[g/c]ctgtttaagtcttaaacagttttaatcattctaaaagtctcttaacagtaagaaaaggaaactcagaacaaacagcagcagggactctaattaaaagggc
6	1	79.4833	5.14328	chr1:79483277	cattctttgatgtgtaaggaatagcaattagtaattttagtgatttgagaatcattggaggtgtaatcagttaaaatgagtgagtgtttacaacacaaga	T	C	ggtgaattagtctctctcagctggagaacaggaacattaggctccaagatatcaaggctaagaactgcagaccctggtaataacagtcacttcaaaataa	cattctttgatgtgtaaggaatagcaattagtaattttagtgatttgagaatcattggaggtgtaatcagttaaaatgagtgagtgtttacaacacaaga[t/c]ggtgaattagtctctctcagctggagaacaggaacattaggctccaagatatcaaggctaagaactgcagaccctggtaataacagtcacttcaaaataa
7	1	84.6266	0.651531	chr1:84626561	atatgttacataactttttttttttcttttaattatcttactgctgtttctttttagactattttgtttatgaatcttaggaaatttcctgaatgattt	A	T	aaaaaatgtttttacctatttccttttgaaactattaacagtaaagaattgattttgattttaattctctaaggttgttcatttactttaaggatcttaa	atatgttacataactttttttttttcttttaattatcttactgctgtttctttttagactattttgtttatgaatcttaggaaatttcctgaatgattt[a/t]aaaaaatgtttttacctatttccttttgaaactattaacagtaaagaattgattttgattttaattctctaaggttgttcatttactttaaggatcttaa
7	1	85.2781	0.000243	chr1:85278092	tttaaaatcaattttagataattgatttctaccaggagctctctattcaattgcacattgaataataaatgctgaacaatgtcaacattttcatctttct	C	G	catttgggaaattggaattctagtcttcatttttccataactgttttttaattgatgaaggaaatttttcttttatcccagggttactaaccttcctcag	tttaaaatcaattttagataattgatttctaccaggagctctctattcaattgcacattgaataataaatgctgaacaatgtcaacattttcatctttct[c/g]catttgggaaattggaattctagtcttcatttttccataactgttttttaattgatgaaggaaatttttcttttatcccagggttactaaccttcctcag
8	1	85.2783	0.132524	chr1:85278335	agaaatgacacccactggtttgcctttatagatcattttgttacctctttcaaagcatcttaacaggttggggagcccagatttaccctaacaaaagcca	C	G	gctggtcgctcccttttgtaacctcctcctctaagcaatttataactttcccttcagtgcacggctgaattggttctactggganccaagagcagctgtg	agaaatgacacccactggtttgcctttatagatcattttgttacctctttcaaagcatcttaacaggttggggagcccagatttaccctaacaaaagcca[c/g]gctggtcgctcccttttgtaacctcctcctctaagcaatttataactttcccttcagtgcacggctgaattggttctactggganccaagagcagctgtg
8	1	85.4109	9.4408	chr1:85410859	taacactttctctggaaagaacctcaactaattgtctgaccagggaatgggcacctaagtgagaaaaaatatacttaataaagcattggtgtctattatt	T	C	ttccccttttattgtccagtgcctctgggcctggtgggctttctggaggcatctgagctcaatattccttcaaacagcagagcaatgattacactgctgg	taacactttctctggaaagaacctcaactaattgtctgaccagggaatgggcacctaagtgagaaaaaatatacttaataaagcattggtgtctattatt[t/c]ttccccttttattgtccagtgcctctgggcctggtgggctttctggaggcatctgagctcaatattccttcaaacagcagagcaatgattacactgctgg
9	1	94.8517	1.3e-05	chr1:94851660	tctttggggagaatgacagcacagtgatgtaattttattcattcttagagcaaatgtgtctcattcagcataatttcttaattatggtccaaatgaaaat	G	A	taaaagaaattanttctgactgaagtaaaggcatatagaaagaagatactgtgtaacctactttgtgtccatgagagatttggatcttttatattaatca	tctttggggagaatgacagcacagtgatgtaattttattcattcttagagcaaatgtgtctcattcagcataatttcttaattatggtccaaatgaaaat[g/a]taaaagaaattanttctgactgaagtaaaggcatatagaaagaagatactgtgtaacctactttgtgtccatgagagatttggatcttttatattaatca
9	1	94.8517	2.29584	chr1:94851673	tgacagcacagtgatgtaattttattcattcttagagcaaatgtgtctcattcagcataatttcttaattatggtccaaatgaaaatntaaaagaaatta	T	C	ttctgactgaagtaaaggcatatagaaagaagatactgtgtaacctactttgtgtccatgagagatttggatcttttatattaatcacatctaattcttt	tgacagcacagtgatgtaattttattcattcttagagcaaatgtgtctcattcagcataatttcttaattatggtccaaatgaaaatntaaaagaaatta[t/c]ttctgactgaagtaaaggcatatagaaagaagatactgtgtaacctactttgtgtccatgagagatttggatcttttatattaatcacatctaattcttt
10	1	97.1475	2.02267	chr1:97147513	tgtgtcaacagtgttcagaatacaaggtatttctcaaactaaacgttaataaaggctaatgtagaataaatatgcactggagagaagatataaaattttt	G	T	actttaaaaaatatacttgacccttctggttattcctattagtgaggtaaaaattaacctctctgaccatttaattcaagtcatccttcattgtttagct	tgtgtcaacagtgttcagaatacaaggtatttctcaaactaaacgttaataaaggctaatgtagaataaatatgcactggagagaagatataaaattttt[g/t]actttaaaaaatatacttgacccttctggttattcctattagtgaggtaaaaattaacctctctgaccatttaattcaagtcatccttcattgtttagct
11	1	99.1702	1.34845	chr1:99170187	cattcatttcagatttgccaacttgcacatgtggaaatgttcaatttgtaatgtgattataacacaaaaacaaagcatgtttgatacctgtggcttggtc	G	A	tttcatggtaagtgcagaaaattcaaaaaaccgtgttacatttcatactcccagccaagtcaaactctgaaagtagctctataattcttggggaatctct	cattcatttcagatttgccaacttgcacatgtggaaatgttcaatttgtaatgtgattataacacaaaaacaaagcatgtttgatacctgtggcttggtc[g/a]tttcatggtaagtgcagaaaattcaaaaaaccgtgttacatttcatactcccagccaagtcaaactctgaaagtagctctataattcttggggaatctct
11	1	100.519	10.0621	chr1:100518636	ttgttcataaaatcacttattaattcatcacacggactcacactctgaatgtttaatatgttcctagcactgtgcaaacaccacagatataagcaacaat	T	G	aaacactgtctttgctgaccttgcagttcagtggaactgaggtcatttcagaaagctggaatgttccaggtggtcttagagaaagctttgggcttcatca	ttgttcataaaatcacttattaattcatcacacggactcacactctgaatgtttaatatgttcctagcactgtgcaaacaccacagatataagcaacaat[t/g]aaacactgtctttgctgaccttgcagttcagtggaactgaggtcatttcagaaagctggaatgttccaggtggtcttagagaaagctttgggcttcatca
12	1	110.581	12.2621	chr1:110580734	caaaaaacaaattaattgacatggatgtgttggggctaatataaatcttgtgcaattggcataaaggaatttgttattttcaaaacagaactaaatctct	T	C	ttccattatagatttaatttaagtaacatgataaatagtggtaaattgaactttattatgtattcatgaaatgcagtttaatacaattgttatttctggc	caaaaaacaaattaattgacatggatgtgttggggctaatataaatcttgtgcaattggcataaaggaatttgttattttcaaaacagaactaaatctct[t/c]ttccattatagatttaatttaagtaacatgataaatagtggtaaattgaactttattatgtattcatgaaatgcagtttaatacaattgttatttctggc
13	1	122.843	5.68906	chr1:122842843	ttaattgctatatttattaaagcataatgtaatgaagcaattatctgcttgtgaatgcatgataactaaagacaagatgactgaccctagacagtggtg	C	T	tttgagagattaccattctttctttttatccttttgaagttattgcatggtaagcatgaaagatgagagctaaggcttgcagcatcactgatgaaaattc	ttaattgctatatttattaaagcataatgtaatgaagcaattatctgcttgtgaatgcatgataactaaagacaagatgactgaccctagacagtggtg[c/t]tttgagagattaccattctttctttttatccttttgaagttattgcatggtaagcatgaaagatgagagctaaggcttgcagcatcactgatgaaaattc
14	1	128.532	nag	chr1:128531902	attttctgaagtgaggccactagaaagtaatacacagcacagcacaggtaatcacaagtaacttctgggaaggttctcccccgtggataaggcatgacct	A	G	tgttttttgggacttgagaagaccggttctagtaacagctcagccataacttcaagagaacagcattccatctaaaagcatacacatgctctgaagtcgt	attttctgaagtgaggccactagaaagtaatacacagcacagcacaggtaatcacaagtaacttctgggaaggttctcccccgtggataaggcatgacct[a/g]tgttttttgggacttgagaagaccggttctagtaacagctcagccataacttcaagagaacagcattccatctaaaagcatacacatgctctgaagtcgt
15	2	12.1267	3.98509	chr2:12126712	ataatcttctcagagtactaattaaaataaaacctccaattagtttaattctaaaaaattcctcttgtaaccttgagtctcttagctactggctggcatg	C	A	caaacttgtataaatacttctttttcttctccccaaagtacatattttctatatccttggaaagatattgatagcatatttctaagtcagggtctggaaa	ataatcttctcagagtactaattaaaataaaacctccaattagtttaattctaaaaaattcctcttgtaaccttgagtctcttagctactggctggcatg[c/a]caaacttgtataaatacttctttttcttctccccaaagtacatattttctatatccttggaaagatattgatagcatatttctaagtcagggtctggaaa
15	2	16.1118	3.80972	chr2:16111801	cttcatttatatgtcaggaaaatgcaccatttcatttgattagtgtaaatcaaattgcgacaaactgttctctgaaccaacactaggctgtttcagatgc	G	A	cattaagtagtaaatcaactttattggaaatgctggggctcatcttttcagagcaaatgctgtgtantttttttcagaggtgcaataattcttttacatt	cttcatttatatgtcaggaaaatgcaccatttcatttgattagtgtaaatcaaattgcgacaaactgttctctgaaccaacactaggctgtttcagatgc[g/a]cattaagtagtaaatcaactttattggaaatgctggggctcatcttttcagagcaaatgctgtgtantttttttcagaggtgcaataattcttttacatt
16	2	19.9215	0.04439	chr2:19921518	attgtgccttgtccatttttcttaaggccatgacacatgaaactgtgatttactcatctctgtaattagatgtagtgattagaatcccctttatcttac	T	G	ctgcagtttcactttatggggaattatgaaagaataataggtaaaaagttcagaatgggggaaagaataaacagaatgctgaatggtaaaaggagacaga	attgtgccttgtccatttttcttaaggccatgacacatgaaactgtgatttactcatctctgtaattagatgtagtgattagaatcccctttatcttac[t/g]ctgcagtttcactttatggggaattatgaaagaataataggtaaaaagttcagaatgggggaaagaataaacagaatgctgaatggtaaaaggagacaga
16	2	19.9659	2.87543	chr2:19965908	attttccaaatgttaatgagcagcttaaaggtctgcacacgtgttgcaatgtaattgggtttgctgccttgtggggactctcaagcttttccacgcttgc	C	A	cattgtactttgagaggtggaatgcgcccctcagatttctaacactttggctcggaagatccacatggtgctaaattgtaaatctgcagacagctaacaa	attttccaaatgttaatgagcagcttaaaggtctgcacacgtgttgcaatgtaattgggtttgctgccttgtggggactctcaagcttttccacgcttgc[c/a]cattgtactttgagaggtggaatgcgcccctcagatttctaacactttggctcggaagatccacatggtgctaaattgtaaatctgcagacagctaacaa
17	2	22.8413	0.27625	chr2:22841335	tcagtttttaaagttttttaagaattggattaaatataccacaaatacatatcacataacattttctgttttcttcatccagacaggtgatttggcttct	G	T	cacagttaggaggagcaccaaaccgatgggaggttttgtcagccacacctacaactataaaagatgaagctggcaatctagtacagattccaagtgctgc	tcagtttttaaagttttttaagaattggattaaatataccacaaatacatatcacataacattttctgttttcttcatccagacaggtgatttggcttct[g/t]cacagttaggaggagcaccaaaccgatgggaggttttgtcagccacacctacaactataaaagatgaagctggcaatctagtacagattccaagtgctgc
17	2	23.1176	4.60304	chr2:23117585	taatcatataatttgggctaatgtgaatatttttatagggttattaacatttcaaagatgttagggctgttttgtaatttaaaattagatttatggcttt	C	T	aggaacacattaaaaattaatctgatttcttctggtttgaaaccatgagattgaaataattgaaagcaacagaaagagtttgtagttggaacagaaaaga	taatcatataatttgggctaatgtgaatatttttatagggttattaacatttcaaagatgttagggctgttttgtaatttaaaattagatttatggcttt[c/t]aggaacacattaaaaattaatctgatttcttctggtttgaaaccatgagattgaaataattgaaagcaacagaaagagtttgtagttggaacagaaaaga
18	2	27.7206	2.68279	chr2:27720623	catataggagaacaattattcaaataactgaagagttttcatcagaaacganaatggccaaaagacaatggaaaaacatctttaaagtgcagaaagaaaa	A	C	aacagctgacctagaattctatatcccttgataatattcctcaggaaagaaagctaaataatgacatttttagacaaacgaacactaaaagaattcattt	catataggagaacaattattcaaataactgaagagttttcatcagaaacganaatggccaaaagacaatggaaaaacatctttaaagtgcagaaagaaaa[a/c]aacagctgacctagaattctatatcccttgataatattcctcaggaaagaaagctaaataatgacatttttagacaaacgaacactaaaagaattcattt
19	2	30.4034	18.9572	chr2:30403417	taatatattgctttgtttaatgagttaatcttctctggtaggatttcttacttctctttttctaataaacaaattttatggcttcatctggcagcaaatt	C	A	ctctgattttgttttccctttaaccttttagtactttctcctctcttttaaaaaactttttatctttgttgtattatctatattcatttctctaaatgta	taatatattgctttgtttaatgagttaatcttctctggtaggatttcttacttctctttttctaataaacaaattttatggcttcatctggcagcaaatt[c/a]ctctgattttgttttccctttaaccttttagtactttctcctctcttttaaaaaactttttatctttgttgtattatctatattcatttctctaaatgta
20	2	49.3606	0.055144	chr2:49360606	gtagatgctattgtttctaaatgatctctttccactgagagaacaaaatgtaaagaatgactctttcttcttccaactagtaagttatatggaaataaaa	C	T	cctgaattcagcatttttaatatgattttcaaagaatgacatacaatattttaagggcagcaaaagcttaacctttagaacaaataaaacaacatgagcaa	gtagatgctattgtttctaaatgatctctttccactgagagaacaaaatgtaaagaatgactctttcttcttccaactagtaagttatatggaaataaaa[c/t]cctgaattcagcatttttaatatgattttcaaagaatgacatacaatattttaagggcagcaaaagcttaacctttagaacaaataaaacaacatgagcaa
20	2	49.4158	0.000213	chr2:49415750	attgcagagcatattacctttgaattataaaagcccagaaaaatggaaaggagaattgaaaaacatcaatctcaggttctttaaaaatgtaataccaatc	A	G	tttgagcagtgtacaaatcttttattaaagataaaaaggaggtgatacgttttttattaactggaggatatgttcaatccacatgattaaaaatctcatt	attgcagagcatattacctttgaattataaaagcccagaaaaatggaaaggagaattgaaaaacatcaatctcaggttctttaaaaatgtaataccaatc[a/g]tttgagcagtgtacaaatcttttattaaagataaaaaggaggtgatacgttttttattaactggaggatatgttcaatccacatgattaaaaatctcatt
20	2	49.416	0.051656	chr2:49415963	caggaaagtgatttattactaaaacagaaagggaggcattcggttgtccactgcagtgtttatcaggagtagagctatcagtttgtatctattttagcat	G	C	cttaatatattttaaaggtggctttgccatctgtttgaagaattgaagatatttttctaaagttggcaagctaccttagagcaaaaacattagctgtttt	caggaaagtgatttattactaaaacagaaagggaggcattcggttgtccactgcagtgtttatcaggagtagagctatcagtttgtatctattttagcat[g/c]cttaatatattttaaaggtggctttgccatctgtttgaagaattgaagatatttttctaaagttggcaagctaccttagagcaaaaacattagctgtttt
20	2	49.4676	7.1e-05	chr2:49467619	aaaatgatatatttaaaagcactttaaaagataatatgctcttcaaatgtgaggtgatattattatattatatacaatggctagttactcagagcaatgg	T	G	ccatgaaatggtcagccatgagtgtatttggtatactaataaactaaaccactgcaataggcttctaaatntatacacattagttcttcccagaattcaa	aaaatgatatatttaaaagcactttaaaagataatatgctcttcaaatgtgaggtgatattattatattatatacaatggctagttactcagagcaatgg[t/g]ccatgaaatggtcagccatgagtgtatttggtatactaataaactaaaccactgcaataggcttctaaatntatacacattagttcttcccagaattcaa
20	2	49.4677	0.886345	chr2:49467690	atacaatggctagttactcagagcaatggnccatgaaatggtcagccatgagtgtatttggtatactaataaactaaaccactgcaataggcttctaaat	A	G	tatacacattagttcttcccagaattcaagtcaaggctcaaactgcctctgcacacagttatttggagatacataggcatatttctggaaacagggagga	atacaatggctagttactcagagcaatggnccatgaaatggtcagccatgagtgtatttggtatactaataaactaaaccactgcaataggcttctaaat[a/g]tatacacattagttcttcccagaattcaagtcaaggctcaaactgcctctgcacacagttatttggagatacataggcatatttctggaaacagggagga
21	2	50.6329	2.02363	chr2:50632862	ctggcaaaaacacagacctgatccctgccatataaaaattcttccattggctgggaaatgccctaaggggaaagacacattcttaaacataangtaatta	T	C	tttttattattagactagtggtgtctacttttaaatctaattctcacaatcctgctagtccattatttgccctttaacaagaatttttcctcaggcccac	ctggcaaaaacacagacctgatccctgccatataaaaattcttccattggctgggaaatgccctaaggggaaagacacattcttaaacataangtaatta[t/c]tttttattattagactagtggtgtctacttttaaatctaattctcacaatcctgctagtccattatttgccctttaacaagaatttttcctcaggcccac
22	2	52.6565	0.075987	chr2:52656494	aactgaatcaaagaaaaataaaatcttgaatttaattatgttgaataattccttaagcaaatgtgactcagattgtaggtataatgtgtattggaaatac	T	G	tgaagcatgtatatggatacaattccaaatactagaacgttcttataacacagaaccgttttggttagatgattttaatagcagcttacttatacttttg	aactgaatcaaagaaaaataaaatcttgaatttaattatgttgaataattccttaagcaaatgtgactcagattgtaggtataatgtgtattggaaatac[t/g]tgaagcatgtatatggatacaattccaaatactagaacgttcttataacacagaaccgttttggttagatgattttaatagcagcttacttatacttttg
22	2	52.7325	0.009469	chr2:52732481	agaagtcatcagtaaaattgctgttgatttataaataggataattagaggctttcctcctaagtactgttcactggcattgtggctgtttttattgccta	G	A	tcaaacctcttcattcaattttaaaattgccttttgaatgaactgcactataagcttgccaaatagtgtcaccattaatactttacctcctctgtttcac	agaagtcatcagtaaaattgctgttgatttataaataggataattagaggctttcctcctaagtactgttcactggcattgtggctgtttttattgccta[g/a]tcaaacctcttcattcaattttaaaattgccttttgaatgaactgcactataagcttgccaaatagtgtcaccattaatactttacctcctctgtttcac
22	2	52.742	0.007846	chr2:52741950	agagatgaacttaatggtttgttgtgtatagtttcattttaaaatattttagaagaatgatttgtaagaatgtgtacaacgcaaagtaatgatggtaaca	G	C	tggaacagttaaagggaaaaatatacgcagaaattacattcaacatttattaggatctttgttcttggaaagttacatatttttgaggatttcaaagtat	agagatgaacttaatggtttgttgtgtatagtttcattttaaaatattttagaagaatgatttgtaagaatgtgtacaacgcaaagtaatgatggtaaca[g/c]tggaacagttaaagggaaaaatatacgcagaaattacattcaacatttattaggatctttgttcttggaaagttacatatttttgaggatttcaaagtat
22	2	52.7498	1.4e-05	chr2:52749796	attttttataataaggtcaacaaagcattattactctaggtcattggccaaggactcagaaacattttaattatagtatatttttcacaacaataatgac	A	G	tttggcctgtgttnaatttcccattagcttctctgcctgattttcattaggcgcaccctgaattcaggacttagatgttaattttcatggcaattgaatg	attttttataataaggtcaacaaagcattattactctaggtcattggccaaggactcagaaacattttaattatagtatatttttcacaacaataatgac[a/g]tttggcctgtgttnaatttcccattagcttctctgcctgattttcattaggcgcaccctgaattcaggacttagatgttaattttcatggcaattgaatg
22	2	52.7498	0.106763	chr2:52749810	ggtcaacaaagcattattactctaggtcattggccaaggactcagaaacattttaattatagtatatttttcacaacaataatgacntttggcctgtgtt	A	G	aatttcccattagcttctctgcctgattttcattaggcgcaccctgaattcaggacttagatgttaattttcatggcaattgaatgttttattcagatta	ggtcaacaaagcattattactctaggtcattggccaaggactcagaaacattttaattatagtatatttttcacaacaataatgacntttggcctgtgtt[a/g]aatttcccattagcttctctgcctgattttcattaggcgcaccctgaattcaggacttagatgttaattttcatggcaattgaatgttttattcagatta
22	2	52.8566	6.35508	chr2:52856573	aaaaatgcaacatatgcagcaacaagaacacgtcattttgagcaggtctttatagaacagacatcccatattgtgttcctccttttccacagtcattgcc	A	G	tgacaatctggtatgcttcgcagttgctgctgagtaagggagatgtctcttctaggagatctctgtgtcagccaaaaaaacacagcagtctcatttgagt	aaaaatgcaacatatgcagcaacaagaacacgtcattttgagcaggtctttatagaacagacatcccatattgtgttcctccttttccacagtcattgcc[a/g]tgacaatctggtatgcttcgcagttgctgctgagtaagggagatgtctcttctaggagatctctgtgtcagccaaaaaaacacagcagtctcatttgagt
23	2	59.2117	1.47278	chr2:59211656	gaaggtaattaaaagccttactggttcttgcgattagactgacattttaaatgcctctggatgttttattgtgccaataacctatttccctcgtctccaa	G	C	agaaatacaactgacatcagtaatttacccaaatactctacaggtaacatgtgccaaatacaaacctgcactaaattagggccagaattctcttctgtgc	gaaggtaattaaaagccttactggttcttgcgattagactgacattttaaatgcctctggatgttttattgtgccaataacctatttccctcgtctccaa[g/c]agaaatacaactgacatcagtaatttacccaaatactctacaggtaacatgtgccaaatacaaacctgcactaaattagggccagaattctcttctgtgc
24	2	60.6844	6.29918	chr2:60684432	aaatttcatttctgtttctccagtaactaatactctggtaatattttttagctcactcatgtttatagaacaatttccatgattttttataattaaaata	A	C	agggaaaaaaagagaagtgtgatttttttccacagcttttttcctttttgtatgcattatattttatgactcttccatcaacccagtttgtagatttattt	aaatttcatttctgtttctccagtaactaatactctggtaatattttttagctcactcatgtttatagaacaatttccatgattttttataattaaaata[a/c]agggaaaaaaagagaagtgtgatttttttccacagcttttttcctttttgtatgcattatattttatgactcttccatcaacccagtttgtagatttattt
25	2	66.9836	4.49092	chr2:66983609	aggttgacatctgcaaaaggtgtgaagaaatatcattgggttgtcaagagatgtgaaaaatctagccatcagaatattgccaatcacttctaaatggaca	C	T	tttttcaagaagcatgtttcctttcttgtttctcactctctctcatggcaggactaatgtctaatagtttaaggtgtcagaagaagcagactccatctga	aggttgacatctgcaaaaggtgtgaagaaatatcattgggttgtcaagagatgtgaaaaatctagccatcagaatattgccaatcacttctaaatggaca[c/t]tttttcaagaagcatgtttcctttcttgtttctcactctctctcatggcaggactaatgtctaatagtttaaggtgtcagaagaagcagactccatctga
26	2	71.4745	19.6154	chr2:71474525	aacgttattaattcagactggagacaaatctgatggaaagccttccaattattaaacatgcaattctttaaggtgttgcgccaacaagttcccattttt	T	A	aaattaaatcagaagttaatacagcctgcttagcttttacagaaagagcaaaagggcctttagaatcttgacaagaaaacagacaagattatttgtaatg	aacgttattaattcagactggagacaaatctgatggaaagccttccaattattaaacatgcaattctttaaggtgttgcgccaacaagttcccattttt[t/a]aaattaaatcagaagttaatacagcctgcttagcttttacagaaagagcaaaagggcctttagaatcttgacaagaaaacagacaagattatttgtaatg
27	2	91.09	7.1628	chr2:91089960	gttgtcagtaaaagagtatcagagtacaagctcaaactttattagattctccaagaatcactgtgtctctgtttaaaataagacagaaaccatctcacc	A	T	gttttgacattgtctgttctctccctttgttagggagagcaaacatcctttctcacttgctttatcttgggttttgttgtgttgctttgtggggattaga	gttgtcagtaaaagagtatcagagtacaagctcaaactttattagattctccaagaatcactgtgtctctgtttaaaataagacagaaaccatctcacc[a/t]gttttgacattgtctgttctctccctttgttagggagagcaaacatcctttctcacttgctttatcttgggttttgttgtgttgctttgtggggattaga
28	2	98.2528	10.8549	chr2:98252756	aaaattatgctgctcccttagtgttagaggccttatgtttggtaattacaaatgtctgggctatatgagtctcctgtatgtgtgtgttttgttccagttc	C	T	ttgatgcttgactcaaattctctgtgtataattgtatcaagtatttaaaaagtaaaagggtcgaagaagattgttaaatatctgatcagaatcctatata	aaaattatgctgctcccttagtgttagaggccttatgtttggtaattacaaatgtctgggctatatgagtctcctgtatgtgtgtgttttgttccagttc[c/t]ttgatgcttgactcaaattctctgtgtataattgtatcaagtatttaaaaagtaaaagggtcgaagaagattgttaaatatctgatcagaatcctatata
29	2	109.108	1.07412	chr2:109107696	gttgatgttttcagatcacagagaaggctgcagtgaggtaagaactgggagcaagtttgacatctgacttgttctgaaacacacattcctgcttgctctc	C	T	gctcccacaccatattgcttattcctctattagtagtgcttttttccttctgtcttttattatattcattatacgcctgcctcaccaactggataataaa	gttgatgttttcagatcacagagaaggctgcagtgaggtaagaactgggagcaagtttgacatctgacttgttctgaaacacacattcctgcttgctctc[c/t]gctcccacaccatattgcttattcctctattagtagtgcttttttccttctgtcttttattatattcattatacgcctgcctcaccaactggataataaa
29	2	110.182	7.65342	chr2:110181817	attgtcaaagcataaataattcatcctagcattcgagaagaaattactcctctgttcnagcatattattcagccattaaaatcttgccttctaaagactt	C	T	tgatgtagtcatattttcagttctaagtcattctgaggcatgccatcttcattaaggctcatattgtgtagttttcaaagtactgatattgaagaggatg	attgtcaaagcataaataattcatcctagcattcgagaagaaattactcctctgttcnagcatattattcagccattaaaatcttgccttctaaagactt[c/t]tgatgtagtcatattttcagttctaagtcattctgaggcatgccatcttcattaaggctcatattgtgtagttttcaaagtactgatattgaagaggatg
30	2	117.835	na	chr2:117835234	ctttatatttgtgactgatcccatgaagggcattgctcaagacacacaggctccagggccatctgccttatttgattaatggggctattctgagaaatca	T	C	ggcctggaggagacatttttaaccagttctgtcagaaggaaatcactccgtgtttaccttccacgatttcagtgcaggttctcctgagaggtacgtgaga	ctttatatttgtgactgatcccatgaagggcattgctcaagacacacaggctccagggccatctgccttatttgattaatggggctattctgagaaatca[t/c]ggcctggaggagacatttttaaccagttctgtcagaaggaaatcactccgtgtttaccttccacgatttcagtgcaggttctcctgagaggtacgtgaga
31	3	31.2551	14.2266	chr3:31255110	acttcttttcctttatgtaacaagctactnggtaaaattattattttatataatattcaggtgtctaatgtctgtttctcccactacattgcaagttccaa	G	A	aagtcagaatcttgtctattttgttcatcagcggtgtaacagttcctggcatgttgttagtgcttagcaaatgtgtagctgttgaatgagtcatgagttg	acttcttttcctttatgtaacaagctactnggtaaaattattattttatataatattcaggtgtctaatgtctgtttctcccactacattgcaagttccaa[g/a]aagtcagaatcttgtctattttgttcatcagcggtgtaacagttcctggcatgttgttagtgcttagcaaatgtgtagctgttgaatgagtcatgagttg
32	3	46.6305	0.051038	chr3:46630501	agatcaatttgtaaaatcctggaggttattaagttgtttaaaagcagcccacaaaatttgtcatgtcaaaccaattcctctttcttcttcagccaggagg	A	T	ggtgagaggtggcatgaaagatgtgaaggagatggcttactctggtcttaataaggtttatgataaatcaacatattgaccatcaactaatatgttgttt	agatcaatttgtaaaatcctggaggttattaagttgtttaaaagcagcccacaaaatttgtcatgtcaaaccaattcctctttcttcttcagccaggagg[a/t]ggtgagaggtggcatgaaagatgtgaaggagatggcttactctggtcttaataaggtttatgataaatcaacatattgaccatcaactaatatgttgttt
32	3	46.6815	0.384948	chr3:46681539	tatcatcacgcatattactgagtgtgtgtcattatgaatagcagtcacagcacacaccataatggtatgttaaagacagcgttgtggtataaactaaatg	C	T	gcattaagaatacacaaaactctgctgaattttaatcgtccttattcataggacacagagctctaatgatcctcaaaatgcttgtgatttaaataagcca	tatcatcacgcatattactgagtgtgtgtcattatgaatagcagtcacagcacacaccataatggtatgttaaagacagcgttgtggtataaactaaatg[c/t]gcattaagaatacacaaaactctgctgaattttaatcgtccttattcataggacacagagctctaatgatcctcaaaatgcttgtgatttaaataagcca
33	3	47.0665	0.294209	chr3:47066487	attttnatttttatttagtttcttttatgcctaagccacagaacttgactaacagtaacacaacattcaattacaagtgttcctattccaaacatatact	C	T	acctctccccatccatcaaaccttgattgaatgccagggcactgcatcatgtcctgaaacatttgaaatttgtcaaacaggagggaaaatgaatccctga	attttnatttttatttagtttcttttatgcctaagccacagaacttgactaacagtaacacaacattcaattacaagtgttcctattccaaacatatact[c/t]acctctccccatccatcaaaccttgattgaatgccagggcactgcatcatgtcctgaaacatttgaaatttgtcaaacaggagggaaaatgaatccctga
33	3	47.3607	4.66448	chr3:47360696	aatgaagatcaaggaagcagccttgcttgggctttttaatgaatgtgagacaagttctaccaaaggcaattattaaaccatcccccaaagttgtttgttc	C	T	gcttacgaatgcagtcctggttccataagacctctaggtgtaaaacagcatcatcagctgtcttgctaacctcacctgttgaaatattaaaaaggaaaaa	aatgaagatcaaggaagcagccttgcttgggctttttaatgaatgtgagacaagttctaccaaaggcaattattaaaccatcccccaaagttgtttgttc[c/t]gcttacgaatgcagtcctggttccataagacctctaggtgtaaaacagcatcatcagctgtcttgctaacctcacctgttgaaatattaaaaaggaaaaa
34	3	52.0252	0.209202	chr3:52025179	tgtggtatgttttaagtcaaagagatggaccccacagaacaaattcattcaaatataaatattttctggtaactttccatacttactttttcaagcgcct	A	G	ttatataaaaaattgctgggcttaacatcacggtgaacaataccaaactgatgaatgcgtttcaaagctttgaacagattaaacatatattcccgtactt	tgtggtatgttttaagtcaaagagatggaccccacagaacaaattcattcaaatataaatattttctggtaactttccatacttactttttcaagcgcct[a/g]ttatataaaaaattgctgggcttaacatcacggtgaacaataccaaactgatgaatgcgtttcaaagctttgaacagattaaacatatattcccgtactt
34	3	52.2344	4.28163	chr3:52234381	catggcattttttatcatctgtattccatgttcaagaagagaagaagaaaagattttagaaattatatgagaaagcatgttgaattgtacaatttaaatt	G	A	taagggacctttgtgcaacttctcattttatagtgaaagaagccaagactcaaagagattaaatgacttgtccaaaatcacatatctaattaatggcaagg	catggcattttttatcatctgtattccatgttcaagaagagaagaagaaaagattttagaaattatatgagaaagcatgttgaattgtacaatttaaatt[g/a]taagggacctttgtgcaacttctcattttatagtgaaagaagccaagactcaaagagattaaatgacttgtccaaaatcacatatctaattaatggcaagg
35	3	56.516	0.010462	chr3:56516007	tgcttttccctgtataaaaaaaattaaatgcataaattacacaccagtatccaccactgtcatggcttcacaagggtcagtttccttgtggtcaaactcc	G	A	aggtatggctttcaaagcagacgcgttgttagctgaatcctggccaggggcacaagcagtggcttttcttctcctgttctttgatgttgtcttctgtagt	tgcttttccctgtataaaaaaaattaaatgcataaattacacaccagtatccaccactgtcatggcttcacaagggtcagtttccttgtggtcaaactcc[g/a]aggtatggctttcaaagcagacgcgttgttagctgaatcctggccaggggcacaagcagtggcttttcttctcctgttctttgatgttgtcttctgtagt
35	3	56.5265	22.8852	chr3:56526469	aaattaataaactcccctgctccaaacagttgttgctgtgaactaactttccatggagtgctgctccatcaaacacactgaattctttatgttaaaaagc	G	A	aagtgttacttaatgataaattaaaattatacaaagagccacagaaagaacacaataacatcccctcccagggaaaagggaaattgctggaaggagcaga	aaattaataaactcccctgctccaaacagttgttgctgtgaactaactttccatggagtgctgctccatcaaacacactgaattctttatgttaaaaagc[g/a]aagtgttacttaatgataaattaaaattatacaaagagccacagaaagaacacaataacatcccctcccagggaaaagggaaattgctggaaggagcaga
36	3	79.4117	8.92772	chr3:79411677	atttaaacacacctctttgtcatatgctgataaatattaaaataacaggaaaaatctgcttgacttatttaagctgataataagaacaaaacacaggatg	T	C	gtgtgtcctccttccttttttgactgtggttaagcgttaagaaggttttgaaacctataattacgtaataattggtatcactacattctcttcccaatga	atttaaacacacctctttgtcatatgctgataaatattaaaataacaggaaaaatctgcttgacttatttaagctgataataagaacaaaacacaggatg[t/c]gtgtgtcctccttccttttttgactgtggttaagcgttaagaaggttttgaaacctataattacgtaataattggtatcactacattctcttcccaatga
37	3	88.3394	22.8519	chr3:88339393	ggcacctgcctccgtgaattagctacaaaattatcatggtctggcttccaagaatccttagcaaaattctaaatcatcacaagacttctacttaatatct	A	G	ttggcaagaacagctgctcttattttaggaaaattaattgcttttcaaattgttctagaagtctaagtccattttgataattcagtaggaattaacattc	ggcacctgcctccgtgaattagctacaaaattatcatggtctggcttccaagaatccttagcaaaattctaaatcatcacaagacttctacttaatatct[a/g]ttggcaagaacagctgctcttattttaggaaaattaattgcttttcaaattgttctagaagtctaagtccattttgataattcagtaggaattaacattc
38	3	111.191	5.90414	chr3:111191315	aaaagttagcaaaagagaccccaatagtagttcacagaaaccttaagactacatacatacatctatgtttactgaaggccattaaatttttcaaaggaaa	A	G	ttatgaaacaacttcacttgccactacaagagaagcattataaaactttaccccttggaaggtcaaaaagtaacttattatgattaattttttagtaagt	aaaagttagcaaaagagaccccaatagtagttcacagaaaccttaagactacatacatacatctatgtttactgaaggccattaaatttttcaaaggaaa[a/g]ttatgaaacaacttcacttgccactacaagagaagcattataaaactttaccccttggaaggtcaaaaagtaacttattatgattaattttttagtaagt
39	3	117.095	na	chr3:117095458	gctggcaacacctgatttatcaatgctcgttttccctgcctgggccaagtacacagaatcgctgagcagacagagaaagggaaagccattcttcaccttt	T	G	ccagaaatgtatttttgttttggtcaatttcccaaataaattatggtcttgtcttacggctgcatgtggaattcttgtgagtcttatttagtacatttta	gctggcaacacctgatttatcaatgctcgttttccctgcctgggccaagtacacagaatcgctgagcagacagagaaagggaaagccattcttcaccttt[t/g]ccagaaatgtatttttgttttggtcaatttcccaaataaattatggtcttgtcttacggctgcatgtggaattcttgtgagtcttatttagtacatttta
40	4	22.6613	0.110921	chr4:22661327	gcattgttagatgcattattttatctcaaattagacctgacattgtgaagcaagatgtccttctagcaatctaagtaagtgttggcagcaagaatcggtt	T	G	caatctagaaatatattccttaaagaaacattcaattaagtatcacctaattatcttctctatgccttttgaaaggttaacacttccatgtcttaaaatc	gcattgttagatgcattattttatctcaaattagacctgacattgtgaagcaagatgtccttctagcaatctaagtaagtgttggcagcaagaatcggtt[t/g]caatctagaaatatattccttaaagaaacattcaattaagtatcacctaattatcttctctatgccttttgaaaggttaacacttccatgtcttaaaatc
40	4	22.7722	1.11262	chr4:22772248	cagcatcgattaattcttatgtcattaatgaagcatttttttgattgagatctcattaaaggtttctgccttatataaaaatgtcaataatctttcagag	A	C	caggaatgccactttactgaggctatgttttttaatgttgtaactaaaaattatttataaacgctttcccaaagtgaatcgttacactattaatttttaa	cagcatcgattaattcttatgtcattaatgaagcatttttttgattgagatctcattaaaggtttctgccttatataaaaatgtcaataatctttcagag[a/c]caggaatgccactttactgaggctatgttttttaatgttgtaactaaaaattatttataaacgctttcccaaagtgaatcgttacactattaatttttaa
41	4	23.8849	0.050508	chr4:23884866	cacagcatttccattacatgaatggcaaagtggaaaaatatgttcagggtttcactttgatttccccaactatttttgtcagaggccacatgcctatttg	G	A	aattactatccaaactataattcctcacaaagggattaacaaatagtatattaccatttttcttgcaattatgcattttaagggcatggcaagcccctgt	cacagcatttccattacatgaatggcaaagtggaaaaatatgttcagggtttcactttgatttccccaactatttttgtcagaggccacatgcctatttg[g/a]aattactatccaaactataattcctcacaaagggattaacaaatagtatattaccatttttcttgcaattatgcattttaagggcatggcaagcccctgt
41	4	23.9354	2.67354	chr4:23935374	ctttgcaacaccccaaaaatggaacacttacatgttatgcttaaattccattttacaatatgctttgccattctttttcaacatagcatagtcattttag	A	G	caattgtaagcttgacacctgatttcactttaacagcacctgcctggagtataattagcagcccatttttaaaaaaggatttccatagagcacagatggc	ctttgcaacaccccaaaaatggaacacttacatgttatgcttaaattccattttacaatatgctttgccattctttttcaacatagcatagtcattttag[a/g]caattgtaagcttgacacctgatttcactttaacagcacctgcctggagtataattagcagcccatttttaaaaaaggatttccatagagcacagatggc
42	4	26.6089	0.012163	chr4:26608914	catataaaaagtaagaatttaaaaaaaaaagtaagaatgtggagtggagtctctgtatttttatttctacttatcgttttggcagaaataaaaaatt	C	A	tgtgtctcctttctctcctatatgtagatttctactgttaaattcaatcaggaaactatgaattctcattgcctttttggtcatagggttctttctatag	catataaaaagtaagaatttaaaaaaaaaagtaagaatgtggagtggagtctctgtatttttatttctacttatcgttttggcagaaataaaaaatt[c/a]tgtgtctcctttctctcctatatgtagatttctactgttaaattcaatcaggaaactatgaattctcattgcctttttggtcatagggttctttctatag
42	4	26.6211	26.8817	chr4:26621077	aaagctagttgttaagcatggcaagaagactagaattcctttagaattcttaggaaaataattttgtaagaacagattaaaattaactttaactttcttc	A	G	gcactgtcataaataccagcacgatgaagccaaaattgtggcaatgttacattgctgtgtttccaatatttaagcataaaggttaggccagatttatatt	aaagctagttgttaagcatggcaagaagactagaattcctttagaattcttaggaaaataattttgtaagaacagattaaaattaactttaactttcttc[a/g]gcactgtcataaataccagcacgatgaagccaaaattgtggcaatgttacattgctgtgtttccaatatttaagcataaaggttaggccagatttatatt
43	4	53.5027	0.089261	chr4:53502736	acaatattttttgagtgatgcctggtttttagactgatttgactgttcttcagtcaaactgttcaaacagatttgtggatatggtcatgaccctcattca	G	A	aatgatcttttcttaatgtatgcctggggttgataagctataaatggactatatgtaaatgaagaatatagttttttaaaaatctgatagaggattctaa	acaatattttttgagtgatgcctggtttttagactgatttgactgttcttcagtcaaactgttcaaacagatttgtggatatggtcatgaccctcattca[g/a]aatgatcttttcttaatgtatgcctggggttgataagctataaatggactatatgtaaatgaagaatatagttttttaaaaatctgatagaggattctaa
43	4	53.592	0.029321	chr4:53591997	gtgtagaaattacctaagtagtcaaagtttaagggaaaagccccagttcagtaaaaggatttgggcttctccttttagagggatttacagtactcatcag	T	C	ggtatagttcacattagcatccagtgacattgctttgtctgtatatatttctagctgtcaacagaatgtcctgaggcaattgcatcctgattctatagct	gtgtagaaattacctaagtagtcaaagtttaagggaaaagccccagttcagtaaaaggatttgggcttctccttttagagggatttacagtactcatcag[t/c]ggtatagttcacattagcatccagtgacattgctttgtctgtatatatttctagctgtcaacagaatgtcctgaggcaattgcatcctgattctatagct
43	4	53.6213	4.2e-05	chr4:53621318	gtaaaataacaaataaaaagctttttaatgagttcatcgtgtttggggtatgttaaatgttatttttcaattatatgattagaataaaaaatcaagtttc	A	G	gtgcagttattccattattataaatgagagctagagttaccnttggctttggccaagttctcttaaaaaaataatcttctaatgcattataaattactat	gtaaaataacaaataaaaagctttttaatgagttcatcgtgtttggggtatgttaaatgttatttttcaattatatgattagaataaaaaatcaagtttc[a/g]gtgcagttattccattattataaatgagagctagagttaccnttggctttggccaagttctcttaaaaaaataatcttctaatgcattataaattactat
43	4	53.6214	55.8339	chr4:53621360	ttggggtatgttaaatgttatttttcaattatatgattagaataaaaaatcaagtttcngtgcagttattccattattataaatgagagctagagttacc	G	A	ttggctttggccaagttctcttaaaaaaataatcttctaatgcattataaattactataaatacctctataattaatactttaggatgtaaaattgtatg	ttggggtatgttaaatgttatttttcaattatatgattagaataaaaaatcaagtttcngtgcagttattccattattataaatgagagctagagttacc[g/a]ttggctttggccaagttctcttaaaaaaataatcttctaatgcattataaattactataaatacctctataattaatactttaggatgtaaaattgtatg
44	4	109.455	na	chr4:109455225	ttttccaccagctatatactttttatgcttggcctaatttccttttggctgtgggcaacttttcatgggttttacaatctcttcataaaccacaacctat	C	A	cctttatcacattatatataactccataggcatgcaatattttgctcaatttagaaatggggaaataaaggtaagagcagttttcaaggatctgaacttt	ttttccaccagctatatactttttatgcttggcctaatttccttttggctgtgggcaacttttcatgggttttacaatctcttcataaaccacaacctat[c/a]cctttatcacattatatataactccataggcatgcaatattttgctcaatttagaaatggggaaataaaggtaagagcagttttcaaggatctgaacttt
45	5	1.50692	0.612422	chr5:1506924	tcaggagactacattcaaccccatacctggtgtaattttcaagttcattgcttatagtctcattttactaataatgtttactatctttcctaataatgca	T	C	taactgattaatcaggtctttaaatttttatgaaatactctttaccgaaagcttacgtcaaaaatttcattatactatcacgagtctcaaaataatgctc	tcaggagactacattcaaccccatacctggtgtaattttcaagttcattgcttatagtctcattttactaataatgtttactatctttcctaataatgca[t/c]taactgattaatcaggtctttaaatttttatgaaatactctttaccgaaagcttacgtcaaaaatttcattatactatcacgagtctcaaaataatgctc
45	5	2.11935	17.4891	chr5:2119346	gctgaagcagaaataaaattgcccgatgattactgttcaattttcccttcattccctttgcttccctccctcctgccccatgatgactgactttctctgt	C	A	tgtagaagccacctttgatgagtgtctctggataaggcagtccatcattgctctatacaaggtggttgacattgagcaggacaggcagggaagggaaaga	gctgaagcagaaataaaattgcccgatgattactgttcaattttcccttcattccctttgcttccctccctcctgccccatgatgactgactttctctgt[c/a]tgtagaagccacctttgatgagtgtctctggataaggcagtccatcattgctctatacaaggtggttgacattgagcaggacaggcagggaagggaaaga
46	5	19.6084	18.6824	chr5:19608431	atatttccaagatgaaaatctcttaaataggaaaatctttcttaaaccaaacattcattgtatgactttgtaaaggagcatcagcagcatttcccaggga	A	G	gtatcttgacctttggcccatgactagtttcttcctatcagtcatgagaggtacatatctgtaagaagaaaatatttaaagtgagtaaaatccatctgag	atatttccaagatgaaaatctcttaaataggaaaatctttcttaaaccaaacattcattgtatgactttgtaaaggagcatcagcagcatttcccaggga[a/g]gtatcttgacctttggcccatgactagtttcttcctatcagtcatgagaggtacatatctgtaagaagaaaatatttaaagtgagtaaaatccatctgag
47	5	38.2909	6.47086	chr5:38290854	gagttttccatgaaagctaatggttgggaaaaaaagaagcctgaatgtcaccaagtggcctccagatgtgttttattgtgttggtatctctgttttgttt	T	C	catgaaaactttttttaagtttcaaaaaccttaccaagcagaaatagcagacaatagacttgtaggagatgaactgttttcatttcctgattgttatttc	gagttttccatgaaagctaatggttgggaaaaaaagaagcctgaatgtcaccaagtggcctccagatgtgttttattgtgttggtatctctgttttgttt[t/c]catgaaaactttttttaagtttcaaaaaccttaccaagcagaaatagcagacaatagacttgtaggagatgaactgttttcatttcctgattgttatttc
48	5	44.7617	0.005682	chr5:44761714	gaaggaagaataatagacctttttattaaggctaaagtcgtcaatgttatagatgcattccttagaacacattatgatttaccccaaaggatcttttccc	A	G	ttaaataccacctgagtactacaattttcaaagtaaaaaaataaacatgaattcaccatttgaaaataatttaacttacaaatgctgggaaggattacgc	gaaggaagaataatagacctttttattaaggctaaagtcgtcaatgttatagatgcattccttagaacacattatgatttaccccaaaggatcttttccc[a/g]ttaaataccacctgagtactacaattttcaaagtaaaaaaataaacatgaattcaccatttgaaaataatttaacttacaaatgctgggaaggattacgc
48	5	44.7674	0.00306	chr5:44767396	tctgtcatactggaagggttaattaagaaggaaaaattaagtcacaatgagcaaaacaaaaatacccaacgcttccaaaaaccatatggcatattctgca	A	G	ttttatatcattccgaatggagaagttctattactttatatgtaaagaaccctgtttgtgaaattacaacatatatctttaggatgaatacatttattgt	tctgtcatactggaagggttaattaagaaggaaaaattaagtcacaatgagcaaaacaaaaatacccaacgcttccaaaaaccatatggcatattctgca[a/g]ttttatatcattccgaatggagaagttctattactttatatgtaaagaaccctgtttgtgaaattacaacatatatctttaggatgaatacatttattgt
48	5	44.7705	24.2704	chr5:44770456	actttttggtatatagcaaaggtacaatattccaggttaacaaaattttttgcactggaaatgcttatgtaaaattttgcttggatgaaggcacataaca	A	G	tattacaactcaattctgattataatgtacaaacaaaacatgggaattttgatatggtacacatcagggattaagaaaaaatgccgacaatatttagttt	actttttggtatatagcaaaggtacaatattccaggttaacaaaattttttgcactggaaatgcttatgtaaaattttgcttggatgaaggcacataaca[a/g]tattacaactcaattctgattataatgtacaaacaaaacatgggaattttgatatggtacacatcagggattaagaaaaaatgccgacaatatttagttt
49	5	69.0408	0.438479	chr5:69040832	gagtacattccacaagcgattgtcagcattctgaaaccaggtggtgtgcctgtatgtatcagagaagttgaaaacccttaaggaggtagctctccttcct	G	A	ggtggtcttcacccaaaggcgcaaagaagttatgcttcagattctgcgcctctattttcacttggacttccatcattgtcatctggttgatcgtttaata	gagtacattccacaagcgattgtcagcattctgaaaccaggtggtgtgcctgtatgtatcagagaagttgaaaacccttaaggaggtagctctccttcct[g/a]ggtggtcttcacccaaaggcgcaaagaagttatgcttcagattctgcgcctctattttcacttggacttccatcattgtcatctggttgatcgtttaata
49	5	69.4793	na	chr5:69479311	aagagagaaaaagcacaaataaccagtataaacaaaaggacagacagtaaagagataattattggttattataaatattttttatgaataaacttgtcaa	C	G	tgagataaaatggataaattcccagaaaaacacaagaagatataaacatttaaataatcctatatctatgaaaaacagtaaattcataatttaaatctcc	aagagagaaaaagcacaaataaccagtataaacaaaaggacagacagtaaagagataattattggttattataaatattttttatgaataaacttgtcaa[c/g]tgagataaaatggataaattcccagaaaaacacaagaagatataaacatttaaataatcctatatctatgaaaaacagtaaattcataatttaaatctcc
50	6	2.42095	3.3e-05	chr6:2420949	ttttggcttttgaaaatgatgattgtcatctgcccttggccatgatattcacgttagcacttgcttatggagctgtgatcattcttggggtctctggaaa	C	T	ctggctttgatcatcatcatcttgaaacaaaangagatgagaaatgtcaccaacatcctgattgtgaacctttccttctcagacttgcttgtggccatca	ttttggcttttgaaaatgatgattgtcatctgcccttggccatgatattcacgttagcacttgcttatggagctgtgatcattcttggggtctctggaaa[c/t]ctggctttgatcatcatcatcttgaaacaaaangagatgagaaatgtcaccaacatcctgattgtgaacctttccttctcagacttgcttgtggccatca
50	6	2.42098	12.6297	chr6:2420982	ccttggccatgatattcacgttagcacttgcttatggagctgtgatcattcttggggtctctggaaanctggctttgatcatcatcatcttgaaacaaaa	A	G	gagatgagaaatgtcaccaacatcctgattgtgaacctttccttctcagacttgcttgtggccatcatgtgtcttcccttcacgttcgtctacacgctga	ccttggccatgatattcacgttagcacttgcttatggagctgtgatcattcttggggtctctggaaanctggctttgatcatcatcatcttgaaacaaaa[a/g]gagatgagaaatgtcaccaacatcctgattgtgaacctttccttctcagacttgcttgtggccatcatgtgtcttcccttcacgttcgtctacacgctga
51	6	15.0507	4.29207	chr6:15050652	tggtctttaaattatttatttaccaaggaataaattatagcttttcacactgagaataaactctttccatctgtctcttctcaaaattgttttgtgccac	G	A	catggggtttttgtgagctatggatagagtcacatttctttctgctaactgaaacaagcttgtagaaagctaaccattagaaagttaaatatttgttatg	tggtctttaaattatttatttaccaaggaataaattatagcttttcacactgagaataaactctttccatctgtctcttctcaaaattgttttgtgccac[g/a]catggggtttttgtgagctatggatagagtcacatttctttctgctaactgaaacaagcttgtagaaagctaaccattagaaagttaaatatttgttatg
52	6	19.3427	2.32316	chr6:19342726	cctccagctttagaaccactttccacacactcagtacaggaactggaacattattctttgaaagcaaagccagtgtttagaaaatctgaaattgagctaa	C	G	agcacagcatatagaagtcacacaggatgttattttaagctgtaatgcagaaatgtcagttcatttgatatctttatttgttacatgtgggcttgaagaa	cctccagctttagaaccactttccacacactcagtacaggaactggaacattattctttgaaagcaaagccagtgtttagaaaatctgaaattgagctaa[c/g]agcacagcatatagaagtcacacaggatgttattttaagctgtaatgcagaaatgtcagttcatttgatatctttatttgttacatgtgggcttgaagaa
53	6	21.6659	0.000154	chr6:21665884	ctcatctccattcctcttagaccaagttcccaattctgctctgccaccaataaaagcattgtcctcatttctaactttcaacacttgcctgctacttctg	C	T	cagcttgtggttacctatggaaggcattttatggactgaaaatgcctggcttaagaaacttttttccccccaaatatgcatagcaaaactgatggtaaca	ctcatctccattcctcttagaccaagttcccaattctgctctgccaccaataaaagcattgtcctcatttctaactttcaacacttgcctgctacttctg[c/t]cagcttgtggttacctatggaaggcattttatggactgaaaatgcctggcttaagaaacttttttccccccaaatatgcatagcaaaactgatggtaaca
53	6	21.666	71.6863	chr6:21666038	agaaacttttttccccccaaatatgcatagcaaaactgatggtaacatatggccctatattttttcccttcttgccagttcactaaaataaatttacttt	C	T	aatttacatattcttgtctacatttcagagctttaaaatatatttgtaaggtctgtcctgtctatctttttctgagattatgcaacagctttgcatgctg	agaaacttttttccccccaaatatgcatagcaaaactgatggtaacatatggccctatattttttcccttcttgccagttcactaaaataaatttacttt[c/t]aatttacatattcttgtctacatttcagagctttaaaatatatttgtaaggtctgtcctgtctatctttttctgagattatgcaacagctttgcatgctg
54	6	93.3524	0.000202	chr6:93352383	tccttgtttgtggttaggaatgcaacacaagggctttgtttgaattacacccacacacaaaacagtttgctcaattttaaaattaaatggtcctctga	C	T	tcttattgatatgctcatgatgtaatgtgctttaggaaaatatttccttatcttctttaagatcaaagtgatcctaaaaggtaaagcatgctgtgctctt	tccttgtttgtggttaggaatgcaacacaagggctttgtttgaattacacccacacacaaaacagtttgctcaattttaaaattaaatggtcctctga[c/t]tcttattgatatgctcatgatgtaatgtgctttaggaaaatatttccttatcttctttaagatcaaagtgatcctaaaaggtaaagcatgctgtgctctt
54	6	93.3526	5.32715	chr6:93352585	aggaatgcttattaaattacttgcatcattgaaaaggtcaataaacagctgtttgacttttttggttatctccagatacagtgaattttattttaaaaat	G	C	agtttttaatacttggctttttaataggtaacacatgtacatggtatacaattcaaaagttacaaaaggaaatacctgaaaaataaatgtctctccccag	aggaatgcttattaaattacttgcatcattgaaaaggtcaataaacagctgtttgacttttttggttatctccagatacagtgaattttattttaaaaat[g/c]agtttttaatacttggctttttaataggtaacacatgtacatggtatacaattcaaaagttacaaaaggaaatacctgaaaaataaatgtctctccccag
55	6	98.6797	1.67548	chr6:98679730	aaaggaccagtcatgggaaatttataagttaatatcggtcacacctgcaaattactacagtgagacccctgaccaaatccagaataccatttaaatggat	T	C	tggtaagatatttatacatcccttggagtcactgaaatgttctgaatctaaatttgtcagttatcccaattaagtgcagtggaagtaatatccatcacag	aaaggaccagtcatgggaaatttataagttaatatcggtcacacctgcaaattactacagtgagacccctgaccaaatccagaataccatttaaatggat[t/c]tggtaagatatttatacatcccttggagtcactgaaatgttctgaatctaaatttgtcagttatcccaattaagtgcagtggaagtaatatccatcacag
56	6	100.355	0.192861	chr6:100355209	agttttgcccattaaagacaataaccctggcaagctctgaggtactattcttagttctcctttgagacaaatttccttacatatcttgacatattactaa	T	G	ttacagaaccatttattgtctaaagatattgatttgttgggcttcttaagatttctatggtcaattctaaccacaaagattttgcttttagcaaaaggaa	agttttgcccattaaagacaataaccctggcaagctctgaggtactattcttagttctcctttgagacaaatttccttacatatcttgacatattactaa[t/g]ttacagaaccatttattgtctaaagatattgatttgttgggcttcttaagatttctatggtcaattctaaccacaaagattttgcttttagcaaaaggaa
56	6	100.548	na	chr6:100548070	acttagtctctgtccagaatcaagattatagtcttaggcaactgcaattccatagtgctagaattttctgttcctatttgctactatatcaatctgtgta	T	C	ttataagagcttcatgagttgaaaatctaatccagtgcatgacttgcaaaacatctgttgggttagattttaggaaatatttttgctgcagcaatgaaag	acttagtctctgtccagaatcaagattatagtcttaggcaactgcaattccatagtgctagaattttctgttcctatttgctactatatcaatctgtgta[t/c]ttataagagcttcatgagttgaaaatctaatccagtgcatgacttgcaaaacatctgttgggttagattttaggaaatatttttgctgcagcaatgaaag
57	7	30.5815	0.330523	chr7:30581523	taaagccctttctctttctaacaagtccttgaaggagagcagacaacctaattacaggcattcattgtggaatatttatatttagcaattttaaaaggta	A	G	tatcaatcgagaaatgtagtggaaaataaaatggaagaaaaaaggtttcagaggatgaaggaaaatttattgtttgtctttgtatttttatgtttgcata	taaagccctttctctttctaacaagtccttgaaggagagcagacaacctaattacaggcattcattgtggaatatttatatttagcaattttaaaaggta[a/g]tatcaatcgagaaatgtagtggaaaataaaatggaagaaaaaaggtttcagaggatgaaggaaaatttattgtttgtctttgtatttttatgtttgcata
57	7	30.912	0.153118	chr7:30912046	agatttacaatttgatttctttttcagctaatggattcattatctttggcagatgatctcattagttccttaagtatgaatgattctactggggaagatt	T	C	ctccctttacaatatcccatttaaaatatatgtatgccttatacgtgatcatagatttccttatcacatcagagcctcacagttagagcattattcttga	agatttacaatttgatttctttttcagctaatggattcattatctttggcagatgatctcattagttccttaagtatgaatgattctactggggaagatt[t/c]ctccctttacaatatcccatttaaaatatatgtatgccttatacgtgatcatagatttccttatcacatcagagcctcacagttagagcattattcttga
58	7	31.0652	0.29815	chr7:31065164	tgacactgcttattgttttttgtctcctataaatgatttgtggccttgctttgaattttggtaagaaagtgcattttcagaagctcttataagaaatagc	G	A	cattccccagcccaggagattcagtctcttaggaaacaggaaaaggccatttggctctttctcacaagccatttatgttttctcccatttctttctgcca	tgacactgcttattgttttttgtctcctataaatgatttgtggccttgctttgaattttggtaagaaagtgcattttcagaagctcttataagaaatagc[g/a]cattccccagcccaggagattcagtctcttaggaaacaggaaaaggccatttggctctttctcacaagccatttatgttttctcccatttctttctgcca
58	7	31.3633	3.4e-05	chr7:31363314	cagtaggaaactcttgtttgttgaacttattattcattcatgtattcatgaaaaaaatacaataaatgcataatctctgcatagtgcctcaatgatcaca	T	C	tgaaatgagcccagagctttgcagtgctaagcanggtctttagtttgcaacagaacagttttacatggcaatatcattaactgtgtctagagtttacatt	cagtaggaaactcttgtttgttgaacttattattcattcatgtattcatgaaaaaaatacaataaatgcataatctctgcatagtgcctcaatgatcaca[t/c]tgaaatgagcccagagctttgcagtgctaagcanggtctttagtttgcaacagaacagttttacatggcaatatcattaactgtgtctagagtttacatt
58	7	31.3633	0.821996	chr7:31363348	cattcatgtattcatgaaaaaaatacaataaatgcataatctctgcatagtgcctcaatgatcacantgaaatgagcccagagctttgcagtgctaagca	A	C	ggtctttagtttgcaacagaacagttttacatggcaatatcattaactgtgtctagagtttacattatgcttataaatcagccagggaaatttaacctgc	cattcatgtattcatgaaaaaaatacaataaatgcataatctctgcatagtgcctcaatgatcacantgaaatgagcccagagctttgcagtgctaagca[a/c]ggtctttagtttgcaacagaacagttttacatggcaatatcattaactgtgtctagagtttacattatgcttataaatcagccagggaaatttaacctgc
59	7	32.1853	0.000403	chr7:32185344	aaacaaatgacgatactagctagcactattggtacaaataaaagcccaacagccagattacttacgatgagaaatgtgagccatcctcatccatttcatc	A	G	gtgtcttacattcatttccctggatccttgtctcctgtgtaggtaagtggcaatacctcttgtaaaaggcatcatttttgtgcctggctttacacgatta	aaacaaatgacgatactagctagcactattggtacaaataaaagcccaacagccagattacttacgatgagaaatgtgagccatcctcatccatttcatc[a/g]gtgtcttacattcatttccctggatccttgtctcctgtgtaggtaagtggcaatacctcttgtaaaaggcatcatttttgtgcctggctttacacgatta
59	7	32.1857	0.414475	chr7:32185747	tccaggctgagcgcctaatctgctgagagcctgtgtgagagggcaaggttatagcaggaaaattcccctgtcgtcgaaacactgctcaaaattactacct	G	C	acttcagcataattaaccaggcttgggaatttatatgaactaagtaattggaaagaattagcaagagatatgtacattaatctttaccagttacacagtg	tccaggctgagcgcctaatctgctgagagcctgtgtgagagggcaaggttatagcaggaaaattcccctgtcgtcgaaacactgctcaaaattactacct[g/c]acttcagcataattaaccaggcttgggaatttatatgaactaagtaattggaaagaattagcaagagatatgtacattaatctttaccagttacacagtg
59	7	32.6002	15.6205	chr7:32600222	tgtcactgtgtagagactcacatttttaaaaactccaggaggttaactttggcagcagaacaggaaatgaatgtatgagctcgtgtttctaagtaaatta	A	T	acaggtacagatttggcacaagggctgttgaagtagaaagtcgtatgaataaatgggccagaaattttaattaacagcctatgagtgaaaatcattcaaa	tgtcactgtgtagagactcacatttttaaaaactccaggaggttaactttggcagcagaacaggaaatgaatgtatgagctcgtgtttctaagtaaatta[a/t]acaggtacagatttggcacaagggctgttgaagtagaaagtcgtatgaataaatgggccagaaattttaattaacagcctatgagtgaaaatcattcaaa
60	7	48.2207	13.8287	chr7:48220705	cctaatctgccttcactacgctccccaataccctaattatgtaatttagaaaagaacatttcctgacagcagtttctcagtgcgcggcaacaaatgccga	C	T	tggggacaggaccaaacaacctggtaatagctagcacatggagagcgctgcctcggtccaggcagctttggcttggggcagacgcccgtccgtttgggtt	cctaatctgccttcactacgctccccaataccctaattatgtaatttagaaaagaacatttcctgacagcagtttctcagtgcgcggcaacaaatgccga[c/t]tggggacaggaccaaacaacctggtaatagctagcacatggagagcgctgcctcggtccaggcagctttggcttggggcagacgcccgtccgtttgggtt
61	7	62.0494	12.3614	chr7:62049376	ccagaatgtaagtttcaagagggcatagttatatcttgatcactattataacatcagtgcctataaaaatgcctaacatactgtatccccttcatagata	T	C	atcttgagtcaactaagtagttaatttgttttgcaaatgaggaaagtgaggtttgagagcttgtgactttccctctgggaggtagtatatgaaccactcc	ccagaatgtaagtttcaagagggcatagttatatcttgatcactattataacatcagtgcctataaaaatgcctaacatactgtatccccttcatagata[t/c]atcttgagtcaactaagtagttaatttgttttgcaaatgaggaaagtgaggtttgagagcttgtgactttccctctgggaggtagtatatgaaccactcc
62	7	74.4107	3.84732	chr7:74410748	gggcccccaggagccccctcgtaccattttcttggtgagaatactcgtggcccatgatggtacaacgccggaacaccatcttgttctcggtcagcgttcc	C	T	gtcttgtcggagaagatgtactggatctgacccaagtcctcagtgatgttgagggctcgacactgaatggacaagtcagtctcttcatcatacaggtcaa	gggcccccaggagccccctcgtaccattttcttggtgagaatactcgtggcccatgatggtacaacgccggaacaccatcttgttctcggtcagcgttcc[c/t]gtcttgtcggagaagatgtactggatctgacccaagtcctcagtgatgttgagggctcgacactgaatggacaagtcagtctcttcatcatacaggtcaa
63	7	78.2581	0.252718	chr7:78258072	cttggaaacataattgcattgctctatgtgatcagagttaaaagcactagacaattttaattataaagccattattttccttgacattttaacttaaatt	A	G	acctcagttaatgtatatggattctgtccttgtgtgtctataatgttctttttattaactgtattttatatgagtttctcctgatcagattctctcacat	cttggaaacataattgcattgctctatgtgatcagagttaaaagcactagacaattttaattataaagccattattttccttgacattttaacttaaatt[a/g]acctcagttaatgtatatggattctgtccttgtgtgtctataatgttctttttattaactgtattttatatgagtttctcctgatcagattctctcacat
63	7	78.5108	4.3e-05	chr7:78510790	acatacataagtaagaggtttgactgggctaccgactttgaggttcaagtggcatttacaaaatcaaaatcatgagacagaggggacaaggttaccatta	C	T	ggaggcactgagactcagacaagtgccctcagggagttaatanggttaaggttacccatgttaagcgacatcttataaaaattctatcttgagtattact	acatacataagtaagaggtttgactgggctaccgactttgaggttcaagtggcatttacaaaatcaaaatcatgagacagaggggacaaggttaccatta[c/t]ggaggcactgagactcagacaagtgccctcagggagttaatanggttaaggttacccatgttaagcgacatcttataaaaattctatcttgagtattact
63	7	78.5108	0.000417	chr7:78510833	ttcaagtggcatttacaaaatcaaaatcatgagacagaggggacaaggttaccattanggaggcactgagactcagacaagtgccctcagggagttaata	C	T	ggttaaggttacccatgttaagcgacatcttataaaaattctatcttgagtattacttctatttacaagaacaggctaattcatttgtgtcaaatgggac	ttcaagtggcatttacaaaatcaaaatcatgagacagaggggacaaggttaccattanggaggcactgagactcagacaagtgccctcagggagttaata[c/t]ggttaaggttacccatgttaagcgacatcttataaaaattctatcttgagtattacttctatttacaagaacaggctaattcatttgtgtcaaatgggac
63	7	78.5113	2.3533	chr7:78511250	ggtagaaatagctccttgctcaaatatgcaaatgtaaataagcaaagaatatcacaaataaacaatgccactctttttaaataatgcaatgtgtgtaatt	A	G	ggagtatgcaattacaacagtgtacagctctcagtgtaacaattaggttttcagttaaatgtaatttgttccaatgtaaatgtttttcctcaattgagaa	ggtagaaatagctccttgctcaaatatgcaaatgtaaataagcaaagaatatcacaaataaacaatgccactctttttaaataatgcaatgtgtgtaatt[a/g]ggagtatgcaattacaacagtgtacagctctcagtgtaacaattaggttttcagttaaatgtaatttgttccaatgtaaatgtttttcctcaattgagaa
64	7	80.8645	0.551614	chr7:80864549	ctgtatggtttgtgcagccatttatggcttctttttctcttctctttaattgattccttattcagcaaatagaagcaagatacaattaaccttgtgaata	G	A	ttctttaggggggtacatattcagatttgattgggtctcagttgggtcactctcattgacctgaaggtcaaaaaaagagcatgctggctgcttttgggta	ctgtatggtttgtgcagccatttatggcttctttttctcttctctttaattgattccttattcagcaaatagaagcaagatacaattaaccttgtgaata[g/a]ttctttaggggggtacatattcagatttgattgggtctcagttgggtcactctcattgacctgaaggtcaaaaaaagagcatgctggctgcttttgggta
64	7	81.4162	14.8532	chr7:81416163	ctaagtataataggaaaaagcttatacttcactgcctgcatgatttttgattttacctttgtttgttacaatgcagaattaggggggaaagaattggcc	G	A	tgaggtaccttttaaaaaggcttttcctttcattatatgcactaaagggatgagagagaagtaaaagacagatttatttttatgtttaatcaagtccaat	ctaagtataataggaaaaagcttatacttcactgcctgcatgatttttgattttacctttgtttgttacaatgcagaattaggggggaaagaattggcc[g/a]tgaggtaccttttaaaaaggcttttcctttcattatatgcactaaagggatgagagagaagtaaaagacagatttatttttatgtttaatcaagtccaat
65	7	96.2693	0.000158	chr7:96269348	ttcctgatataacctgagccgtatggaagcattagcttaaaaattctaaacaaaaatctatagtaaaatatcaactgaaatgcacccctaagacaaaata	A	G	attcaagatgacacccctaattaatacctagtagataattttcatgcctgaatgagtatacttattattataaaaccccaaatgaacatagagaatggag	ttcctgatataacctgagccgtatggaagcattagcttaaaaattctaaacaaaaatctatagtaaaatatcaactgaaatgcacccctaagacaaaata[a/g]attcaagatgacacccctaattaatacctagtagataattttcatgcctgaatgagtatacttattattataaaaccccaaatgaacatagagaatggag
65	7	96.2695	9.23098	chr7:96269506	atacttattattataaaaccccaaatgaacatagagaatggagacctttaaacaaagtattatgcctagggcttactaatagctgccatcctgagaaata	T	C	agtttaatacatttgaagattttaactttcatttaaatttctttttgagtcacattaagaaagattttactttggaaattagactgagaatttttcagtt	atacttattattataaaaccccaaatgaacatagagaatggagacctttaaacaaagtattatgcctagggcttactaatagctgccatcctgagaaata[t/c]agtttaatacatttgaagattttaactttcatttaaatttctttttgagtcacattaagaaagattttactttggaaattagactgagaatttttcagtt
66	7	105.5	1.66658	chr7:105500491	acggtgcttttaaatggcaccataaaaaataatttaatagaactaggttaaagcaaatgaagtagttaagaaatttgtctttatcttatctggaaaactca	T	C	tgaagaatgtttgtagtatttaagcacttcattaggaagcattatcattacagatgtggtatagagggtatatttagagtgtagattttatctcagttca	acggtgcttttaaatggcaccataaaaaataatttaatagaactaggttaaagcaaatgaagtagttaagaaatttgtctttatcttatctggaaaactca[t/c]tgaagaatgtttgtagtatttaagcacttcattaggaagcattatcattacagatgtggtatagagggtatatttagagtgtagattttatctcagttca
67	7	107.167	na	chr7:107167071	gtgtctaaatcaagaactttctctcagaaacaaatcaaaattgctatgtgtaaagttttaattttccagttccaaagcttagaagaaccaataagcatac	G	A	atcaattttaatttaaattgaaacccacagctgtatttactgtagatggtctttcagggaactgaatctaatataatttcttcacttatctaatcatatt	gtgtctaaatcaagaactttctctcagaaacaaatcaaaattgctatgtgtaaagttttaattttccagttccaaagcttagaagaaccaataagcatac[g/a]atcaattttaatttaaattgaaacccacagctgtatttactgtagatggtctttcagggaactgaatctaatataatttcttcacttatctaatcatatt
68	8	6.43405	19.9131	chr8:6434048	tgaagtctaattcagaaaccttataaattagacacctagaactccatgataaagagctcagtgatgactatttggttctgttgctgctttaaatacaaat	C	A	ttgaaatcaattttccagttcttctccacatagtcctatggactcctcagaggtccctgggaaaaggtgggagaaggggaggaggtgctccagtctctctt	tgaagtctaattcagaaaccttataaattagacacctagaactccatgataaagagctcagtgatgactatttggttctgttgctgctttaaatacaaat[c/a]ttgaaatcaattttccagttcttctccacatagtcctatggactcctcagaggtccctgggaaaaggtgggagaaggggaggaggtgctccagtctctctt
69	8	26.3471	9.96307	chr8:26347123	ctatataatgagattttaactccatacaatttaatttttattcaatgtcattctaggttgtgagaaaactctaacagtatctaaaattttccattgaat	G	A	actaagatcattaaatttgcttgcaaaaatatgtaaacatagataacatatctgttgcacttcctttggctgcaggggatggaaactctcaactcaaatg	ctatataatgagattttaactccatacaatttaatttttattcaatgtcattctaggttgtgagaaaactctaacagtatctaaaattttccattgaat[g/a]actaagatcattaaatttgcttgcaaaaatatgtaaacatagataacatatctgttgcacttcctttggctgcaggggatggaaactctcaactcaaatg
70	8	36.3102	0.259206	chr8:36310193	tgtgttaatttattcatcacataatccctttctccaccaaacagcccattattttgagtattccataatggtctgtatttttagcatcagacccataatc	C	T	ctaaaatcttaatgcctaaaatccagatgtttttaatctctaaactgtcagggtgttactgggaacataaggtaaatgccttgaagcaaaacagtaatgc	tgtgttaatttattcatcacataatccctttctccaccaaacagcccattattttgagtattccataatggtctgtatttttagcatcagacccataatc[c/t]ctaaaatcttaatgcctaaaatccagatgtttttaatctctaaactgtcagggtgttactgggaacataaggtaaatgccttgaagcaaaacagtaatgc
70	8	36.5694	0.251893	chr8:36569399	acggaatggctttgtgaaggtcaagtctgatttaaattgttgatgaattagtagctaattctacgtgattgaatattaatatggaacagtgataagtaag	G	T	cattttaaatcttaatgagcactttaatgaataggacaaaatgtttttcttttcaactcacgtaaaagtttaaagctactaacataatgacaatttgtta	acggaatggctttgtgaaggtcaagtctgatttaaattgttgatgaattagtagctaattctacgtgattgaatattaatatggaacagtgataagtaag[g/t]cattttaaatcttaatgagcactttaatgaataggacaaaatgtttttcttttcaactcacgtaaaagtttaaagctactaacataatgacaatttgtta
71	8	36.8213	6.09941	chr8:36821292	tggatattgaatttactctctgtatgttgttagaggagaacacatttgttagactatgtttgttgtagcaaattgaatttaactatctaagttgaaatgtaca	C	T	atcagctctgtgatgattttctcattaaaaatggctgtgctaactttatgttctacaaaaatataaatgtcttgaagttactgcctagtcaaagagcaaa	tggatattgaatttactctctgtatgttgttagaggagaacacatttgttagactatgtttgttgtagcaaattgaatttaactatctaagttgaaatgtaca[c/t]atcagctctgtgatgattttctcattaaaaatggctgtgctaactttatgttctacaaaaatataaatgtcttgaagttactgcctagtcaaagagcaaa
72	8	42.9207	12.1457	chr8:42920706	attttgggagatgcagaatagacagggaaataaaatgtatagtaatgaaatattcataaccttgcattttatggacctcaaacactagttccatgattta	C	A	actatttctgtatgcagtagtatgggatctgccaaacaataataaagatggcattagaatgctactgcctcagtgtcatggagaagggaggattaatcag	attttgggagatgcagaatagacagggaaataaaatgtatagtaatgaaatattcataaccttgcattttatggacctcaaacactagttccatgattta[c/a]actatttctgtatgcagtagtatgggatctgccaaacaataataaagatggcattagaatgctactgcctcagtgtcatggagaagggaggattaatcag
73	8	55.0665	2.49857	chr8:55066453	tttttgaaggcatgattaaattttgataactggggaagtcactctgagcaggctgaaatagagataaattgacagaggctctgacatctcagtggagagc	G	A	ggcaactaattagtgtgtgaagcgcactctgaaagagatgtaaaagggaggcaggtttaatcagaggagctgctgaggtacaggaatagtcggggataat	tttttgaaggcatgattaaattttgataactggggaagtcactctgagcaggctgaaatagagataaattgacagaggctctgacatctcagtggagagc[g/a]ggcaactaattagtgtgtgaagcgcactctgaaagagatgtaaaagggaggcaggtttaatcagaggagctgctgaggtacaggaatagtcggggataat
74	8	57.565	38.0005	chr8:57565021	tgtgtacattaaaacatatataggttctgaaatatgatttgagagtaaaattcactaaacatttggaatcccaatatgcaaagttcaaaatttaatgtca	A	G	tgaatgaacggttctgatctccaagagttgaacataagtcactagggctttccaactaaatatatttatttcatactaaagataacgaaggggcttatga	tgtgtacattaaaacatatataggttctgaaatatgatttgagagtaaaattcactaaacatttggaatcccaatatgcaaagttcaaaatttaatgtca[a/g]tgaatgaacggttctgatctccaagagttgaacataagtcactagggctttccaactaaatatatttatttcatactaaagataacgaaggggcttatga
75	8	95.5656	16.3759	chr8:95565559	gctgtctgaggcttgtcagattggttagcgattggtcatgtatctcacagcactgctattaaatccactgggaattaacatgttaaatccataattatgc	T	C	ttattgcctatataatcctaggttaatggcaaaacgaagttgattcatttttcacatgttcaccaatgtgaagtcatatttttcccttaactagtaatta	gctgtctgaggcttgtcagattggttagcgattggtcatgtatctcacagcactgctattaaatccactgggaattaacatgttaaatccataattatgc[t/c]ttattgcctatataatcctaggttaatggcaaaacgaagttgattcatttttcacatgttcaccaatgtgaagtcatatttttcccttaactagtaatta
76	8	111.941	na	chr8:111941430	gctgatcttaccaaaatcaaatttaaaagtttatttgaaaagtcagaagtaaaacttaatggcaaaaaaaataaaagtatcatatttccagagccacaac	T	C	tgggaaagcaaacttaaactaagaaagttatttcttatttccttcattttttttaaatggaagaaatacagccataggaattctcaaacccacacaatca	gctgatcttaccaaaatcaaatttaaaagtttatttgaaaagtcagaagtaaaacttaatggcaaaaaaaataaaagtatcatatttccagagccacaac[t/c]tgggaaagcaaacttaaactaagaaagttatttcttatttccttcattttttttaaatggaagaaatacagccataggaattctcaaacccacacaatca
77	9	14.9507	4.60198	chr9:14950693	ctctaactgatcgaaaatgtctgctactaaattttggctctcttattcaaaataaaaatacaactcaagtggaaaaaatatggaaaccccaacttaatag	G	A	aggcacagatgtctaccaataaaaccctaactttccataatttaaatgtaagataaatatacgagtcattttatactggctacctttactagggtttatg	ctctaactgatcgaaaatgtctgctactaaattttggctctcttattcaaaataaaaatacaactcaagtggaaaaaatatggaaaccccaacttaatag[g/a]aggcacagatgtctaccaataaaaccctaactttccataatttaaatgtaagataaatatacgagtcattttatactggctacctttactagggtttatg
78	9	19.5527	5.01511	chr9:19552677	gaggtgcactaattagatagtaaatttataggggacattatctgactcatatctgaaagcatttcagctctagcaacttagtatgcataagtgcacatat	A	G	ttttttaatgcagctcccctaactagtagctgcttatatattttgtgaaaggattatattttttgagaaaggaagatcttggttagatgtattttgggaa	gaggtgcactaattagatagtaaatttataggggacattatctgactcatatctgaaagcatttcagctctagcaacttagtatgcataagtgcacatat[a/g]ttttttaatgcagctcccctaactagtagctgcttatatattttgtgaaaggattatattttttgagaaaggaagatcttggttagatgtattttgggaa
79	9	24.5678	2.78151	chr9:24567782	acaatgggatagtctttcagtttgcttatattattagctattatgtcagtattaaagatatcaaaaggcattttagcctcatagatgaagcagacagtca	C	G	taaataagtactgtgacacctgttagcctcaatcaagactttaggtatcattagcaaagaagcatgttggggctggaggggaggcttggtcatctctact	acaatgggatagtctttcagtttgcttatattattagctattatgtcagtattaaagatatcaaaaggcattttagcctcatagatgaagcagacagtca[c/g]taaataagtactgtgacacctgttagcctcaatcaagactttaggtatcattagcaaagaagcatgttggggctggaggggaggcttggtcatctctact
80	9	27.3493	0.000153	chr9:27349297	tcaactgtttccatgcagtcaacacttcttatgaagaggcccatttgtgatgttaagcagtattacatgtgccttgttggaatccatcaatgttaccaaa	A	C	gataagtggatgttctcagcattgctaatcgtctatataaaagctccttctaacacagaactctcttatccttatcctatgaataaacagtaagtagaaa	tcaactgtttccatgcagtcaacacttcttatgaagaggcccatttgtgatgttaagcagtattacatgtgccttgttggaatccatcaatgttaccaaa[a/c]gataagtggatgttctcagcattgctaatcgtctatataaaagctccttctaacacagaactctcttatccttatcctatgaataaacagtaagtagaaa
80	9	27.3495	5.48623	chr9:27349450	acacagaactctcttatccttatcctatgaataaacagtaagtagaaatgtgaaacagcagcaagaagcatttaaactctataaatttcgagcatcataa	C	T	tgtggggacacagcagggaaaaagtatagaggatgaagcacatcattcaaacagtgggaaatctctcaataaatgctccaattatggaacaaaagagcaa	acacagaactctcttatccttatcctatgaataaacagtaagtagaaatgtgaaacagcagcaagaagcatttaaactctataaatttcgagcatcataa[c/t]tgtggggacacagcagggaaaaagtatagaggatgaagcacatcattcaaacagtgggaaatctctcaataaatgctccaattatggaacaaaagagcaa
81	9	32.8357	11.5129	chr9:32835683	ctcagcctgcttcactttcttatgggtaactaaaatcttttgcagcagctgcttatgtgtccttaaatggagatgattttggcttcctctaaagaaagat	A	G	aatcctttgctaaaacaaatctcttgttatttaaagaatcggctaaaactatcagagaaataatgttcagcaaaggccctctgtgaacattgctaaggga	ctcagcctgcttcactttcttatgggtaactaaaatcttttgcagcagctgcttatgtgtccttaaatggagatgattttggcttcctctaaagaaagat[a/g]aatcctttgctaaaacaaatctcttgttatttaaagaatcggctaaaactatcagagaaataatgttcagcaaaggccctctgtgaacattgctaaggga
82	9	44.3486	8.94748	chr9:44348624	taacaatttgaagcaatatgactataaatctgtaaggtttctgttggttgcaaaagctgtctaacaggtgggtaaactggaagtcttcagataattctta	G	C	aggaatcgtgccttttgggattacattgcctgggaacaaaaaggtacaacagactgctttttctcaactttcatctctgtgtccaggtatgctggttaac	taacaatttgaagcaatatgactataaatctgtaaggtttctgttggttgcaaaagctgtctaacaggtgggtaaactggaagtcttcagataattctta[g/c]aggaatcgtgccttttgggattacattgcctgggaacaaaaaggtacaacagactgctttttctcaactttcatctctgtgtccaggtatgctggttaac
83	9	53.2961	2.16537	chr9:53296104	actctttttgctcaatcatctgaatggcgcaaatcaaagcattttgtcagactgtgagaagtttcacctagatattgcttcccacacacgcaggtcacca	T	A	ataaattacgttcacggttttacagcgtagctggtgctagaagttaaattgatgcccagtggtggaactcgtaaaacattttcctgttaacacgaccagg	actctttttgctcaatcatctgaatggcgcaaatcaaagcattttgtcagactgtgagaagtttcacctagatattgcttcccacacacgcaggtcacca[t/a]ataaattacgttcacggttttacagcgtagctggtgctagaagttaaattgatgcccagtggtggaactcgtaaaacattttcctgttaacacgaccagg
84	9	55.4615	1.35853	chr9:55461471	taaaagaaaataaggtgaaactttgcatttgtagttaaaatgtttatgcctcaggcttctgtagcaatatacctgcagttaatggaaaacttttttaact	C	T	agggatgttaggcacaatttgtttttgtagctgaatttaattatagaattttattttgaaaatgagataaattatagaacttagttctttcttcatatgc	taaaagaaaataaggtgaaactttgcatttgtagttaaaatgtttatgcctcaggcttctgtagcaatatacctgcagttaatggaaaacttttttaact[c/t]agggatgttaggcacaatttgtttttgtagctgaatttaattatagaattttattttgaaaatgagataaattatagaacttagttctttcttcatatgc
85	9	56.82	0.245982	chr9:56820004	ctcacatttatgtgtgcaacatgagaaactgaatgcacaaacaggtggttttaaatggttttaaatactcaagcagaatttaaatggagacactcacaac	C	T	gtattggagcctattgaaaattcttccaaatttcacatttaatccagtggcaaatgtcttggtatttctgatattcatggctttattctttcatttgaaa	ctcacatttatgtgtgcaacatgagaaactgaatgcacaaacaggtggttttaaatggttttaaatactcaagcagaatttaaatggagacactcacaac[c/t]gtattggagcctattgaaaattcttccaaatttcacatttaatccagtggcaaatgtcttggtatttctgatattcatggctttattctttcatttgaaa
86	9	57.066	0.76472	chr9:57065986	ttctgtgggaaatatgcagactgacctgcacataaggaacaaggaaaacatcacagcatgggatggtatggaagttaaaatgaaatatttgcagctctgc	G	A	catggctcttttaaaatcttccataggagatctgcattgtgctgacaggggagtcccatttttacggttaggatgctatttagaattaggcactatctga	ttctgtgggaaatatgcagactgacctgcacataaggaacaaggaaaacatcacagcatgggatggtatggaagttaaaatgaaatatttgcagctctgc[g/a]catggctcttttaaaatcttccataggagatctgcattgtgctgacaggggagtcccatttttacggttaggatgctatttagaattaggcactatctga
86	9	57.8307	7.40362	chr9:57830706	agaaaattgtttatagcttggacctttttagtgttaatctatgacacattactacactgggtacctttgaaagaatctcaaatttgaaaagaaatagcat	G	A	attgaagatatatctctgtcagaacattggtatcccttttatgtcatttaattttgtttaatcagtgctgttttgatattgtttgctaattggcaggtag	agaaaattgtttatagcttggacctttttagtgttaatctatgacacattactacactgggtacctttgaaagaatctcaaatttgaaaagaaatagcat[g/a]attgaagatatatctctgtcagaacattggtatcccttttatgtcatttaattttgtttaatcagtgctgttttgatattgtttgctaattggcaggtag
87	9	65.2343	6.76846	chr9:65234328	ctggacataatgtgtgtgaagctcctaagttggggcctggaataaagcaggcagtcaaacgtgggagcagctgctgtttattattattacgctttactcc	G	A	gccacttgctagaaacatgagtcaccctccatgtgtccctgttttcactagacctggtcaggaagtgcctctggcctgttgttggtctttcctgatggtg	ctggacataatgtgtgtgaagctcctaagttggggcctggaataaagcaggcagtcaaacgtgggagcagctgctgtttattattattacgctttactcc[g/a]gccacttgctagaaacatgagtcaccctccatgtgtccctgttttcactagacctggtcaggaagtgcctctggcctgttgttggtctttcctgatggtg
88	9	72.0163	3.25635	chr9:72016315	accttgttcctagttcttatttaggctgtgacattagctgtattcttttgcttctccatatttggaattggtaaatttctattaaataacaatctatagg	A	G	attcactaaaaataattttaattttaagaagtttaaaataataatgataataaaacaacagcaacatcaataacagtagctaacatttataaggctgttt	accttgttcctagttcttatttaggctgtgacattagctgtattcttttgcttctccatatttggaattggtaaatttctattaaataacaatctatagg[a/g]attcactaaaaataattttaattttaagaagtttaaaataataatgataataaaacaacagcaacatcaataacagtagctaacatttataaggctgttt
89	9	75.2727	7.78805	chr9:75272661	taaagtaaatggttctcattatttaagcctcattatcaccaagttcttcccagattagttgaccaacccaataaaaatcactttaaaagttaaatattct	G	T	tattttccataacatgcaaacataatatgattaatgaaaccaactgaggttgaacaagggtagaaacaaagccagaaagattcattcccaatcctgtact	taaagtaaatggttctcattatttaagcctcattatcaccaagttcttcccagattagttgaccaacccaataaaaatcactttaaaagttaaatattct[g/t]tattttccataacatgcaaacataatatgattaatgaaaccaactgaggttgaacaagggtagaaacaaagccagaaagattcattcccaatcctgtact
90	9	83.0607	8.32045	chr9:83060715	aatgctttcctggaaacgagcatgctcagagaactggcaaatcattgtccagtgaccgggaggaaatgatcattgctcttcgtttataatgcaaattctg	A	C	ggtgtctgcagaagtgtggtaaacttaaaatgatggctgtggtgagaacgtctctgcagaaagttgtggttttgttacatcgtttacaaaggatggcagt	aatgctttcctggaaacgagcatgctcagagaactggcaaatcattgtccagtgaccgggaggaaatgatcattgctcttcgtttataatgcaaattctg[a/c]ggtgtctgcagaagtgtggtaaacttaaaatgatggctgtggtgagaacgtctctgcagaaagttgtggttttgttacatcgtttacaaaggatggcagt
91	9	91.3812	3.11386	chr9:91381169	gtgagtgtatgttttgagagaggagatttttttctgtgtatttttcaggattagtatcagtttaatcctccagaagaagatggaagtgaagcaacccactc	C	G	tgttttcatatcacagggcatatatccttttcacattctcagtatgtctatttccacgcttttgagtgggagagatttgttggtgagcatggcttgttgg	gtgagtgtatgttttgagagaggagatttttttctgtgtatttttcaggattagtatcagtttaatcctccagaagaagatggaagtgaagcaacccactc[c/g]tgttttcatatcacagggcatatatccttttcacattctcagtatgtctatttccacgcttttgagtgggagagatttgttggtgagcatggcttgttgg
92	9	94.495	0.628012	chr9:94495026	ggcatgaaattatcttgacaaaatagagctcaacatcagtggttaatagctggcctattcaagtttgtgtcaacatgaaagagctttttatcttgtctct	G	C	tttttattcaatgttaacaccacagtgggaacctgtagggttaattacagcctaatgaatgaatggatgttcttcacataacctngagctatttccacac	ggcatgaaattatcttgacaaaatagagctcaacatcagtggttaatagctggcctattcaagtttgtgtcaacatgaaagagctttttatcttgtctct[g/c]tttttattcaatgttaacaccacagtgggaacctgtagggttaattacagcctaatgaatgaatggatgttcttcacataacctngagctatttccacac
93	9	95.123	0.068184	chr9:95123038	ttatagatacttcagaactcagaactctataaaataaactgtttaccgtatcagattgcactggggatccattgcaggttgagaactgtgctagatcaca	G	A	atggtatacttcatggattatgatttcacaaaacagtctgtcttcacaatttgctcctcttctatttcacgctcgtgaatcctatgggtaatcagtagcc	ttatagatacttcagaactcagaactctataaaataaactgtttaccgtatcagattgcactggggatccattgcaggttgagaactgtgctagatcaca[g/a]atggtatacttcatggattatgatttcacaaaacagtctgtcttcacaatttgctcctcttctatttcacgctcgtgaatcctatgggtaatcagtagcc
93	9	95.1912	0.079809	chr9:95191222	tattattttccttaactaatgaagaagaaaacagtcattctccaaagagagaaaggaagaaaaacttatacaatctgtatggaattcagacatgtttttt	T	A	attaaacaggactctgtatgaaactcttgagaattttatagtaaggcttagataaatatttcatgttacatctgaagatgcaatcatttatagtaatttt	tattattttccttaactaatgaagaagaaaacagtcattctccaaagagagaaaggaagaaaaacttatacaatctgtatggaattcagacatgtttttt[t/a]attaaacaggactctgtatgaaactcttgagaattttatagtaaggcttagataaatatttcatgttacatctgaagatgcaatcatttatagtaatttt
93	9	95.271	na	chr9:95271031	agaaattctatgccacgttagttaggtacgttggggatcgcaaaaacccagtctgtcgagaaatgtccatggcgcttttatcgaaccttgcccaagggga	C	T	gcgctggctgcaagggccatagctgtgcagaagggaagcatcggaaacttgataagcttcctagaggatggggtcacaatggcccagtatcagcagagcc	agaaattctatgccacgttagttaggtacgttggggatcgcaaaaacccagtctgtcgagaaatgtccatggcgcttttatcgaaccttgcccaagggga[c/t]gcgctggctgcaagggccatagctgtgcagaagggaagcatcggaaacttgataagcttcctagaggatggggtcacaatggcccagtatcagcagagcc
94	10	14.4774	0.529796	chr10:14477361	tattctactttgtattactaggtcaaaaattatgaaaatcttttctccaagaaaagcatgtgatatcacatgaagacataattattaaaactgtttgaaa	C	T	ttccaccaagattaactactgtggaaaaaaattgtctttattaaaaagcattcgtgtgagccctgtaagcatagcatgtactgactgagtaaaaacaaag	tattctactttgtattactaggtcaaaaattatgaaaatcttttctccaagaaaagcatgtgatatcacatgaagacataattattaaaactgtttgaaa[c/t]ttccaccaagattaactactgtggaaaaaaattgtctttattaaaaagcattcgtgtgagccctgtaagcatagcatgtactgactgagtaaaaacaaag
94	10	15.0072	3.2065	chr10:15007157	tttgagtcaaatgtctgaaactgaatggaagtatatcccaattttaaattactaattgtagaaagaacattgtttttaaacaattttaaacacataaaac	A	G	ctttaagatctttaggactttaaagcacatttgaaattattttagtaagattttagtaagaattttgttttttcaatacatgttgaattctgtttttttta	tttgagtcaaatgtctgaaactgaatggaagtatatcccaattttaaattactaattgtagaaagaacattgtttttaaacaattttaaacacataaaac[a/g]ctttaagatctttaggactttaaagcacatttgaaattattttagtaagattttagtaagaattttgttttttcaatacatgttgaattctgtttttttta
95	10	18.2137	11.6233	chr10:18213661	acagacagctctgcagagctttggggacagactaacatcaattacctacctactggcaagggaatacttttaataaagccttgaaactagcagggactac	C	T	tcctagcccatctttttaccaccaagggttgccacatttctatcaagtcaaatatttccatgtctgcagttcttaataaagcttccagaagcagacttca	acagacagctctgcagagctttggggacagactaacatcaattacctacctactggcaagggaatacttttaataaagccttgaaactagcagggactac[c/t]tcctagcccatctttttaccaccaagggttgccacatttctatcaagtcaaatatttccatgtctgcagttcttaataaagcttccagaagcagacttca
96	10	29.837	2.57033	chr10:29836988	gtaggatcaatgacaggtttataggagagcggggctttaaatagctgaggtcagtgtctggagacttcccgttaataccactaacagcatcccaccagcc	G	A	agacgattggccactttgttacccactctaaaatatttctgatttttcagctttattttcagacacatcctaagaaatcttgactcccagcaaattgacaa	gtaggatcaatgacaggtttataggagagcggggctttaaatagctgaggtcagtgtctggagacttcccgttaataccactaacagcatcccaccagcc[g/a]agacgattggccactttgttacccactctaaaatatttctgatttttcagctttattttcagacacatcctaagaaatcttgactcccagcaaattgacaa
97	10	32.4073	0.119017	chr10:32407314	ggtcttatatttttgtgactcttggacttttagtgcttgtgtaattcatttacttatgtcatatagtgctatatgtctttataaaaaggagtcttaacat	A	G	taagtgcttaacctttacttcttaatgatgagcttttagattgttattgtgctgacataattgggtgtaacgcctaaaatgctttgtgtgtatagctata	ggtcttatatttttgtgactcttggacttttagtgcttgtgtaattcatttacttatgtcatatagtgctatatgtctttataaaaaggagtcttaacat[a/g]taagtgcttaacctttacttcttaatgatgagcttttagattgttattgtgctgacataattgggtgtaacgcctaaaatgctttgtgtgtatagctata
97	10	32.5263	0.033736	chr10:32526331	atggtgtacactatagtctgtcctccagttgatttactgcatatggaaccaactcactcttaagtacactctacaatttcagtggtttacaaaaccaataa	A	G	aatataaaatgctgaaataaatatttaagattccttttctgcattgaactgaagatatgatgaaaataaattttaaaagaaagtatttgcacttgaggaa	atggtgtacactatagtctgtcctccagttgatttactgcatatggaaccaactcactcttaagtacactctacaatttcagtggtttacaaaaccaataa[a/g]aatataaaatgctgaaataaatatttaagattccttttctgcattgaactgaagatatgatgaaaataaattttaaaagaaagtatttgcacttgaggaa
97	10	32.5601	0.556279	chr10:32560067	tgtatgtgaaattgaccgtagtgccagaaccttaagacgctgtattacatgatcactaatctattattattgtacacatatttatacacaggcataaata	C	T	gcacatactttgcatataaacatgtgcaagcatatttcacttggactgaaaagttatttacaactctgtctggagatacatacaacagtgattaacaagt	tgtatgtgaaattgaccgtagtgccagaaccttaagacgctgtattacatgatcactaatctattattattgtacacatatttatacacaggcataaata[c/t]gcacatactttgcatataaacatgtgcaagcatatttcacttggactgaaaagttatttacaactctgtctggagatacatacaacagtgattaacaagt
97	10	33.1163	18.6655	chr10:33116346	agtacaaactgcagggtgcaattctagaattctgcagcactagcagctagtggtcctaagtggaatttagggcatttaagtactgtaaggtctaataaata	T	G	tcgactttaacttcaattggttcaaatcaataagtctgtgttgtctgcacatcatttttcctcagccagaaagtacatatggattttatttttgcgggga	agtacaaactgcagggtgcaattctagaattctgcagcactagcagctagtggtcctaagtggaatttagggcatttaagtactgtaaggtctaataaata[t/g]tcgactttaacttcaattggttcaaatcaataagtctgtgttgtctgcacatcatttttcctcagccagaaagtacatatggattttatttttgcgggga
98	10	54.8347	0.192217	chr10:54834702	gcaacaataattaatagtactttgtaaataaatattaaggtttttactaagtatttgtaaaaagtaattttatataaacagacattggggccaaaaaaca	A	G	taagaaactttcttccattataaaagtttgcatcagtgacttggagttaaaatctaatcatttctaaggatatttgataaacaagcattaaggaagtcca	gcaacaataattaatagtactttgtaaataaatattaaggtttttactaagtatttgtaaaaagtaattttatataaacagacattggggccaaaaaaca[a/g]taagaaactttcttccattataaaagtttgcatcagtgacttggagttaaaatctaatcatttctaaggatatttgataaacaagcattaaggaagtcca
98	10	55.0269	6.96044	chr10:55026919	agaacatctctggagaaggaagaaaaagctttgtcttcattacaggaagagttaaggaaattaagagaacagattaggatattagaagataaagggacaa	G	A	cactgaattagttacagaaaatcagaaacttaagcagcatttagaagaagaaaagctgaaaacacacagtttccttaatcaaagggagacgctactggca	agaacatctctggagaaggaagaaaaagctttgtcttcattacaggaagagttaaggaaattaagagaacagattaggatattagaagataaagggacaa[g/a]cactgaattagttacagaaaatcagaaacttaagcagcatttagaagaagaaaagctgaaaacacacagtttccttaatcaaagggagacgctactggca
99	10	61.9874	0.456341	chr10:61987358	tattcctaacttttacccttaaaggtttggaaattcaattttaattattgttaacatgcttcgtaaatatccaagggaatacaatatagacctgttcata	C	T	attcagagagccaaaatctggctcacgttgttttttcttccacagttggagaaaattgtggtgttcggcttgcctcttggggcatgttaaaccactttta	tattcctaacttttacccttaaaggtttggaaattcaattttaattattgttaacatgcttcgtaaatatccaagggaatacaatatagacctgttcata[c/t]attcagagagccaaaatctggctcacgttgttttttcttccacagttggagaaaattgtggtgttcggcttgcctcttggggcatgttaaaccactttta
99	10	62.4437	0.95482	chr10:62443699	cttttctaatgctcaaaggtaatgcttcttagccaatagattttaatataggatttttttttgttgtgttctgatgtcttcaaggatattttaaaagtca	C	T	tgaactgataatatttcctcagagttccatgagaggcctgtagcttaaaggtgttatttcagaatgtatgtttgaaacttgcactgaagagcttaatttg	cttttctaatgctcaaaggtaatgcttcttagccaatagattttaatataggatttttttttgttgtgttctgatgtcttcaaggatattttaaaagtca[c/t]tgaactgataatatttcctcagagttccatgagaggcctgtagcttaaaggtgttatttcagaatgtatgtttgaaacttgcactgaagagcttaatttg
99	10	63.3985	3.26965	chr10:63398519	ggagtcatcgagctcaccttgcgtttctccccgaggcagagctgacgggaattcattcaggaccattctattattcatgcaaagaactgtctatcacaaa	T	C	gcaatatgaaaaggaggtgcgccccatgtgaggcatgaaatatcatctctaataactggcagtttaatttcaagatttcgggactgctcatttaaaagta	ggagtcatcgagctcaccttgcgtttctccccgaggcagagctgacgggaattcattcaggaccattctattattcatgcaaagaactgtctatcacaaa[t/c]gcaatatgaaaaggaggtgcgccccatgtgaggcatgaaatatcatctctaataactggcagtttaatttcaagatttcgggactgctcatttaaaagta
100	10	66.6682	0.389927	chr10:66668165	ggctcccattctcctccccaaacagagccagtttcttagaactatgttttcagaggcagtcaccacaaaaagtgctatcttaatctctcattcaatagga	T	C	tgaggcagaaatccttctcagatcatcctctgaataggatttcatttgttttcgcatcactgctctcaaatctaagacttacttctactaagaattagtt	ggctcccattctcctccccaaacagagccagtttcttagaactatgttttcagaggcagtcaccacaaaaagtgctatcttaatctctcattcaatagga[t/c]tgaggcagaaatccttctcagatcatcctctgaataggatttcatttgttttcgcatcactgctctcaaatctaagacttacttctactaagaattagtt
101	10	67.0581	0.841174	chr10:67058092	tgaattttcccagctataaatgagaaaaccttttccagatagcactttccgttacagtggacaaattaatcatgattattccataaactggagacttgta	T	A	aactgaggaaattgttccaaatgaaagaatagtatgcggggtaggaagtaaatcagattccacaagtgataataagacagagcaaaatgagggcagtcag	tgaattttcccagctataaatgagaaaaccttttccagatagcactttccgttacagtggacaaattaatcatgattattccataaactggagacttgta[t/a]aactgaggaaattgttccaaatgaaagaatagtatgcggggtaggaagtaaatcagattccacaagtgataataagacagagcaaaatgagggcagtcag
101	10	67.8993	9.1e-05	chr10:67899266	taggatactaaccttttttggctcagctttcatagcattctggtttgagaaaagaaaacaaggcatatcaggtctataaagacccactttaaatactcct	C	T	gtttagttttctctctctgctctttcaatttttgaagttgtttttcttctttgtatttttggagcatctgttttcgttgatcaaagacaanagtttttgt	taggatactaaccttttttggctcagctttcatagcattctggtttgagaaaagaaaacaaggcatatcaggtctataaagacccactttaaatactcct[c/t]gtttagttttctctctctgctctttcaatttttgaagttgtttttcttctttgtatttttggagcatctgttttcgttgatcaaagacaanagtttttgt
101	10	67.8994	5.74496	chr10:67899357	aatactcctngtttagttttctctctctgctctttcaatttttgaagttgtttttcttctttgtatttttggagcatctgttttcgttgatcaaagacaa	C	T	agtttttgttgactctaagtaggaaaaaagaaaaaacagcatataaaatatttcagatagaaaattangcaaatatcttaacttctaacttcaactgttg	aatactcctngtttagttttctctctctgctctttcaatttttgaagttgtttttcttctttgtatttttggagcatctgttttcgttgatcaaagacaa[c/t]agtttttgttgactctaagtaggaaaaaagaaaaaacagcatataaaatatttcagatagaaaattangcaaatatcttaacttctaacttcaactgttg
102	10	73.6443	na	chr10:73644315	ctttaacaaaaatggaatatgtctttaacttattaaaatcatagcaagacttcatcaagtcttcctttgagaatattcaagtgctcccattgaaatgact	A	T	tgactgcttcatccagaggctgtgcttttgttgtagaacactgctttcattgacttttgaacaaaattgagcaaaatagaatgaatttcttcctcatcag	ctttaacaaaaatggaatatgtctttaacttattaaaatcatagcaagacttcatcaagtcttcctttgagaatattcaagtgctcccattgaaatgact[a/t]tgactgcttcatccagaggctgtgcttttgttgtagaacactgctttcattgacttttgaacaaaattgagcaaaatagaatgaatttcttcctcatcag
103	11	13.1627	6.53041	chr11:13162714	tttttaaatcattgtctccatcttcttcctccccaacttcatcaacagtaacaaaattaagctcttctttaaggttgttaaaatctgccagagagtcttc	A	G	tcctcttcagttacttcatctaaagtcactaaatgcagatcactgctgtcatcctgtatttcatctacagtaactaaagtagaagggtcttcaggcatct	tttttaaatcattgtctccatcttcttcctccccaacttcatcaacagtaacaaaattaagctcttctttaaggttgttaaaatctgccagagagtcttc[a/g]tcctcttcagttacttcatctaaagtcactaaatgcagatcactgctgtcatcctgtatttcatctacagtaactaaagtagaagggtcttcaggcatct
104	11	19.6931	0.009026	chr11:19693128	tagaaaaacctaaaatctattcaacactctgtattttgccaatttcttctttttatatttaggtatttagtcaacttgggtctttgctgaaaaactgtga	C	T	atttcactacatctggtagaggtgagccagaaattaagtgagattcaagcattaacgttgactgaagagaaggtcccattagagcgaaatgctgaatccc	tagaaaaacctaaaatctattcaacactctgtattttgccaatttcttctttttatatttaggtatttagtcaacttgggtctttgctgaaaaactgtga[c/t]atttcactacatctggtagaggtgagccagaaattaagtgagattcaagcattaacgttgactgaagagaaggtcccattagagcgaaatgctgaatccc
104	11	19.7022	4.26684	chr11:19702154	gtactaaacaatgtcattacagactttgtatacattatcaaatgtttctaacaattatttcttatacaaacatgatgacttcaagacaaaaaaggttatg	C	T	aggttatacagtaactggagaaaattactcaattccaaattatctgacagtgcctttacaattttttctaagaaaacttctcaataacaaaaacaaagag	gtactaaacaatgtcattacagactttgtatacattatcaaatgtttctaacaattatttcttatacaaacatgatgacttcaagacaaaaaaggttatg[c/t]aggttatacagtaactggagaaaattactcaattccaaattatctgacagtgcctttacaattttttctaagaaaacttctcaataacaaaaacaaagag
105	11	23.969	2.6924	chr11:23968991	tatattatatagttctgctgtttccattttcctagacctcagcatccctataaataatttaaaatgcaatagaatggagacttagcttatacaactgggt	G	A	agaattttatggggtaatttctactgaagtaaatcagttggaattccaagtcagggcatttaattactttattaccagctaaacccaaccaaggaaagca	tatattatatagttctgctgtttccattttcctagacctcagcatccctataaataatttaaaatgcaatagaatggagacttagcttatacaactgggt[g/a]agaattttatggggtaatttctactgaagtaaatcagttggaattccaagtcagggcatttaattactttattaccagctaaacccaaccaaggaaagca
106	11	26.6614	0.31312	chr11:26661387	ctttagctatctgaggaatattcatacaacatcacctatcactgaagcttagatgaatactcaggagagaaaattacacaattattttaggtaattatat	A	G	taaagatgtattaattataaaaatctaacatgagtttagtaatgataggatatagcttaaatctctggcttctatttaaaaaatttccaagaatcacatc	ctttagctatctgaggaatattcatacaacatcacctatcactgaagcttagatgaatactcaggagagaaaattacacaattattttaggtaattatat[a/g]taaagatgtattaattataaaaatctaacatgagtttagtaatgataggatatagcttaaatctctggcttctatttaaaaaatttccaagaatcacatc
106	11	26.9745	0.007936	chr11:26974507	aaaaaaagagagggagaaacattgccagaagccagaaaatctctaagcaaagctgctaattattcttaatgggcaagatgagcacattaagaaacaaatga	A	C	tacatcagtgaaatgtaattgaaaatcgacctggcaatcgcacatcacatctgagtattggcctgtatattattctcattatttaaaaaattatttttgt	aaaaaaagagagggagaaacattgccagaagccagaaaatctctaagcaaagctgctaattattcttaatgggcaagatgagcacattaagaaacaaatga[a/c]tacatcagtgaaatgtaattgaaaatcgacctggcaatcgcacatcacatctgagtattggcctgtatattattctcattatttaaaaaattatttttgt
106	11	26.9824	3.77442	chr11:26982443	attagctccatgtgagacgaaataaaaggaaatcattcacaaaagagctaagatatagttcaatattcttttttagtgcctcaatgcatatgcagaattt	C	A	ttctccaaattggaggtgttgaataacagtagcgacagatagctaagaggtatttaccatagctataaagcccacacgtgagccaaatatttctgctatt	attagctccatgtgagacgaaataaaaggaaatcattcacaaaagagctaagatatagttcaatattcttttttagtgcctcaatgcatatgcagaattt[c/a]ttctccaaattggaggtgttgaataacagtagcgacagatagctaagaggtatttaccatagctataaagcccacacgtgagccaaatatttctgctatt
107	11	30.7569	2.95116	chr11:30756862	gctgccttaagccatatgcccttagactaacttgtatttttcattactgataaatatattatttagagtctagagttactgaaatgccctgtgtttgact	A	G	taaaatttaatatgtaaaagataatgggctgtctctaaaatacattttaaaaaacattcttattcagagaaaggacttcatagatatagccttttctcac	gctgccttaagccatatgcccttagactaacttgtatttttcattactgataaatatattatttagagtctagagttactgaaatgccctgtgtttgact[a/g]taaaatttaatatgtaaaagataatgggctgtctctaaaatacattttaaaaaacattcttattcagagaaaggacttcatagatatagccttttctcac
108	11	33.708	6.69582	chr11:33708019	aaatgctacagagaatggaagtgttgtcaattaagtaaaaagggtgtttgcatcaaccttttcatgtgtggaatttaatgacattttaaggttaaagtaa	A	C	agtcaaacattgattttttttagtgtcttcccctaatgcacctaatgaatagagattccaataaaaaaccttttaatccattttaaaccttccactatca	aaatgctacagagaatggaagtgttgtcaattaagtaaaaagggtgtttgcatcaaccttttcatgtgtggaatttaatgacattttaaggttaaagtaa[a/c]agtcaaacattgattttttttagtgtcttcccctaatgcacctaatgaatagagattccaataaaaaaccttttaatccattttaaaccttccactatca
109	11	40.4038	16.3365	chr11:40403842	agaaaaccttttcatgttaatttatgataaactcagttgccgctttgattgagattgatttttggtgttgagaatctatcatgaatacaaaaaagcacct	G	T	aaaaaatatttttaaacacctaacttattgctgagctaattacatggtagctgcattcacagactgttccaaagaggcttgtggaaccaagactagcacc	agaaaaccttttcatgttaatttatgataaactcagttgccgctttgattgagattgatttttggtgttgagaatctatcatgaatacaaaaaagcacct[g/t]aaaaaatatttttaaacacctaacttattgctgagctaattacatggtagctgcattcacagactgttccaaagaggcttgtggaaccaagactagcacc
110	11	56.7403	3.08484	chr11:56740302	gggttattgtaaaggtgcagagattaattagcagatttaaaaccttgaaagcttcattacataattttagtcatcagcaaaccttgggaaaacttaaaaa	A	C	tgaaggcactaaatcattttaattggaaatttaactgggtatctttatagaatattttattgcatgtcttctgaacagacagctgccttaatatgtcctc	gggttattgtaaaggtgcagagattaattagcagatttaaaaccttgaaagcttcattacataattttagtcatcagcaaaccttgggaaaacttaaaaa[a/c]tgaaggcactaaatcattttaattggaaatttaactgggtatctttatagaatattttattgcatgtcttctgaacagacagctgccttaatatgtcctc
111	11	59.8251	1.62396	chr11:59825141	ttcttcacccattttggcaaattcataaaggaaagcaaaatattctgtaagatgtttactgtgaggctttacaccatgttccataattaataacagagtt	C	T	tcacaaatcgagtgacacacgaacgaccacctatatcttctactgaagcatccatatcatcagacctgaaaacataattttatgtatcttagagaaacta	ttcttcacccattttggcaaattcataaaggaaagcaaaatattctgtaagatgtttactgtgaggctttacaccatgttccataattaataacagagtt[c/t]tcacaaatcgagtgacacacgaacgaccacctatatcttctactgaagcatccatatcatcagacctgaaaacataattttatgtatcttagagaaacta
111	11	61.4491	13.7857	chr11:61449106	tgtatgtaatatctactagtgatatttagaaagtattttccactactagaaattttgaattggaaatataaaatataatttttgaacctaaagaagtatc	A	C	catcaccataattttcaatttggaacatgtctattgcctaaagtgaggtacatccttattctagactgcagtaaaattttttaacacttaaaaagtagaa	tgtatgtaatatctactagtgatatttagaaagtattttccactactagaaattttgaattggaaatataaaatataatttttgaacctaaagaagtatc[a/c]catcaccataattttcaatttggaacatgtctattgcctaaagtgaggtacatccttattctagactgcagtaaaattttttaacacttaaaaagtagaa
112	11	75.2348	1.27153	chr11:75234844	ctggacttgcatggttcatgtatgtttggaattctcttcttaaaagaacatttcaagggagtgcgagaaaaataattgaggtaggtcatggacctgccat	G	A	ttgaaatcttaacattttcttctactttctttaggtctttgtgcaatggaggtacttccacttgcgttaccttctccacctcgtcagttatcagaatcag	ctggacttgcatggttcatgtatgtttggaattctcttcttaaaagaacatttcaagggagtgcgagaaaaataattgaggtaggtcatggacctgccat[g/a]ttgaaatcttaacattttcttctactttctttaggtctttgtgcaatggaggtacttccacttgcgttaccttctccacctcgtcagttatcagaatcag
112	11	76.5064	0.154017	chr11:76506376	taaatctaaatgactgctaatttgttggaattaataaatatatattgttattttatttatttttttggttccccatgagggtaaacatttttctttcaat	G	A	ggtttgttaaaatgttctgtttccattttggcaaattatcctttcatatccattgctcatttaattagtggagtctttatatatttattatttccttttc	taaatctaaatgactgctaatttgttggaattaataaatatatattgttattttatttatttttttggttccccatgagggtaaacatttttctttcaat[g/a]ggtttgttaaaatgttctgtttccattttggcaaattatcctttcatatccattgctcatttaattagtggagtctttatatatttattatttccttttc
113	11	76.6604	0.09054	chr11:76660393	tccagataatggagcctgggaaagcctgctttctacatctggatttcaaggcatcattcagacaaagcttcattaaaccccaccaaacactaaaggtcac	C	T	gtggttttatatgtttttgttgtagcaaccaaatgttgcaaaaactctatcagcagccagcaaaatttagaaataccagaaaatggcaagaggaagatgg	tccagataatggagcctgggaaagcctgctttctacatctggatttcaaggcatcattcagacaaagcttcattaaaccccaccaaacactaaaggtcac[c/t]gtggttttatatgtttttgttgtagcaaccaaatgttgcaaaaactctatcagcagccagcaaaatttagaaataccagaaaatggcaagaggaagatgg
113	11	76.7509	1.17917	chr11:76750933	ttatgcaagttgagtatttgatccttttctattttccttgcaaatcctcaggtagacacgtgctctttagagatatactcaaagggagctcctcttgaatggctggca	A	G	ttattttcccatgcctgtgatcttgtagagagttaaagtagttgagagatggagctatagtgtttgtattttttttacaggctgtgatcctgagtctgaca	ttatgcaagttgagtatttgatccttttctattttccttgcaaatcctcaggtagacacgtgctctttagagatatactcaaagggagctcctcttgaatggctggca[a/g]ttattttcccatgcctgtgatcttgtagagagttaaagtagttgagagatggagctatagtgtttgtattttttttacaggctgtgatcctgagtctgaca
113	11	77.9301	4.88388	chr11:77930103	caatttaaaaatatccatttactttatgatgctgcatttcaaatatacatttagatggtaatgggaaagatgattaaagttggcccagtgacatttttca	G	T	atagctgagaaatgagaaatatattcttcccttcacagctttatgtttcattggtgtgaattgataggttcttttgctgaagaagtgaaccagtggtcca	caatttaaaaatatccatttactttatgatgctgcatttcaaatatacatttagatggtaatgggaaagatgattaaagttggcccagtgacatttttca[g/t]atagctgagaaatgagaaatatattcttcccttcacagctttatgtttcattggtgtgaattgataggttcttttgctgaagaagtgaaccagtggtcca
114	11	82.814	9.95921	chr11:82813980	tcatttctgggccaaatccctgaagctgaagcgtttatttttaaggacaagcagtttgctgttttcagcgtttctcatcagaaatagtgcaattcagccc	G	A	atctgcattggaagcataatttatcatctcacacagatggttgactaagggtggggaggaggcttactttccattttagttcagcaaacgtttcctgagc	tcatttctgggccaaatccctgaagctgaagcgtttatttttaaggacaagcagtttgctgttttcagcgtttctcatcagaaatagtgcaattcagccc[g/a]atctgcattggaagcataatttatcatctcacacagatggttgactaagggtggggaggaggcttactttccattttagttcagcaaacgtttcctgagc
115	11	92.7732	na	chr11:92773191	agctgctcagaatccatttatgtaataaattttccttaatatctgtcttcccatgaaccctccctggattcctccaggcagaatcaatcacccttcctcc	C	T	caagctcatcaccaatgtctcatttaacacttacttcggtctttttgtatttgaattatttgtcaagtcgcccactcggctgggagctcctagaaggcaa	agctgctcagaatccatttatgtaataaattttccttaatatctgtcttcccatgaaccctccctggattcctccaggcagaatcaatcacccttcctcc[c/t]caagctcatcaccaatgtctcatttaacacttacttcggtctttttgtatttgaattatttgtcaagtcgcccactcggctgggagctcctagaaggcaa
116	12	5.32685	14.1665	chr12:5326847	cagaaacagagaccaaagcctacctactaaatagcagaagaaatctaatattgcaacaagatgaaagaagaaagcatatgaggtctatgctatcagcatg	G	A	tgccttctggtaatcagattttcagtcatgattcatttggctcaattattctactaataatgttatctgtgctataatataaacattatactggtttcca	cagaaacagagaccaaagcctacctactaaatagcagaagaaatctaatattgcaacaagatgaaagaagaaagcatatgaggtctatgctatcagcatg[g/a]tgccttctggtaatcagattttcagtcatgattcatttggctcaattattctactaataatgttatctgtgctataatataaacattatactggtttcca
117	12	19.4933	2.98582	chr12:19493319	agaaagactcccttttaaatatctatatacatatttccatttaatactgttaattaaacccacagttatatttatttaaataagagttaaataaaccacc	C	T	caaatgctgatttcatatcacaaaacctaagtattttaaatcacaacttcagggtggtatagtgtatacactggttccttagacaatactaacaagcata	agaaagactcccttttaaatatctatatacatatttccatttaatactgttaattaaacccacagttatatttatttaaataagagttaaataaaccacc[c/t]caaatgctgatttcatatcacaaaacctaagtattttaaatcacaacttcagggtggtatagtgtatacactggttccttagacaatactaacaagcata
118	12	22.4791	0.505988	chr12:22479137	aaaataactataatggatatatgctttaaaaataactggcttagatttcaggtcttcaggctgtgactcaacaatcttaatcttttaaagaggctgactt	C	G	gtagaccgtgtagcaataattgttgctgttgttacaaattaacatctattagcaataacaaaaaggtttgtaaaataaaaaattagatatcatttatagca	aaaataactataatggatatatgctttaaaaataactggcttagatttcaggtcttcaggctgtgactcaacaatcttaatcttttaaagaggctgactt[c/g]gtagaccgtgtagcaataattgttgctgttgttacaaattaacatctattagcaataacaaaaaggtttgtaaaataaaaaattagatatcatttatagca
118	12	22.9851	1.12372	chr12:22985125	cgatgggaatagaatttttagctcttggagctcctctgcattcttaagtaagcttgcataatacttctggggacaaagcaattgcctgcttgaaagccac	G	A	tgaatgaataaatttggtctcgggatttttgaactgttgtgaaagactttttgtttcttggcttctttctttttcaaaatcacagaaaatgttttcttca	cgatgggaatagaatttttagctcttggagctcctctgcattcttaagtaagcttgcataatacttctggggacaaagcaattgcctgcttgaaagccac[g/a]tgaatgaataaatttggtctcgggatttttgaactgttgtgaaagactttttgtttcttggcttctttctttttcaaaatcacagaaaatgttttcttca
119	12	24.1088	0.032345	chr12:24108847	ttagtttaatcaatgattatgtagatctgtccttatctgaaggattaaaaagtaaatatctgtaaaactcataaatactaatcactcctattttaaattt	A	T	tacattttatgctatgagctaagatttctatataaaatgtctgatactaaagtaaaatgtcatttaaaatcagtttttgttaaacactcagaacactatg	ttagtttaatcaatgattatgtagatctgtccttatctgaaggattaaaaagtaaatatctgtaaaactcataaatactaatcactcctattttaaattt[a/t]tacattttatgctatgagctaagatttctatataaaatgtctgatactaaagtaaaatgtcatttaaaatcagtttttgttaaacactcagaacactatg
119	12	24.1412	16.4161	chr12:24141192	tttccatgaaaattggctagaagaaatcatctccaaattacagctgaatggttaaataaggtacaaatttaattgtgagaattacaattccagccaaaag	A	C	aatagctgctaacggcagccttttcttaagatatcctgactgcagtgagttaatttatatggaatttttaggttgaaaagagatgttctataataaaaga	tttccatgaaaattggctagaagaaatcatctccaaattacagctgaatggttaaataaggtacaaatttaattgtgagaattacaattccagccaaaag[a/c]aatagctgctaacggcagccttttcttaagatatcctgactgcagtgagttaatttatatggaatttttaggttgaaaagagatgttctataataaaaga
120	12	40.5573	5.03012	chr12:40557256	tgaagcatgattcactagtcctcagcacagagaactgtcaggattctttcagagattacaatcatgtatatcacaaaggatacacgattgtgttattcat	A	G	tgtgtaatcatccatagactgactagaaataacagtggtcttattatgcaaacagcagtccataatatgcaaatgaatataaacaaaagcaaacacaaac	tgaagcatgattcactagtcctcagcacagagaactgtcaggattctttcagagattacaatcatgtatatcacaaaggatacacgattgtgttattcat[a/g]tgtgtaatcatccatagactgactagaaataacagtggtcttattatgcaaacagcagtccataatatgcaaatgaatataaacaaaagcaaacacaaac
121	12	45.5874	0.269582	chr12:45587377	ttggtttgatcaggtaaacttgaaaagcgcatcaagattaaaaaaaaaattaacattaactttaactaaaaaaatgacagctctgtcagaagactgtctc	C	T	cctcacctgattcttaatatggagttcctgacaagtatacagatttgccttaattatttattcatttcattgaaaccatcttcatctgctttaaatttct	ttggtttgatcaggtaaacttgaaaagcgcatcaagattaaaaaaaaaattaacattaactttaactaaaaaaatgacagctctgtcagaagactgtctc[c/t]cctcacctgattcttaatatggagttcctgacaagtatacagatttgccttaattatttattcatttcattgaaaccatcttcatctgctttaaatttct
121	12	45.857	1.56443	chr12:45856959	gtaatataagaataaatttgaaaagcagtagtttattgcaccagcctaagcaattacaaaaagagagagatgttattgagcctaaggaatacttaataaa	G	T	aatattatcaatatacatttccttaagagttaataatactgcagtgggattcataaatgccatctaccttcatttcattgcttgaaatcaatgaactgaa	gtaatataagaataaatttgaaaagcagtagtttattgcaccagcctaagcaattacaaaaagagagagatgttattgagcctaaggaatacttaataaa[g/t]aatattatcaatatacatttccttaagagttaataatactgcagtgggattcataaatgccatctaccttcatttcattgcttgaaatcaatgaactgaa
122	12	47.4214	0.010278	chr12:47421392	tgtatagtaggtataaaaggaaccagatgattcatctctgtgaatctgcttgttgaatttgatggatcattcttaaaagcgacgttgctaatcttcaggt	T	C	ttcttttttaggttattcacagatcagtgggttttccagctaatacaggtctgatgctcttctgtcttcacacatggtattcatcatatcttgacaagaa	tgtatagtaggtataaaaggaaccagatgattcatctctgtgaatctgcttgttgaatttgatggatcattcttaaaagcgacgttgctaatcttcaggt[t/c]ttcttttttaggttattcacagatcagtgggttttccagctaatacaggtctgatgctcttctgtcttcacacatggtattcatcatatcttgacaagaa
122	12	47.4317	12.0822	chr12:47431670	aaaaatcttttttgaaggaacttaaattataattggtggttttatttcaaattcctcttttaagctgcattctgaccactaagcataggaaaacaaaggaa	G	A	ttttccattttctttgacatagatcaattaggtaatcataatttggaagcagattttagtgaaatgaagtctttcttcatttctctcccttaacattttt	aaaaatcttttttgaaggaacttaaattataattggtggttttatttcaaattcctcttttaagctgcattctgaccactaagcataggaaaacaaaggaa[g/a]ttttccattttctttgacatagatcaattaggtaatcataatttggaagcagattttagtgaaatgaagtctttcttcatttctctcccttaacattttt
123	12	59.5139	0.000313	chr12:59513856	aatcgtgcttcacacaaagaaagtaaatctcccagtttaatttaaagtatataagattagaaataagaaatgtgatacaatnaaaaagaagaaaaatgta	G	A	ccaatccaataaaagaaattgacacctcagagggcaaataagaaactcacatcttgttccattgtgttctatttcattccaaaatgaatccctgctgtag	aatcgtgcttcacacaaagaaagtaaatctcccagtttaatttaaagtatataagattagaaataagaaatgtgatacaatnaaaaagaagaaaaatgta[g/a]ccaatccaataaaagaaattgacacctcagagggcaaataagaaactcacatcttgttccattgtgttctatttcattccaaaatgaatccctgctgtag
123	12	59.5142	5.9e-05	chr12:59514169	caaagcagtctaacacaatcactactcaagattccatgtattctaagattgacgagcttttttggagagcttcctaaaaatacagagatgtgatgtttaa	T	C	atatgcagccaatttctattcctggtgagttccccaattacctggcttgatcattctgnactctaaaatacatagcaaaccctcaagagtaatctataat	caaagcagtctaacacaatcactactcaagattccatgtattctaagattgacgagcttttttggagagcttcctaaaaatacagagatgtgatgtttaa[t/c]atatgcagccaatttctattcctggtgagttccccaattacctggcttgatcattctgnactctaaaatacatagcaaaccctcaagagtaatctataat
123	12	59.5142	10.1742	chr12:59514228	ttttggagagcttcctaaaaatacagagatgtgatgtttaanatatgcagccaatttctattcctggtgagttccccaattacctggcttgatcattctg	C	T	actctaaaatacatagcaaaccctcaagagtaatctataataaattccttagctcaaatcaataatgcatattttaaaatatgctgctctctttcatttc	ttttggagagcttcctaaaaatacagagatgtgatgtttaanatatgcagccaatttctattcctggtgagttccccaattacctggcttgatcattctg[c/t]actctaaaatacatagcaaaccctcaagagtaatctataataaattccttagctcaaatcaataatgcatattttaaaatatgctgctctctttcatttc
124	12	69.6884	0.005943	chr12:69688420	caaaatttggcacaagattaatccataataggattttattgcttctgttatttaaaagaaacaaacaaacagtgttactctttgaggtgtgattagcaca	T	C	aagtacagccgctactttttggatatgtctcatttcattttattctgtattcactcactggattccacatttgtggaatgccatgttggaancatacagt	caaaatttggcacaagattaatccataataggattttattgcttctgttatttaaaagaaacaaacaaacagtgttactctttgaggtgtgattagcaca[t/c]aagtacagccgctactttttggatatgtctcatttcattttattctgtattcactcactggattccacatttgtggaatgccatgttggaancatacagt
124	12	69.6944	11.1269	chr12:69694363	cggattccttccaacatatgtttttgccagataagtaaacagtgtgtgtcggaaatgaaaaagcatttgcaatttaatgacattacagctctcagcttag	G	C	ctggcgtgctgcgaggcgaaaagcagaaaaagagaggagagtagaaagagaaaaagaacaaagttcatcttcccttttgtgcatttttatcaaggaaaat	cggattccttccaacatatgtttttgccagataagtaaacagtgtgtgtcggaaatgaaaaagcatttgcaatttaatgacattacagctctcagcttag[g/c]ctggcgtgctgcgaggcgaaaagcagaaaaagagaggagagtagaaagagaaaaagaacaaagttcatcttcccttttgtgcatttttatcaaggaaaat
125	12	80.8212	na	chr12:80821214	aatatggctcatcagggacattatatttaattggagatcctgcagaatagtagcaggaggctgaagagaattatttagcattagcaatggctcgtttggg	A	G	gttacgcactaatcaaggagcttgantgttagcagtggggatgatgggaattatgacgattatgacatgtaagcntgtctgtgtgcaaagtggacaggca	aatatggctcatcagggacattatatttaattggagatcctgcagaatagtagcaggaggctgaagagaattatttagcattagcaatggctcgtttggg[a/g]gttacgcactaatcaaggagcttgantgttagcagtggggatgatgggaattatgacgattatgacatgtaagcntgtctgtgtgcaaagtggacaggca
126	13	12.9339	6.92291	chr13:12933941	tccatccagagagggagaagggatggattctgggtgttttggggtgagggactggcaagggatggggagaagagggtccagtttcaacgaatgtaacaga	C	T	gggaaagtcagacgaccaaactgtaaactagataatggaggttacgaacaaaatcatcagacagatacaaacaccgagaggataaagcatgaactttagg	tccatccagagagggagaagggatggattctgggtgttttggggtgagggactggcaagggatggggagaagagggtccagtttcaacgaatgtaacaga[c/t]gggaaagtcagacgaccaaactgtaaactagataatggaggttacgaacaaaatcatcagacagatacaaacaccgagaggataaagcatgaactttagg
127	13	19.8568	16.9712	chr13:19856846	gtatttcatcaaacttctcctcaggagatcataaaatgctacattatgaatgcactggaaacttgatgaactattgtttttggcttgtttgcaagaaagc	A	T	ataaagtggccttttcttggctgttactagattgttgtcattatccacgacatcacatgaacctatgttatctttaattttgttttttgcaaacttaaca	gtatttcatcaaacttctcctcaggagatcataaaatgctacattatgaatgcactggaaacttgatgaactattgtttttggcttgtttgcaagaaagc[a/t]ataaagtggccttttcttggctgttactagattgttgtcattatccacgacatcacatgaacctatgttatctttaattttgttttttgcaaacttaaca
128	13	36.828	10.587	chr13:36828047	tgtgtgtattaatgcaagattgtgggattttattgaaacatcagaatgcttttttcatgtttggcacagtgattttgagtttttatagcacgtgatcagc	C	T	gtcctggttccattagccaccagccagtccctcctcttatgctaaagctgagcttggttattctttcgtgtgtagtgaaatttcagtagtttctattgtt	tgtgtgtattaatgcaagattgtgggattttattgaaacatcagaatgcttttttcatgtttggcacagtgattttgagtttttatagcacgtgatcagc[c/t]gtcctggttccattagccaccagccagtccctcctcttatgctaaagctgagcttggttattctttcgtgtgtagtgaaatttcagtagtttctattgtt
129	13	47.4151	26.2681	chr13:47415079a	acacctttgtgcatgactgtgtcaacatcacagtcaagcaacacacagtcaccaccaccaccaagggggagaacttcaccgaaactgacattaagatgat	G	T	gagcgagttgtggagcaaatgtgcatcacccagtaccagagagaatcccaggcttattaccaaagaggggcaagtgtgatcctcttctcctcccctcctg	acacctttgtgcatgactgtgtcaacatcacagtcaagcaacacacagtcaccaccaccaccaagggggagaacttcaccgaaactgacattaagatgat[g/t]gagcgagttgtggagcaaatgtgcatcacccagtaccagagagaatcccaggcttattaccaaagaggggcaagtgtgatcctcttctcctcccctcctg
130	13	73.6831	na	chr13:73683132	ataacactttgctcaactcctaattaaaaatagctttcccaaagccagaattcctctaaaaaaatccattttcttttaaatgaaggctaagttttaaaca	C	T	tctgctttctccttagcactgcaaagaattctaattatgcagaacatccatccaaaccacacacacacatatctgtctgagataagagttaggagatact	ataacactttgctcaactcctaattaaaaatagctttcccaaagccagaattcctctaaaaaaatccattttcttttaaatgaaggctaagttttaaaca[c/t]tctgctttctccttagcactgcaaagaattctaattatgcagaacatccatccaaaccacacacacacatatctgtctgagataagagttaggagatact
131	14	22.2729	5.10399	chr14:22272935	gctgggatttatagatagtttgtgcattttctgaagtgtattgtgttgcaccatagagtaattttcaagcatgaggcatttggctactttccattcattt	T	G	gggatttttatctattcctctccattaagcttatattgaaacatgcaagaacttgaaacagaaaaataaaagtaagtaattaaagctgtggaaagctgct	gctgggatttatagatagtttgtgcattttctgaagtgtattgtgttgcaccatagagtaattttcaagcatgaggcatttggctactttccattcattt[t/g]gggatttttatctattcctctccattaagcttatattgaaacatgcaagaacttgaaacagaaaaataaaagtaagtaattaaagctgtggaaagctgct
132	14	27.3769	1.88424	chr14:27376922	gtcagcttgttggaaaagaacgtgtcttttcattaattcctgtttcatacaacacaaggattacaattatttcatagaaggaaaaaaacaaatcaaat	G	A	tttaaacattttgcaactttcagcctcattggcaagaatgcttttatcttttgtcatgctgttcttagcttaaagcatcctgtctctttcaacagaaata	gtcagcttgttggaaaagaacgtgtcttttcattaattcctgtttcatacaacacaaggattacaattatttcatagaaggaaaaaaacaaatcaaat[g/a]tttaaacattttgcaactttcagcctcattggcaagaatgcttttatcttttgtcatgctgttcttagcttaaagcatcctgtctctttcaacagaaata
133	14	29.2612	6.98544	chr14:29261164	tgagtaatttctgtttaacattcatgtgagataaagtgagggcgaaacaaaggaaaagctcctgcaattattttaaaacattatagtaaaagccttggtt	T	C	cagctgctcctaaaatgtgggcacttaaagctgatcacaacaggtgagctcaatcaaacgttcatgtgtgaaatacaagctcagttgtaagccattctga	tgagtaatttctgtttaacattcatgtgagataaagtgagggcgaaacaaaggaaaagctcctgcaattattttaaaacattatagtaaaagccttggtt[t/c]cagctgctcctaaaatgtgggcacttaaagctgatcacaacaggtgagctcaatcaaacgttcatgtgtgaaatacaagctcagttgtaagccattctga
134	14	36.6077	1.80533	chr14:36607693	aatatattctcattgtcttcacaatgctcttatagatgcagaaactgatgcttgcccaaggccacagattgaataggaacagcctgaattttcactgaga	T	A	ttctctgagtttccattaaaacatgttgcactctccaaattaaaattctaaaaatgtgaacatgataaacttaattttaactgctaaacagaattcaaag	aatatattctcattgtcttcacaatgctcttatagatgcagaaactgatgcttgcccaaggccacagattgaataggaacagcctgaattttcactgaga[t/a]ttctctgagtttccattaaaacatgttgcactctccaaattaaaattctaaaaatgtgaacatgataaacttaattttaactgctaaacagaattcaaag
135	14	38.413	9.74956	chr14:38413019	aagattagataaaattaaacatgataattgataatttagaaaaagtatttgtcttcagtttctttacaactaaaatattcagtagtttctaaagagtttta	A	C	aagatacccggtagaattcaaacgacatagcgaaagaaagccgctttggggatttttacagaaaatcatttcctctcttagagtagaagttggtttgcaa	aagattagataaaattaaacatgataattgataatttagaaaaagtatttgtcttcagtttctttacaactaaaatattcagtagtttctaaagagtttta[a/c]aagatacccggtagaattcaaacgacatagcgaaagaaagccgctttggggatttttacagaaaatcatttcctctcttagagtagaagttggtttgcaa
136	14	48.1626	1.78692	chr14:48162577	gtgcggctgcaaacccaatgggcgctgcatccaattttatacatgtacaggtatatcaaataaatttaatttccccattgaaggtgcttgcttttaattc	T	C	ggggccagcagtgcagaacagttttgaagattaaatttccattccaagaaagtagttggggatagaacttctaaagcagaagtaaccaaaaagcaaaagg	gtgcggctgcaaacccaatgggcgctgcatccaattttatacatgtacaggtatatcaaataaatttaatttccccattgaaggtgcttgcttttaattc[t/c]ggggccagcagtgcagaacagttttgaagattaaatttccattccaagaaagtagttggggatagaacttctaaagcagaagtaaccaaaaagcaaaagg
137	14	49.9495	8.64708	chr14:49949500	ggtccagtgtgtaatatagggtccataatatgctttcacacctcctgcatttatgatcgaaaggatgattttcctcagcaactggccctgaatcatcttt	A	T	ttagttaaagccctgtttgctattctaataataaaaaaggagcttttatttatttctatagcctgcctgttgcctaatgcagaatgttgatggaatacag	ggtccagtgtgtaatatagggtccataatatgctttcacacctcctgcatttatgatcgaaaggatgattttcctcagcaactggccctgaatcatcttt[a/t]ttagttaaagccctgtttgctattctaataataaaaaaggagcttttatttatttctatagcctgcctgttgcctaatgcagaatgttgatggaatacag
138	14	58.5966	3.51736	chr14:58596582	gcctggataatgtctgtatttttgctaagtctggaaagatgtaagttttagccaacactggaacagcttgagaaactattgaaatcatacatgtattgtt	T	C	tgtctcttatgtaggaaagtactcctgtgtggcctggttttacttgatgtggtcctagttaatctggttggctgtttgaggtctcttgtgttgacctaag	gcctggataatgtctgtatttttgctaagtctggaaagatgtaagttttagccaacactggaacagcttgagaaactattgaaatcatacatgtattgtt[t/c]tgtctcttatgtaggaaagtactcctgtgtggcctggttttacttgatgtggtcctagttaatctggttggctgtttgaggtctcttgtgttgacctaag
139	14	62.1139	6.3263	chr14:62113942	atttggttaaactcaattttatatgtaattttctatttgtagaaactaatagaaggaaattgtaatagacatgaaagagaacaggaatcttacagagttt	G	T	tcatattctgctatgtattaaaatgataacattgatttcatggtccaatatttcattaaatttcctgctgtcattaatgcttttataattaaaatagcct	atttggttaaactcaattttatatgtaattttctatttgtagaaactaatagaaggaaattgtaatagacatgaaagagaacaggaatcttacagagttt[g/t]tcatattctgctatgtattaaaatgataacattgatttcatggtccaatatttcattaaatttcctgctgtcattaatgcttttataattaaaatagcct
140	14	68.4402	2.22338	chr14:68440244	gctcattatctctcttgattctgttgtaagttgacccatgcacaaatttgttgtgacagctgaactaacagaacccttgttgtaagctccgttgtgatag	G	T	cacacaaagaaattaaatactaggcaacattacagaagggattagaaccagagctaacatacctgaaattcacattatggtggaagcttttctactccgt	gctcattatctctcttgattctgttgtaagttgacccatgcacaaatttgttgtgacagctgaactaacagaacccttgttgtaagctccgttgtgatag[g/t]cacacaaagaaattaaatactaggcaacattacagaagggattagaaccagagctaacatacctgaaattcacattatggtggaagcttttctactccgt
141	14	70.6636	0.000119	chr14:70663622	ccttctacctccggaaggggtgatgatcctaccattccttagctcatggagaatgtcttgcagctgtctgaggaacacagatcgttagtgattttggcag	G	A	attttgttggaagcacaatgctaaagatgaaaggtcagttttatttaactgatgaaaacaatgagtagcagattaagctagttttctggtaaacagtgcc	ccttctacctccggaaggggtgatgatcctaccattccttagctcatggagaatgtcttgcagctgtctgaggaacacagatcgttagtgattttggcag[g/a]attttgttggaagcacaatgctaaagatgaaaggtcagttttatttaactgatgaaaacaatgagtagcagattaagctagttttctggtaaacagtgcc
141	14	70.6637	5e-05	chr14:70663741	tgctaaagatgaaaggtcagttttatttaactgatgaaaacaatgagtagcagattaagctagttttctggtaaacagtgccattcctttccagtaaata	G	A	tgtcaagatgccttgatgaataacatacatggagataaagaagaacatcnctcagtgatggaaaattaggtatctccataaactcaaanatgcctttagt	tgctaaagatgaaaggtcagttttatttaactgatgaaaacaatgagtagcagattaagctagttttctggtaaacagtgccattcctttccagtaaata[g/a]tgtcaagatgccttgatgaataacatacatggagataaagaagaacatcnctcagtgatggaaaattaggtatctccataaactcaaanatgcctttagt
141	14	70.6638	na	chr14:70663791	cagattaagctagttttctggtaaacagtgccattcctttccagtaaatantgtcaagatgccttgatgaataacatacatggagataaagaagaacatc	A	G	ctcagtgatggaaaattaggtatctccataaactcaaanatgcctttagttttcttgctatgatctgttccctaaaacatttaccaacaggtcatctggt	cagattaagctagttttctggtaaacagtgccattcctttccagtaaatantgtcaagatgccttgatgaataacatacatggagataaagaagaacatc[a/g]ctcagtgatggaaaattaggtatctccataaactcaaanatgcctttagttttcttgctatgatctgttccctaaaacatttaccaacaggtcatctggt
142	15	14.9737	31.6303	chr15:14973736	gcaggagaagcctggtaagaccttttggacagattagagaaaactcatcaccactcagggccccagagggggactgcttccagtgaatgttccactgaca	G	A	cacataatcaatgtaattgtggttttctaagaattcagaaagcatttcgtgttactcccactaaatctctaagctcagctcctgtggaaaatttgcagcc	gcaggagaagcctggtaagaccttttggacagattagagaaaactcatcaccactcagggccccagagggggactgcttccagtgaatgttccactgaca[g/a]cacataatcaatgtaattgtggttttctaagaattcagaaagcatttcgtgttactcccactaaatctctaagctcagctcctgtggaaaatttgcagcc
143	15	46.604	15.3143	chr15:46604001	aaggccttctctacctgtgcttctcaccttatagtggtagtcatcttctacacagctgtgatcttcatgtatgtccgacctcgggccattgcttcattca	A	G	ttctaacaaattgatctcagccatatatgcagtctttactcccatgctcaaccctatcatctactgcctgaggaacaaggaggtcaaaaatgccatcaga	aaggccttctctacctgtgcttctcaccttatagtggtagtcatcttctacacagctgtgatcttcatgtatgtccgacctcgggccattgcttcattca[a/g]ttctaacaaattgatctcagccatatatgcagtctttactcccatgctcaaccctatcatctactgcctgaggaacaaggaggtcaaaaatgccatcaga
144	15	61.9183	2.08511	chr15:61918252	aaggaattatctccaagttcatcttgatgaatttttctctctacctcattacccaagctagatacagcagagacttttcatgtttaatggcaaccatctt	A	G	cacacattctgattcttttgaatgcacacatgcctatttatagaggcccatgaacatttcattgactgtttctgcatttaaaaacacttaaattacaacag	aaggaattatctccaagttcatcttgatgaatttttctctctacctcattacccaagctagatacagcagagacttttcatgtttaatggcaaccatctt[a/g]cacacattctgattcttttgaatgcacacatgcctatttatagaggcccatgaacatttcattgactgtttctgcatttaaaaacacttaaattacaacag
145	15	64.0034	1.43703	chr15:64003365	ttgattcttgttgaattcactgagataacttttacagagtctctacttttctcactgcggtgtatttatccaaggagtaccttgcatatttcctcccatc	T	C	ctccaagcagtaaatttattctaattgcaaagagatacagtaaaagcctgattgaacgcttggcagtttatagagatttatttctggggcttaagggggt	ttgattcttgttgaattcactgagataacttttacagagtctctacttttctcactgcggtgtatttatccaaggagtaccttgcatatttcctcccatc[t/c]ctccaagcagtaaatttattctaattgcaaagagatacagtaaaagcctgattgaacgcttggcagtttatagagatttatttctggggcttaagggggt
146	15	65.4404	na	chr15:65440395	actgcaaattttttccatagccagatttgccttgaccccaggggtaaacctttagtgagcaatgcttcttgctggctgttcccatgatgctatcaatccc	A	T	ttgtaggaccaacaattaattataacaataagagagacattattcatccagtcctcccttcctgctcttaaattcataaaaatccctgccacctggatag	actgcaaattttttccatagccagatttgccttgaccccaggggtaaacctttagtgagcaatgcttcttgctggctgttcccatgatgctatcaatccc[a/t]ttgtaggaccaacaattaattataacaataagagagacattattcatccagtcctcccttcctgctcttaaattcataaaaatccctgccacctggatag
147	16	12.3042	7.44693	chr16:12304217	acatcagtgatgaaaacccaagtgagaaaatgtagacaacgttgacagtttttcacatttacttccacaaagaaataaatcccaactacatctcgatcag	C	T	aagaaagaactatcacttgaaaaatctatgtgttagtaccaggaacatgcaatttctattttttgaactaataatgtctattaaatatgcttcccactgc	acatcagtgatgaaaacccaagtgagaaaatgtagacaacgttgacagtttttcacatttacttccacaaagaaataaatcccaactacatctcgatcag[c/t]aagaaagaactatcacttgaaaaatctatgtgttagtaccaggaacatgcaatttctattttttgaactaataatgtctattaaatatgcttcccactgc
148	16	19.7511	0.880712	chr16:19751143	attctgaggtacaacaaccccttcattagaagagtaatggacaagtagttcaggactctttgatgagcactaatattacatttctgttcagaagcttatt	T	G	atgcctcttgtttccccacatggaaaacagcagataataaagattaacaaaataattagttgatcactagcccaagtttctgagtatatttttcttctaa	attctgaggtacaacaaccccttcattagaagagtaatggacaagtagttcaggactctttgatgagcactaatattacatttctgttcagaagcttatt[t/g]atgcctcttgtttccccacatggaaaacagcagataataaagattaacaaaataattagttgatcactagcccaagtttctgagtatatttttcttctaa
149	16	20.6319	0.048823	chr16:20631855	gaaagcctttccccctggaatagtcaaggtatttattaacacttcagccccacaaatagaacaaatgtacagcaaaggaggtaattattaaatacaccga	T	C	ccctttatcaacttggcagggacaacccaaaagacagtttctgattatgatctttttcatgatattttaattgtgcttcttaacctgctaaattaaaaac	gaaagcctttccccctggaatagtcaaggtatttattaacacttcagccccacaaatagaacaaatgtacagcaaaggaggtaattattaaatacaccga[t/c]ccctttatcaacttggcagggacaacccaaaagacagtttctgattatgatctttttcatgatattttaattgtgcttcttaacctgctaaattaaaaac
149	16	20.6807	0.003947	chr16:20680678	ttgacatgttttgatccacataagccctcttaaagaatcttgcttaaataagcacaagtctccatggctgtttatagtaaatggcagcgaaggctttcct	T	G	aaattcatccatcatgtttacaaaatatcttgactttaggaaggaatatctttctgcctagcaaaatctgttggaacctgcaaagtcaactcttataata	ttgacatgttttgatccacataagccctcttaaagaatcttgcttaaataagcacaagtctccatggctgtttatagtaaatggcagcgaaggctttcct[t/g]aaattcatccatcatgtttacaaaatatcttgactttaggaaggaatatctttctgcctagcaaaatctgttggaacctgcaaagtcaactcttataata
149	16	20.6846	0.924859	chr16:20684625	tgaattatagatctgaaaccaagttccttggattcactatggactttcattctaatagttaaagtacatgtctatcaaattgctcatgaggacaaattta	T	C	ggaaaataaccaagaggaaaagctttgttcttattaagaaacatgaatatgtatgtaattttagccagactaaattaacccaaaaatgaatttaaaaaaa	tgaattatagatctgaaaccaagttccttggattcactatggactttcattctaatagttaaagtacatgtctatcaaattgctcatgaggacaaattta[t/c]ggaaaataaccaagaggaaaagctttgttcttattaagaaacatgaatatgtatgtaattttagccagactaaattaacccaaaaatgaatttaaaaaaa
150	16	21.6095	10.4059	chr16:21609484	ctttcatccatgtgtatcataaatgggcatttatcaggattatatgattttgcaatccatctgaatacgtaacctgaatttgttttctttccgtttcact	A	G	tgtaattaccatgcaacaataacaaaagtgacatgtttgaagaacagataaaatgctgtaaattggccagtaatggtgatatttcctcatcttctgaaaa	ctttcatccatgtgtatcataaatgggcatttatcaggattatatgattttgcaatccatctgaatacgtaacctgaatttgttttctttccgtttcact[a/g]tgtaattaccatgcaacaataacaaaagtgacatgtttgaagaacagataaaatgctgtaaattggccagtaatggtgatatttcctcatcttctgaaaa
151	16	32.0154	1.1579	chr16:32015424	cttaagtaatttaggacagtttgattccaactagaaatatggatgagttggatatacatcttttctaaaataataattctctggatcaaatatttataatta	A	G	aatagatcctaagaataaagatattatttatggacatggagaatgtaactgactcctagtgcctaatgttttagttatacgaaaaagaatgtactaggaa	cttaagtaatttaggacagtttgattccaactagaaatatggatgagttggatatacatcttttctaaaataataattctctggatcaaatatttataatta[a/g]aatagatcctaagaataaagatattatttatggacatggagaatgtaactgactcctagtgcctaatgttttagttatacgaaaaagaatgtactaggaa
151	16	33.1733	6.00907	chr16:33173322	aatgctaatggctgtcctcaactgataattatatatacatctatataatacatgaaactctgggaacagatgcttttagaagccatcatgcaagccagtc	A	G	atactacacaacactgctaacttaactgtagttatgtgataacattagatcccctaattgtaattttattgggtttgcacagaacacttaatcttgtaaa	aatgctaatggctgtcctcaactgataattatatatacatctatataatacatgaaactctgggaacagatgcttttagaagccatcatgcaagccagtc[a/g]atactacacaacactgctaacttaactgtagttatgtgataacattagatcccctaattgtaattttattgggtttgcacagaacacttaatcttgtaaa
152	16	39.1824	na	chr16:39182389	aaaagagcacacaagcaggaatggtacaaggaactccaagagaggcttctaatatttcattgttattgaaaattacacttcataaaaagtcttgttcatt	T	A	aaagtttgaagagtgacagaaaaatggctttcagacttaggtctgctaaatgtaggataaatcaaaaaagatggaacaaggagaaacttcaagaaaaaca	aaaagagcacacaagcaggaatggtacaaggaactccaagagaggcttctaatatttcattgttattgaaaattacacttcataaaaagtcttgttcatt[t/a]aaagtttgaagagtgacagaaaaatggctttcagacttaggtctgctaaatgtaggataaatcaaaaaagatggaacaaggagaaacttcaagaaaaaca
153	17	19.4568	0.000741	chr17:19456833	cctgatttggttctgaacctgacatttcctttgttcctcctcttattcccttcatgaaaacaaaatttatcatggctagattataaggagctctaattat	C	G	aaaacaatgcaaatataccagggaatcaaatacaattgaatgtattatttcccctgggtgtattagtaggactaaggtgtctaatttggaattttaggcaa	cctgatttggttctgaacctgacatttcctttgttcctcctcttattcccttcatgaaaacaaaatttatcatggctagattataaggagctctaattat[c/g]aaaacaatgcaaatataccagggaatcaaatacaattgaatgtattatttcccctgggtgtattagtaggactaaggtgtctaatttggaattttaggcaa
153	17	19.4576	7.79362	chr17:19457574	ttcaaatagccagctcttcaagtcgtagatcattagaagctttcatattggacttttatccccatactgaggctggaaggggctgaaggctagaaaccag	T	C	gtgttttaagtttcgctgcatggccaatagcaggctgatttctaactgaactaaatcccttttgtcatttatttttatgataatagtaagatctatggac	ttcaaatagccagctcttcaagtcgtagatcattagaagctttcatattggacttttatccccatactgaggctggaaggggctgaaggctagaaaccag[t/c]gtgttttaagtttcgctgcatggccaatagcaggctgatttctaactgaactaaatcccttttgtcatttatttttatgataatagtaagatctatggac
154	17	27.2512	13.285	chr17:27251195	aactactttgcctttatcaatgatatgctcaagaggatatctgtgctcccatttgctttgaagaaatttttaccattagctacttattaataagaaatga	C	G	ttttcattccatttatgttatcgcacatctgtaaatgcctgtaatatgaattgtgcttcttgagcaaatcgccacaatattctgcctaattaaaattctg	aactactttgcctttatcaatgatatgctcaagaggatatctgtgctcccatttgctttgaagaaatttttaccattagctacttattaataagaaatga[c/g]ttttcattccatttatgttatcgcacatctgtaaatgcctgtaatatgaattgtgcttcttgagcaaatcgccacaatattctgcctaattaaaattctg
155	17	40.5362	9.00425	chr17:40536212	caatcctaacaagtgtaaaaatgcctataaatatttgttataagtaagaaagtctgttctaatttgataggaaaaatagcttcatgtttaaatctttata	T	C	actcaattacttatgtcttaaatatttatttaaggtatggacatttgcatgttcttgtgcaaattactacacctgcctttgaatactgttataaagtatt	caatcctaacaagtgtaaaaatgcctataaatatttgttataagtaagaaagtctgttctaatttgataggaaaaatagcttcatgtttaaatctttata[t/c]actcaattacttatgtcttaaatatttatttaaggtatggacatttgcatgttcttgtgcaaattactacacctgcctttgaatactgttataaagtatt
156	17	49.5405	1.50475	chr17:49540458	aggactttacctcccactatagggtgtaaggaatttcagcttcaaagccatcagccactcttgacagcttaatgactgcagaaagaaatgagactaaca	A	G	aatgaagaaatcaaccttactatagggaagcagctcctagagaacagaataatttggctcaggctttgttttattcattttacttcatgtgtatttcatg	aggactttacctcccactatagggtgtaaggaatttcagcttcaaagccatcagccactcttgacagcttaatgactgcagaaagaaatgagactaaca[a/g]aatgaagaaatcaaccttactatagggaagcagctcctagagaacagaataatttggctcaggctttgttttattcattttacttcatgtgtatttcatg
157	17	51.0452	2.4e-05	chr17:51045205	caaagctgaaatttaagcgtttaagaaaatcaaccattataatcccatggatgttttatttttaatcacagctttattatatccacttccaactttgtaa	T	C	tgatgtttataccaaaacattttnctaattgactgccaaaagaacatatttgctgaaccagtttattaaagcgtttcataattgtttgatttcacctgcc	caaagctgaaatttaagcgtttaagaaaatcaaccattataatcccatggatgttttatttttaatcacagctttattatatccacttccaactttgtaa[t/c]tgatgtttataccaaaacattttnctaattgactgccaaaagaacatatttgctgaaccagtttattaaagcgtttcataattgtttgatttcacctgcc
157	17	51.0452	0.00019	chr17:51045229	gaaaatcaaccattataatcccatggatgttttatttttaatcacagctttattatatccacttccaactttgtaantgatgtttataccaaaacatttt	C	T	ctaattgactgccaaaagaacatatttgctgaaccagtttattaaagcgtttcataattgtttgatttcacctgccaattaaaggatttctaaaaagaac	gaaaatcaaccattataatcccatggatgttttatttttaatcacagctttattatatccacttccaactttgtaantgatgtttataccaaaacatttt[c/t]ctaattgactgccaaaagaacatatttgctgaaccagtttattaaagcgtttcataattgtttgatttcacctgccaattaaaggatttctaaaaagaac
157	17	51.0454	5.98399	chr17:51045419	ctaaaaagaacagcctacttcatttttggtgtttgattcaaactataataactgtgtcttctttacaaaaggttttggattattttaccaacagtaattt	A	T	aaaactcaaaaataatgcacatcttggcacagggtattcaaagtacatgaatcattacattaaaaaatgaatatgtatgctcccagaatgatacaagtat	ctaaaaagaacagcctacttcatttttggtgtttgattcaaactataataactgtgtcttctttacaaaaggttttggattattttaccaacagtaattt[a/t]aaaactcaaaaataatgcacatcttggcacagggtattcaaagtacatgaatcattacattaaaaaatgaatatgtatgctcccagaatgatacaagtat
158	17	57.0294	na	chr17:57029410	atttatgacagactgtgtgagcgccagcaagggccctcgcctcgttcctggcatacnttctgtttctgcaaatacatattgtaaacactgcctggagaga	T	G	agaatcataaaaccaaaataggttatctttggaaaatctgttaatcctaatcaaataagacaaccgcttgcctgatttgagaagctgagaggcttaatcc	atttatgacagactgtgtgagcgccagcaagggccctcgcctcgttcctggcatacnttctgtttctgcaaatacatattgtaaacactgcctggagaga[t/g]agaatcataaaaccaaaataggttatctttggaaaatctgttaatcctaatcaaataagacaaccgcttgcctgatttgagaagctgagaggcttaatcc
159	18	9.00455	13.0974	chr18:9004550	aattttgtgacagaatttagaccatcaaaattctgtctgtgtgtttttgtaaaaaaatatattcatagacagataagccttattccaacgtctgcataaa	T	A	atgagttgatgttgaacaataaaaagcttttccagagagttaacatttgtttattagataatagggcttgctctcatccttcactttatctctgagttta	aattttgtgacagaatttagaccatcaaaattctgtctgtgtgtttttgtaaaaaaatatattcatagacagataagccttattccaacgtctgcataaa[t/a]atgagttgatgttgaacaataaaaagcttttccagagagttaacatttgtttattagataatagggcttgctctcatccttcactttatctctgagttta
160	18	22.1019	0.012416	chr18:22101912	cagtactgggcttttacttcaaagcaattaagggctttggataaccaaaagtttatgtcaagctgatgccaaaccaaactggtctattaaacacatacta	C	T	gaagagtttctgtaatattctatgaaaaggctctttgccataaatatcaggcaccacactctgaagattacaactactttaggttcatgtttgagaacaa	cagtactgggcttttacttcaaagcaattaagggctttggataaccaaaagtttatgtcaagctgatgccaaaccaaactggtctattaaacacatacta[c/t]gaagagtttctgtaatattctatgaaaaggctctttgccataaatatcaggcaccacactctgaagattacaactactttaggttcatgtttgagaacaa
160	18	22.1143	5.13426	chr18:22114328	tctttcacaggcaggtctcctgcagtctcatcagttggaccagacattgcctatctgtggagaagagaaaattcaaataaaatctttccaagttgtaaca	T	G	taactatgcaatggaatgaaccaaataaaatgaataaggcactagaactttaatggacatcttattgcccacatgtgctgcttgaagaagatgaaagctt	tctttcacaggcaggtctcctgcagtctcatcagttggaccagacattgcctatctgtggagaagagaaaattcaaataaaatctttccaagttgtaaca[t/g]taactatgcaatggaatgaaccaaataaaatgaataaggcactagaactttaatggacatcttattgcccacatgtgctgcttgaagaagatgaaagctt
161	18	27.2486	0.848107	chr18:27248588	aaagaaaacttccaaagcaactttcaaattgaatcagtgtgtgtatactgctgatattctggaaactctttcacccatcttattaatttatactaaggga	G	A	taggcaattttcagattttattttgagatgataaactgtaatgcatctaaacatgtgaagatacatatttaatgcactttaatgcatttatggtctcact	aaagaaaacttccaaagcaactttcaaattgaatcagtgtgtgtatactgctgatattctggaaactctttcacccatcttattaatttatactaaggga[g/a]taggcaattttcagattttattttgagatgataaactgtaatgcatctaaacatgtgaagatacatatttaatgcactttaatgcatttatggtctcact
161	18	28.0967	13.2345	chr18:28096695	aagttgtccttgagaatagcagataataatattgtacctggcttcataattggactcaaaagctaaaaaccgaccaaatttgttcagcattttatttaaa	A	C	ttggttaatgtgtgaaaaagtcatacattagaatgacacctttcaaaaaggcctatttaagtcacatcacaataaaagtgtgccttaaattctacagcaa	aagttgtccttgagaatagcagataataatattgtacctggcttcataattggactcaaaagctaaaaaccgaccaaatttgttcagcattttatttaaa[a/c]ttggttaatgtgtgaaaaagtcatacattagaatgacacctttcaaaaaggcctatttaagtcacatcacaataaaagtgtgccttaaattctacagcaa
162	18	41.3312	0.985712	chr18:41331209	catctttgcaattttattccaatttagaaacagtacaaatattaatttttgcttcaataatggagcctttgagaattaaacttgtcttttctcaacacac	A	G	ttttatgaaaatgattttaatatgattttttaatatatttttgaggaacctcttgcaggaagccctttaacaaggactgaaatggaagtctcttcttgga	catctttgcaattttattccaatttagaaacagtacaaatattaatttttgcttcaataatggagcctttgagaattaaacttgtcttttctcaacacac[a/g]ttttatgaaaatgattttaatatgattttttaatatatttttgaggaacctcttgcaggaagccctttaacaaggactgaaatggaagtctcttcttgga
163	18	42.3169	0.000113	chr18:42316921	tgtcttcatcctatttttagacaatgaaccacaatagagtccagaaagccattttgccagatgggagaaggtgctttcattgcaaaatgttgtcttttct	T	C	tccctgccctataaaattggcttaagtgagaaccaaggatatgttttaatgtcaggattcccagaagacataatgacatacaataaaggcattgccagcc	tgtcttcatcctatttttagacaatgaaccacaatagagtccagaaagccattttgccagatgggagaaggtgctttcattgcaaaatgttgtcttttct[t/c]tccctgccctataaaattggcttaagtgagaaccaaggatatgttttaatgtcaggattcccagaagacataatgacatacaataaaggcattgccagcc
163	18	42.317	0.094129	chr18:42317034	aaaattggcttaagtgagaaccaaggatatgttttaatgtcaggattcccagaagacataatgacatacaataaaggcattgccagccccaggaaggatg	T	C	ggttcaaatgcattgaatactattttcaatctaaaatcgtgacttctaggatagatagaagcatagtgaaagccgggaagatagttaaagattttagcac	aaaattggcttaagtgagaaccaaggatatgttttaatgtcaggattcccagaagacataatgacatacaataaaggcattgccagccccaggaaggatg[t/c]ggttcaaatgcattgaatactattttcaatctaaaatcgtgacttctaggatagatagaagcatagtgaaagccgggaagatagttaaagattttagcac
163	18	42.4112	9.3e-05	chr18:42411163	gctagccctcgctgctgggagggtaaggactgatgctccccggtcgtcctttctctctcttcccccagacacgatgcctttgtgctacctgactccaaaa	C	T	gctgctatctgttctagccacagcttaatcacctaagtccctaagaagggagaagccgagataaaaatatttgaactgttgaagaaatacggnctcacgg	gctagccctcgctgctgggagggtaaggactgatgctccccggtcgtcctttctctctcttcccccagacacgatgcctttgtgctacctgactccaaaa[c/t]gctgctatctgttctagccacagcttaatcacctaagtccctaagaagggagaagccgagataaaaatatttgaactgttgaagaaatacggnctcacgg
163	18	42.4113	na	chr18:42411256	tccaaaangctgctatctgttctagccacagcttaatcacctaagtccctaagaagggagaagccgagataaaaatatttgaactgttgaagaaatacgg	A	G	ctcacggaacctacaacggagtgcaggaagaaacattttgcataacgactccagtctgcctggtaatttttctcttgagcctagcgtttttgtgacagct	tccaaaangctgctatctgttctagccacagcttaatcacctaagtccctaagaagggagaagccgagataaaaatatttgaactgttgaagaaatacgg[a/g]ctcacggaacctacaacggagtgcaggaagaaacattttgcataacgactccagtctgcctggtaatttttctcttgagcctagcgtttttgtgacagct
164	19	22.0989	1.42398	chr19:22098915	ttaatgtttctgggattcttttggccatttaaaataaagagaaaaagctaaagccactagtaaaccacctgatgtgcaaaagacaacatccactagttggc	T	A	ttgtgcagttgcaacataagctccaaacagctcatcttaaattataaaagaaaaacgaagtggctgtcccatctctgctgcataaatagaaagcagatttt	ttaatgtttctgggattcttttggccatttaaaataaagagaaaaagctaaagccactagtaaaccacctgatgtgcaaaagacaacatccactagttggc[t/a]ttgtgcagttgcaacataagctccaaacagctcatcttaaattataaaagaaaaacgaagtggctgtcccatctctgctgcataaatagaaagcagatttt
165	19	23.5229	15.3244	chr19:23522896	caagcccttttacagaaataactggaattgactttaaagtatgatggtatcttttatctgttttgcctggtcctctattttcatatcagcttttaaggct	C	T	gaggcagcctttcaggattttttatgggcttattacatttgactggttttactgccagtgaatgaggacatatagaaactctcccctcaggaatcataat	caagcccttttacagaaataactggaattgactttaaagtatgatggtatcttttatctgttttgcctggtcctctattttcatatcagcttttaaggct[c/t]gaggcagcctttcaggattttttatgggcttattacatttgactggttttactgccagtgaatgaggacatatagaaactctcccctcaggaatcataat
166	19	38.8473	0.006389	chr19:38847256	gctttttgtttaaagggacgatcatagagagcaaattataggaatacccagcagcgaagctgttgtgaatgtcattgtcagagcattcactgttcaccga	T	C	tgaggtgaactctgaagtagatttcaaactgactccatgttccttctttacttgacttagtcctaaaatgaagaattattttaacaaaataaagcattag	gctttttgtttaaagggacgatcatagagagcaaattataggaatacccagcagcgaagctgttgtgaatgtcattgtcagagcattcactgttcaccga[t/c]tgaggtgaactctgaagtagatttcaaactgactccatgttccttctttacttgacttagtcctaaaatgaagaattattttaacaaaataaagcattag
166	19	38.8536	0.048604	chr19:38853645	tgccttttgaaaagccattttaatgccattgcaatgactatagtgcagagaattttcttataaaaattttgcaggacatggagagaatttggggataaaa	C	G	tagtttgcataattctgagccagaattggaggcaagtgacctgcaatgttcacacagcaatttaatggctattaatatatttctgaatttttagaagaaa	tgccttttgaaaagccattttaatgccattgcaatgactatagtgcagagaattttcttataaaaattttgcaggacatggagagaatttggggataaaa[c/g]tagtttgcataattctgagccagaattggaggcaagtgacctgcaatgttcacacagcaatttaatggctattaatatatttctgaatttttagaagaaa
166	19	38.9022	0.018549	chr19:38902249	tatgacctgacaggaagataaagataaagataaagatgaagctgactcggtggctgttagcacagggagaaggaaatgtttatgaccccatctgctggcg	T	G	ttcaataggatggaactgcctttatggcgtcaatctcccctgtgacttccttccatttggggagcgatatcttatttcaagatgttcccaccgcacacac	tatgacctgacaggaagataaagataaagataaagatgaagctgactcggtggctgttagcacagggagaaggaaatgtttatgaccccatctgctggcg[t/g]ttcaataggatggaactgcctttatggcgtcaatctcccctgtgacttccttccatttggggagcgatatcttatttcaagatgttcccaccgcacacac
166	19	38.9208	na	chr19:38920798	ccagtgaagactggaggactgagccgattcagctgggaactgaacctgtggttccaggaagtctagatatttcaaacctcatacttagcccattaagata	T	C	cctctccaagaacataatgtagttaaagtagatttagatatctttagtacagagagtggattttatttccactttgggaatttctgatccacagtagaga	ccagtgaagactggaggactgagccgattcagctgggaactgaacctgtggttccaggaagtctagatatttcaaacctcatacttagcccattaagata[t/c]cctctccaagaacataatgtagttaaagtagatttagatatctttagtacagagagtggattttatttccactttgggaatttctgatccacagtagaga
167	20	17.9149	5.58296	chr20:17914858	cctgatctggcttgcggatgcggtataaagacagtgccacaacatgcgcacaataaaatatgtccttgtttccacagctgcaggtcactgaggtaatctt	G	A	caacgatcaaagctgatggccacgttgcaaacagtttctggctccgattgtattgcaggttctgtcactgtgccactcaagtggaaacctatgtgaaaaa	cctgatctggcttgcggatgcggtataaagacagtgccacaacatgcgcacaataaaatatgtccttgtttccacagctgcaggtcactgaggtaatctt[g/a]caacgatcaaagctgatggccacgttgcaaacagtttctggctccgattgtattgcaggttctgtcactgtgccactcaagtggaaacctatgtgaaaaa
168	20	23.4978	0.241356	chr20:23497820	aagcattgctaattgtctaaggttaagttgaaatgaacagtgaacataagccagggcaactcccagtggttgaactttttgctggccatattccagggatggc	A	T	tcatggaaagtcaaagatactaattaatgcatcttacatctcagactagttcattcttattagcctggcatagagaaatttgaaacaatctctttatgtt	aagcattgctaattgtctaaggttaagttgaaatgaacagtgaacataagccagggcaactcccagtggttgaactttttgctggccatattccagggatggc[a/t]tcatggaaagtcaaagatactaattaatgcatcttacatctcagactagttcattcttattagcctggcatagagaaatttgaaacaatctctttatgtt
168	20	23.7392	4.24258	chr20:23739176	ctatgataaaaatgtttctgccatacctgtgcttttttttcacaaagtgtatacacagtttccaaatttggatcattgtgaagaggatgagaatacattc	G	T	atgctcaaaggcctctactttctggataacttttttcaatccttgatcctgaatgcccatgtcatcaataggatctaataagggaacaccatcaggaaaa	ctatgataaaaatgtttctgccatacctgtgcttttttttcacaaagtgtatacacagtttccaaatttggatcattgtgaagaggatgagaatacattc[g/t]atgctcaaaggcctctactttctggataacttttttcaatccttgatcctgaatgcccatgtcatcaataggatctaataagggaacaccatcaggaaaa
169	20	27.9818	0.505357	chr20:27981760	ttggtcccatctggtccttaaagaataccttgttgtaattacccccagatggtttgtgctcactggggtctggacagccaggtgccactgtgccctgctg	G	C	gtgtgatattcattgctacatgcagtgacaaaaatggactttattgaaacctaatttcttccagggtattacacaaatatgaaatgaacctagctcatcg	ttggtcccatctggtccttaaagaataccttgttgtaattacccccagatggtttgtgctcactggggtctggacagccaggtgccactgtgccctgctg[g/c]gtgtgatattcattgctacatgcagtgacaaaaatggactttattgaaacctaatttcttccagggtattacacaaatatgaaatgaacctagctcatcg
169	20	28.4871	na	chr20:28487117	tgctgatccacagctaagcaagtagtaggatataaatataacttatcttcactattcatgaggatactactcatgaattaaaagtctgacacaacattta	C	T	gtgacctcattttgaaaatttaaaatagcgtaaggcctctaggcttaattttatcacagaaagattaaagagacacaagcaagcagagattgtctctgctgt	tgctgatccacagctaagcaagtagtaggatataaatataacttatcttcactattcatgaggatactactcatgaattaaaagtctgacacaacattta[c/t]gtgacctcattttgaaaatttaaaatagcgtaaggcctctaggcttaattttatcacagaaagattaaagagacacaagcaagcagagattgtctctgctgt
170	21	36.4614	3.6575	chr21:36461389	agacatgaattgtctcaaaagacttgtgagatgggaaaggagaaaaacaggatggacttagcttgagcataacatagatactgagtaaatggcagtttta	T	G	ctgaatcctactagtctccttatgaaatggaaacatcaaaatatatggaaaagcaaacgatttcagctgcagaatgggtgttaaatatttggaaagaata	agacatgaattgtctcaaaagacttgtgagatgggaaaggagaaaaacaggatggacttagcttgagcataacatagatactgagtaaatggcagtttta[t/g]ctgaatcctactagtctccttatgaaatggaaacatcaaaatatatggaaaagcaaacgatttcagctgcagaatgggtgttaaatatttggaaagaata
171	21	40.1189	11.255	chr21:40118887	taagctatactcatcatacctattaagagatttaaggtagagaatttatcactcttattgccattttaacctcagacacaattatttaaaatgaaataaa	T	C	atatacttagcaaacaaggaagatatattactaattgtccactaggcagtcaattgccagttagagtagccacttgtgtaaactctgtcaaacatgctga	taagctatactcatcatacctattaagagatttaaggtagagaatttatcactcttattgccattttaacctcagacacaattatttaaaatgaaataaa[t/c]atatacttagcaaacaaggaagatatattactaattgtccactaggcagtcaattgccagttagagtagccacttgtgtaaactctgtcaaacatgctga
172	21	51.3739	3.23937	chr21:51373866	atgttaactgacctttgaattcctaggacaaaaccaactaggttatgatgtgctatcatttttgtacatcaatggatttgttttgctaatactttgtttg	G	T	attgtttcataaatatgcatgagcaaaatttgcttgcatataattgtttatttgtcaatctcttgcagaataattatggcttctgaagcaaggaccatat	atgttaactgacctttgaattcctaggacaaaaccaactaggttatgatgtgctatcatttttgtacatcaatggatttgttttgctaatactttgtttg[g/t]attgtttcataaatatgcatgagcaaaatttgcttgcatataattgtttatttgtcaatctcttgcagaataattatggcttctgaagcaaggaccatat
173	21	54.6132	6e-06	chr21:54613238	accaagctgttacatatgccactaattttaacctggaaagctagcctcctggcctctttaccaatacccctaaacatgtcaactgaaacaaaggaggcag	C	T	tcaatntataaatccctaatgtcttagcatttttttccaaagcctaaattatcctgctgcctcttggtttgactgttgcaaggactgtaaatataaatat	accaagctgttacatatgccactaattttaacctggaaagctagcctcctggcctctttaccaatacccctaaacatgtcaactgaaacaaaggaggcag[c/t]tcaatntataaatccctaatgtcttagcatttttttccaaagcctaaattatcctgctgcctcttggtttgactgttgcaaggactgtaaatataaatat
173	21	54.6132	10.194	chr21:54613244	ctgttacatatgccactaattttaacctggaaagctagcctcctggcctctttaccaatacccctaaacatgtcaactgaaacaaaggaggcagntcaat	T	C	tataaatccctaatgtcttagcatttttttccaaagcctaaattatcctgctgcctcttggtttgactgttgcaaggactgtaaatataaatattatnta	ctgttacatatgccactaattttaacctggaaagctagcctcctggcctctttaccaatacccctaaacatgtcaactgaaacaaaggaggcagntcaat[t/c]tataaatccctaatgtcttagcatttttttccaaagcctaaattatcctgctgcctcttggtttgactgttgcaaggactgtaaatataaatattatnta
174	21	64.8072	1.07622	chr21:64807198	gttcatcttacagtttgcagtcttgtaaattcatgttagtggcagcaattaaacctacaagtatagatgacagcctcttagaagggaaccaacaatacat	G	A	tatactatattttatattgaaatcactataattattatttctggaaaataatgtgtctgaatagggttgactagaaaatgaatcataaaacaagataata	gttcatcttacagtttgcagtcttgtaaattcatgttagtggcagcaattaaacctacaagtatagatgacagcctcttagaagggaaccaacaatacat[g/a]tatactatattttatattgaaatcactataattattatttctggaaaataatgtgtctgaatagggttgactagaaaatgaatcataaaacaagataata
175	21	65.8834	na	chr21:65883419	aaatgaaaccaggcactgtaaaataccaagcaagttggagtctcaacttaaagagacagaacgctggttccaggtataaaagcttattaagccgggctcg	C	T	gctggctccataaatccataggttattagctgtttgctttcagccaatccttcctttcagagatgcatatgaggagagagagaaagagagagaacaagaa	aaatgaaaccaggcactgtaaaataccaagcaagttggagtctcaacttaaagagacagaacgctggttccaggtataaaagcttattaagccgggctcg[c/t]gctggctccataaatccataggttattagctgtttgctttcagccaatccttcctttcagagatgcatatgaggagagagagaaagagagagaacaagaa
176	22	15.4015	15.553	chr22:15401472	gttcacattcacggtctaggtctccctcatctagatctcattcacgaaataaacacagtgaccattcacggtgtagtagatcatcttcgtactcttctgt	T	C	agcagtgatgatggaagacgagccaagagaaaatttagatccagtgggaaaaaaagttacacctcaaatagaaggcacagcagcagctctgaaaaagcac	gttcacattcacggtctaggtctccctcatctagatctcattcacgaaataaacacagtgaccattcacggtgtagtagatcatcttcgtactcttctgt[t/c]agcagtgatgatggaagacgagccaagagaaaatttagatccagtgggaaaaaaagttacacctcaaatagaaggcacagcagcagctctgaaaaagcac
177	22	30.9545	0.073894	chr22:30954506	ctgttgattaaaagtcaaccctgcatacatttcattttcctgatctatttgacagaatctgaaggaaacagtggaggagaggatcctgcttccatagtta	C	T	atcactctgtttgagattccactgaaattcagcaataaataataccaactccagctttataatgtaacttccattttgtgaaaagctattttcattttgg	ctgttgattaaaagtcaaccctgcatacatttcattttcctgatctatttgacagaatctgaaggaaacagtggaggagaggatcctgcttccatagtta[c/t]atcactctgtttgagattccactgaaattcagcaataaataataccaactccagctttataatgtaacttccattttgtgaaaagctattttcattttgg
177	22	31.0284	0.001357	chr22:31028400	atggaaaacacatgaaaaacagagcaaattttaatatgtagcttaagttgctggtcaaggagcatcccttaaaataattttattaccagtgttttcagca	C	T	attgtttagaattgcattaaaaacatgaagcaagttgatcttgcctatgatttccttcaaaattacagggcacatttctatttatttataccaataaaag	atggaaaacacatgaaaaacagagcaaattttaatatgtagcttaagttgctggtcaaggagcatcccttaaaataattttattaccagtgttttcagca[c/t]attgtttagaattgcattaaaaacatgaagcaagttgatcttgcctatgatttccttcaaaattacagggcacatttctatttatttataccaataaaag
177	22	31.0298	0.488967	chr22:31029757	tacatcttttatggtaaaatgaatttattgagttttaaaattttcgtgatggattaatgcaatcttcataaaaggtaaacccacaccctagtaaaaaccc	G	A	tcttaacactgaaaaatgatttcaataataaataatagtccaatgttaattttaaggagcaagatgattttgagaaagcatttggttaactagattttat	tacatcttttatggtaaaatgaatttattgagttttaaaattttcgtgatggattaatgcaatcttcataaaaggtaaacccacaccctagtaaaaaccc[g/a]tcttaacactgaaaaatgatttcaataataaataatagtccaatgttaattttaaggagcaagatgattttgagaaagcatttggttaactagattttat
177	22	31.5187	2.27377	chr22:31518724	tagaccatattattatatgcttatgactatgtcataacaggttatgcatattcttaatttgttacagaaaatcttttttttattctaataagcagaaatg	G	A	gaattatgtgcaactttcaagaaaatgaccccagatcgtcaattcttcattttcctcatttctgtttgtcaggtacaataagcaacaggatattaaaaca	tagaccatattattatatgcttatgactatgtcataacaggttatgcatattcttaatttgttacagaaaatcttttttttattctaataagcagaaatg[g/a]gaattatgtgcaactttcaagaaaatgaccccagatcgtcaattcttcattttcctcatttctgtttgtcaggtacaataagcaacaggatattaaaaca
178	22	33.7925	na	chr22:33792490	aaaaacttctataaaagcatcgggcttttaaattagccttaaaataatgaatgtcaattttaaacctttttaggccatattatataaaagaatatgatga	A	C	tgttgcaatatcactttttactctggtgcaaaaaagtattattctctgtagacattacaacataaaacaaaaatgcttttattactggtagcaatgatgt	aaaaacttctataaaagcatcgggcttttaaattagccttaaaataatgaatgtcaattttaaacctttttaggccatattatataaaagaatatgatga[a/c]tgttgcaatatcactttttactctggtgcaaaaaagtattattctctgtagacattacaacataaaacaaaaatgcttttattactggtagcaatgatgt
179	23	4.4782	14.0544	chr23:4478202	aatgtgtgccatttaaaagagtgttctgatatttatccaaatctttatttttcttggtaaaaatttaacatgctttgcatcatttcacttatttaatcct	T	A	tcatgtgaggcagacagcctcatattctgtatagaaagcatcacttttcagtcacacctcatatatctggcattattgggaaatgaggtttccacatgat	aatgtgtgccatttaaaagagtgttctgatatttatccaaatctttatttttcttggtaaaaatttaacatgctttgcatcatttcacttatttaatcct[t/a]tcatgtgaggcagacagcctcatattctgtatagaaagcatcacttttcagtcacacctcatatatctggcattattgggaaatgaggtttccacatgat
180	23	18.5326	22.9283	chr23:18532621	actgggtatcaagttactaccttactatccaatttataatattcttcatttaaatgacaagttttctaaggagatctcngctgactggaagcttctctag	G	A	gtacaacagatttgtataaaactgaatagctgcatgtttttaaaacccttaaaagcagttcagtataattcaaaggccttcttaattaactataacagcc	actgggtatcaagttactaccttactatccaatttataatattcttcatttaaatgacaagttttctaaggagatctcngctgactggaagcttctctag[g/a]gtacaacagatttgtataaaactgaatagctgcatgtttttaaaacccttaaaagcagttcagtataattcaaaggccttcttaattaactataacagcc
181	23	41.4609	na	chr23:41460893	ggtcatgggaacatcgttcatgaatttgtggcagaatgagactcatcaatagctcgcttaataaatatagattaaaaggatatccaatatctgccttaaa	C	T	gcacaaaggaatataaatttgcatcaagagatcaagactctaatgaaggcagcaggagatggctttaaagacaattccctgttgcaacttgatgatgaaa	ggtcatgggaacatcgttcatgaatttgtggcagaatgagactcatcaatagctcgcttaataaatatagattaaaaggatatccaatatctgccttaaa[c/t]gcacaaaggaatataaatttgcatcaagagatcaagactctaatgaaggcagcaggagatggctttaaagacaattccctgttgcaacttgatgatgaaa
182	24	5.81755	6.47406	chr24:5817554	ttctgctactaagttgtagacaaaaacagctgcatggattctgtgtagaatatgaagaaataatattactgtatagtcttaatttattttcagattctct	G	C	ttctgcaaatgtacatctatgaatacaatttaagtaaaattaggctccattgtattttcccctgataatgcctcattacatttctaaatatattttgcta	ttctgctactaagttgtagacaaaaacagctgcatggattctgtgtagaatatgaagaaataatattactgtatagtcttaatttattttcagattctct[g/c]ttctgcaaatgtacatctatgaatacaatttaagtaaaattaggctccattgtattttcccctgataatgcctcattacatttctaaatatattttgcta
183	24	12.2916	10.6259	chr24:12291615	cttttttatggactcgtaaaaatgtgtttataccaccagtaatttaaaataatgatgctacatgcaacagctattattgtaatacgtaacttcagtgaac	C	T	aataattaaataacacttcaagttattccagcacttctgtcatgtatttttaaaatgaattgccttatatcatcaaagcctcacttttcttcattatttg	cttttttatggactcgtaaaaatgtgtttataccaccagtaatttaaaataatgatgctacatgcaacagctattattgtaatacgtaacttcagtgaac[c/t]aataattaaataacacttcaagttattccagcacttctgtcatgtatttttaaaatgaattgccttatatcatcaaagcctcacttttcttcattatttg
184	24	22.9175	1.46984	chr24:22917493	gttactctgagaatcgtcctgacatcacccttgctcaagctatcattagctcacacctattttagaaaacatcccctctattgatttttcttcttttagc	C	G	tcactcccctttaatccatccatgattgttaacaccagatcattccttttaaagccattattaggctcactgtcacctgaatccccataatagctctcca	gttactctgagaatcgtcctgacatcacccttgctcaagctatcattagctcacacctattttagaaaacatcccctctattgatttttcttcttttagc[c/g]tcactcccctttaatccatccatgattgttaacaccagatcattccttttaaagccattattaggctcactgtcacctgaatccccataatagctctcca
185	24	24.3873	0.001593	chr24:24387331	tatttctatccctgaatgtttattgttatcatttcagagttattaacctttcttacaaggcatagactatgttcttaatttgtttttgttttatcataaagaa	G	A	aaaatatggttttaatcagaaaatcacccatactagtctgtcatttcagtctgttcctatctctgagaatggaaccctgaaccgtttgaatcactgtaat	tatttctatccctgaatgtttattgttatcatttcagagttattaacctttcttacaaggcatagactatgttcttaatttgtttttgttttatcataaagaa[g/a]aaaatatggttttaatcagaaaatcacccatactagtctgtcatttcagtctgttcctatctctgagaatggaaccctgaaccgtttgaatcactgtaat
185	24	24.3889	0.072362	chr24:24388924	tgttctttcctgttattataaggaaaacaaccaaattgctaaaaaacccatttgaatacacagctgccttatgttgcatactaatttgattaaaaacgct	T	G	gtgcctcaccagcgtttttacataaagcacaatggtgaatttaacaaagactatttttaaaaggtatctgtggccgcatcgatgacccagtgtccacagg	tgttctttcctgttattataaggaaaacaaccaaattgctaaaaaacccatttgaatacacagctgccttatgttgcatactaatttgattaaaaacgct[t/g]gtgcctcaccagcgtttttacataaagcacaatggtgaatttaacaaagactatttttaaaaggtatctgtggccgcatcgatgacccagtgtccacagg
185	24	24.4613	0.001061	chr24:24461286	cgttactaaaacagagctgcttcctggaaggccctccatattcgttattacctgaaataattagggtatttcaacacagctccagtaaatgtgctgatag	A	G	tatatcatagattataaacacatctattgagatgctaaccatggctgcaaagcagattatcttatttaaagacactggttttaaaatttagacatttaat	cgttactaaaacagagctgcttcctggaaggccctccatattcgttattacctgaaataattagggtatttcaacacagctccagtaaatgtgctgatag[a/g]tatatcatagattataaacacatctattgagatgctaaccatggctgcaaagcagattatcttatttaaagacactggttttaaaatttagacatttaat
185	24	24.4623	1e-05	chr24:24462347	ttgcttacccctggcctacccctccctggatacgaatgcctagagatgttactgacattgttttcaacaagagagtttcattttccagagttgatcccac	A	G	tcctgctgcnaggttagcatcacaccattttggatgcaaaaaagcaagcaaactgagaaacaaataaaaaacatctgcagtgcagtgagcaaggcatgaa	ttgcttacccctggcctacccctccctggatacgaatgcctagagatgttactgacattgttttcaacaagagagtttcattttccagagttgatcccac[a/g]tcctgctgcnaggttagcatcacaccattttggatgcaaaaaagcaagcaaactgagaaacaaataaaaaacatctgcagtgcagtgagcaaggcatgaa
185	24	24.4624	0.000231	chr24:24462357	ctggcctacccctccctggatacgaatgcctagagatgttactgacattgttttcaacaagagagtttcattttccagagttgatcccacntcctgctgc	T	C	aggttagcatcacaccattttggatgcaaaaaagcaagcaaactgagaaacaaataaaaaacatctgcagtgcagtgagcaaggcatgaagtcaaaattc	ctggcctacccctccctggatacgaatgcctagagatgttactgacattgttttcaacaagagagtttcattttccagagttgatcccacntcctgctgc[t/c]aggttagcatcacaccattttggatgcaaaaaagcaagcaaactgagaaacaaataaaaaacatctgcagtgcagtgagcaaggcatgaagtcaaaattc
185	24	24.4626	7.38655	chr24:24462588	gcctttaaacatataatttctagcaaatactgtaggactgcatgatcagatctttccttgcttattctgtaataaattaaatgcatgtttcttattaaaa	C	T	ctttttatagaactaggaggatctttgcattcagtctctagacttgccagctggcatcttgccttgttttggatcagaaagttctcagccagctgattca	gcctttaaacatataatttctagcaaatactgtaggactgcatgatcagatctttccttgcttattctgtaataaattaaatgcatgtttcttattaaaa[c/t]ctttttatagaactaggaggatctttgcattcagtctctagacttgccagctggcatcttgccttgttttggatcagaaagttctcagccagctgattca
186	24	31.8491	2.1186	chr24:31849140	aatatgactcaggaattcctttgtatttagcacttaaaaaaatcagggaacatgttttcattgttacctgtaattctattatgagggctgcaaggcgaa	G	A	tttggatggtatctttgtagattattccagcctcagtggaactggagctggcaatgcgctgctgtttgataccatctcctgcctacagttttcaaggaca	aatatgactcaggaattcctttgtatttagcacttaaaaaaatcagggaacatgttttcattgttacctgtaattctattatgagggctgcaaggcgaa[g/a]tttggatggtatctttgtagattattccagcctcagtggaactggagctggcaatgcgctgctgtttgataccatctcctgcctacagttttcaaggaca
187	24	33.9677	9.02074	chr24:33967737	taaatctaaagggtttggtaactttcattttaaatgacacaaattactaaaataaattaattggatcaatgaaaaagagaggtaaaagaattattttaaa	A	T	tataaactaaaagaagatccaaatattctttaacctaaaaaggttttcagacctaataggcatgacaaaacctgtcttcattcctttctattcagctcag	taaatctaaagggtttggtaactttcattttaaatgacacaaattactaaaataaattaattggatcaatgaaaaagagaggtaaaagaattattttaaa[a/t]tataaactaaaagaagatccaaatattctttaacctaaaaaggttttcagacctaataggcatgacaaaacctgtcttcattcctttctattcagctcag
188	24	42.9885	2.47253	chr24:42988482	cagagttttatattcacaggcagcaatattattaattagatttttccaggaagagatgtttctataaatcagttagaaaagttctctctttccttgaagg	T	C	atgtaggtatatttccttgtaagcctaacccagataccaacagattagaaaaatatcctcagtttatttcagtcaatgaaggataatttattcatagagt	cagagttttatattcacaggcagcaatattattaattagatttttccaggaagagatgtttctataaatcagttagaaaagttctctctttccttgaagg[t/c]atgtaggtatatttccttgtaagcctaacccagataccaacagattagaaaaatatcctcagtttatttcagtcaatgaaggataatttattcatagagt
189	24	45.461	na	chr24:45461016	agaattaagaagacatgataattatttaataactgaaatgcttttctaattacttgacatcctgacccacagaaaagatgacccagagatcagattattc	A	G	gggttttatttttctctgcaaatgaaaatttaatgatgcagaatagctttccaacctgtgggccactgacccctgggaagatggaggagttatttcaagg	agaattaagaagacatgataattatttaataactgaaatgcttttctaattacttgacatcctgacccacagaaaagatgacccagagatcagattattc[a/g]gggttttatttttctctgcaaatgaaaatttaatgatgcagaatagctttccaacctgtgggccactgacccctgggaagatggaggagttatttcaagg
198	25	7.34976	1.3e-05	chr25:7349755	tctgctgtagtttgctctgcacgttcgcagttctgatttagatgatagatagaaaccatttatacagttaaacacggtaggggtctaaacgctgttccct	G	A	cagaacaccagangtgaatagatgaacatttgattgtcctcacgcctgtttctgacaagctaacagataagaaaccatcccactgaattcccagaaaacc	tctgctgtagtttgctctgcacgttcgcagttctgatttagatgatagatagaaaccatttatacagttaaacacggtaggggtctaaacgctgttccct[g/a]cagaacaccagangtgaatagatgaacatttgattgtcctcacgcctgtttctgacaagctaacagataagaaaccatcccactgaattcccagaaaacc
198	25	7.34977	na	chr25:7349768	gctctgcacgttcgcagttctgatttagatgatagatagaaaccatttatacagttaaacacggtaggggtctaaacgctgttccctncagaacaccaga	T	C	gtgaatagatgaacatttgattgtcctcacgcctgtttctgacaagctaacagataagaaaccatcccactgaattcccagaaaaccggagaccgcaaat	gctctgcacgttcgcagttctgatttagatgatagatagaaaccatttatacagttaaacacggtaggggtctaaacgctgttccctncagaacaccaga[t/c]gtgaatagatgaacatttgattgtcctcacgcctgtttctgacaagctaacagataagaaaccatcccactgaattcccagaaaaccggagaccgcaaat
199	26	24.4112	9.6439	chr26:24411177	ttgaggagtgaagccgcttgagccctccccctggaagatagctacgtggaaggtcctttaacccgacagtcactctacttttaaattttattttaaataa	T	C	cataaattactttttttcttttaataaatatgtgctgcttaaaaatgagaaaagtatatactgcatctttaagtaatgcactttgctctctgggtttctt	ttgaggagtgaagccgcttgagccctccccctggaagatagctacgtggaaggtcctttaacccgacagtcactctacttttaaattttattttaaataa[t/c]cataaattactttttttcttttaataaatatgtgctgcttaaaaatgagaaaagtatatactgcatctttaagtaatgcactttgctctctgggtttctt
200	26	34.0551	0.034765	chr26:34055081	ctttaccagtaggaccaaaatgactcagtgatgtggcctctccttaaacaaagggaatgtctgttccaaagacaaatttatttattttttcctctcataa	A	G	ctgcagagactgtctgaaattccccaaatggccgctttccagcctcaaatatttaaagtcccagtctcttccaggtgccttgttctaataaattatctcc	ctttaccagtaggaccaaaatgactcagtgatgtggcctctccttaaacaaagggaatgtctgttccaaagacaaatttatttattttttcctctcataa[a/g]ctgcagagactgtctgaaattccccaaatggccgctttccagcctcaaatatttaaagtcccagtctcttccaggtgccttgttctaataaattatctcc
200	26	34.0898	0.256517	chr26:34089846	cttttacaaaaacatatctttgtaacttgagccccaaggaaatgtaatgctttttacctaatcctgattgttaattttccttttatttaatgtagaaggtttc	G	A	tttgtttcaggagataggaagatacaatttatactcaataattcttcctgctctggaaagggatccaaaaaggctaaatatttcttcctttcggccgtgt	cttttacaaaaacatatctttgtaacttgagccccaaggaaatgtaatgctttttacctaatcctgattgttaattttccttttatttaatgtagaaggtttc[g/a]tttgtttcaggagataggaagatacaatttatactcaataattcttcctgctctggaaagggatccaaaaaggctaaatatttcttcctttcggccgtgt
200	26	34.3464	na	chr26:34346363	acacaatggccgggccagggcgggaagaatggccggactctgggaggccccgcgcggccccaggccgacacactcagcctgtgttattctgatctgacag	C	T	gtcttttgattctgccgcctcggtacctgttatcccaggatcacagctttgccggcagagcggccgcctattctattacgaccaggggcctccgacccct	acacaatggccgggccagggcgggaagaatggccggactctgggaggccccgcgcggccccaggccgacacactcagcctgtgttattctgatctgacag[c/t]gtcttttgattctgccgcctcggtacctgttatcccaggatcacagctttgccggcagagcggccgcctattctattacgaccaggggcctccgacccct
201	27	15.4886	1.89104	chr27:15488578	gctcctgggtctgttgtttaagggcagctcctgcccgttcaggtaaatggagtccatgcagccccggaaaccattgcccacctgggggctccgtccgtgc	C	A	gcgagccctgctggcggacgtggcccccaaaaaacacgtggctgtcgaggttgagggttttcagtgtccccggggctgtgcccgaggcggtgtggacctg	gctcctgggtctgttgtttaagggcagctcctgcccgttcaggtaaatggagtccatgcagccccggaaaccattgcccacctgggggctccgtccgtgc[c/a]gcgagccctgctggcggacgtggcccccaaaaaacacgtggctgtcgaggttgagggttttcagtgtccccggggctgtgcccgaggcggtgtggacctg
202	27	17.3796	0.760674	chr27:17379622	tgaatctaagatggcagggttcatatctcctaatttcctgtaacttgtcatcttttcagtaatttacaaaattctacaacctagaactaccagaaataaa	T	C	catgtaaataatttctcctgattctgaaatactaaccttacagatgttatgaggattccagaggtgctatattctgaataatatattaaagcagaattca	tgaatctaagatggcagggttcatatctcctaatttcctgtaacttgtcatcttttcagtaatttacaaaattctacaacctagaactaccagaaataaa[t/c]catgtaaataatttctcctgattctgaaatactaaccttacagatgttatgaggattccagaggtgctatattctgaataatatattaaagcagaattca
203	27	18.1403	20.7113	chr27:18140296	ctgaaagttcccccatattaatactctcagaggatgactttggtgtatttgatcttcttattaaaaaggagataaagaggttctattcattgcattcaca	T	A	atctctaataagctaaatcaatcttaattttcctacctaaccacatagaactttctccacttgactttcagaccttatttaatctaaccttacccttttt	ctgaaagttcccccatattaatactctcagaggatgactttggtgtatttgatcttcttattaaaaaggagataaagaggttctattcattgcattcaca[t/a]atctctaataagctaaatcaatcttaattttcctacctaaccacatagaactttctccacttgactttcagaccttatttaatctaaccttacccttttt
204	27	38.8516	1.69379	chr27:38851632	gttttttcacagttctttcctttttgaaagtgggcgtcgttttatctcagatttaaacaataactgcatatctccagtgcttgactgtttctggaaatct	A	G	tttaatttcacaaaacaagttaccaaagcatacagtcttgcacaatttccattttaataatattaactctacctgaaatttaaatttagatgaatatagg	gttttttcacagttctttcctttttgaaagtgggcgtcgttttatctcagatttaaacaataactgcatatctccagtgcttgactgtttctggaaatct[a/g]tttaatttcacaaaacaagttaccaaagcatacagtcttgcacaatttccattttaataatattaactctacctgaaatttaaatttagatgaatatagg
205	27	40.5454	na	chr27:40545426	gaaatgagaaattataagcattccagttgcattcaaaattccttgaattttaagttcttaaagcttgttttctttggctgtatagcccattcttttaaat	A	G	ctactcagtcacaatgaagtattcttttaaataatagaaatatttagtgtctgggctaaatagggctttcagtctatattaaaaggcctgagactaatat	gaaatgagaaattataagcattccagttgcattcaaaattccttgaattttaagttcttaaagcttgttttctttggctgtatagcccattcttttaaat[a/g]ctactcagtcacaatgaagtattcttttaaataatagaaatatttagtgtctgggctaaatagggctttcagtctatattaaaaggcctgagactaatat
206	28	17.0245	3.52825	chr28:17024530	ctttcttgtttcttttttttaagctgatgaaagtaggtattggtcaaaatgattttggaatatcccaatgttccataggcaattttaattaaaatatgaatta	T	C	ttaaatatgcatacagtttatttcacttacattggaatctttatctcccttggctttataaactagtaaattatntagctcaaggataatttatgtcaca	ctttcttgtttcttttttttaagctgatgaaagtaggtattggtcaaaatgattttggaatatcccaatgttccataggcaattttaattaaaatatgaatta[t/c]ttaaatatgcatacagtttatttcacttacattggaatctttatctcccttggctttataaactagtaaattatntagctcaaggataatttatgtcaca
207	28	20.5528	0.000516	chr28:20552776	gtgttatcacttaatgttgcataaaagtatcctgatactttacaacataagtgttttatggacattttcattagttatctttttctcagcttgcctgaag	G	T	ttccactgtgcaaataactcttggttagttctttgaatgtacattaagtctttgaggtttaatgctcaagggtgacattcagtttctaagagtagtaatt	gtgttatcacttaatgttgcataaaagtatcctgatactttacaacataagtgttttatggacattttcattagttatctttttctcagcttgcctgaag[g/t]ttccactgtgcaaataactcttggttagttctttgaatgtacattaagtctttgaggtttaatgctcaagggtgacattcagtttctaagagtagtaatt
207	28	20.5533	3.07567	chr28:20553292	gaaaggaactaaatgaagagcatactttcagtggtggatatagctttctttttatttaggacaaaagatttctctcatacttatcaaacatcttgtcttc	A	G	tgtaacagggacttattttgcatcagttcaagctgtcctgtctgccaagatgatccatgttcaatgacttttaagatgacttgagcaactcaattcaatt	gaaaggaactaaatgaagagcatactttcagtggtggatatagctttctttttatttaggacaaaagatttctctcatacttatcaaacatcttgtcttc[a/g]tgtaacagggacttattttgcatcagttcaagctgtcctgtctgccaagatgatccatgttcaatgacttttaagatgacttgagcaactcaattcaatt
208	28	23.629	8.27117	chr28:23628963	atttaaataatcaaaagantctcttttcaatgtttagctaaattagtagcaacaaataatcttgtgatgaaacaccagttggatgatttgcaagggaaat	C	G	agacattcatgtactgcatttttacatttggcagcttcactttaactttaaggcattctgctatacagaatggtgctctgttaaaatggtgcgatgttta	atttaaataatcaaaagantctcttttcaatgtttagctaaattagtagcaacaaataatcttgtgatgaaacaccagttggatgatttgcaagggaaat[c/g]agacattcatgtactgcatttttacatttggcagcttcactttaactttaaggcattctgctatacagaatggtgctctgttaaaatggtgcgatgttta
209	28	31.9001	0.252594	chr28:31900133	aagagaacctttttccccttctgagtgataggcctggattttctgagacagagcatttgtctgtcagggcccatggctgctctggtgatttacttgccgt	C	T	agatgatgctggtgtccggttggtgatatagccttgctggatatggggaaatttgttacctttagctttgacaggaagataattgctgatggttaacaga	aagagaacctttttccccttctgagtgataggcctggattttctgagacagagcatttgtctgtcagggcccatggctgctctggtgatttacttgccgt[c/t]agatgatgctggtgtccggttggtgatatagccttgctggatatggggaaatttgttacctttagctttgacaggaagataattgctgatggttaacaga
210	28	32.1527	0.02194	chr28:32152727	atgggcttccttctaaagccggcgggtcacataacacttttcaacactctcttctgtaccagcttggcatccagcatctatcaaaagggaaatctttcac	A	G	tgcaattatgacagaaaataaaggtgatgaagtgtgtgtaccaagaagggatgaggtcaaagggcggtaatgaaaactgatcacaatagaagggcagctt	atgggcttccttctaaagccggcgggtcacataacacttttcaacactctcttctgtaccagcttggcatccagcatctatcaaaagggaaatctttcac[a/g]tgcaattatgacagaaaataaaggtgatgaagtgtgtgtaccaagaagggatgaggtcaaagggcggtaatgaaaactgatcacaatagaagggcagctt
210	28	32.1747	0.495343	chr28:32174667	attccctttattgtagagtgtatttctttaaagtgacaggtttaatttttttccccactctgtgtagatttcatggatgatgtagcttaataaatcaaac	T	C	gatttccaccattgtatcaagactctttaatcagttctttgaattaatgcaatcaaacggttgaattcttacattcatctctatatttacagctctgttg	attccctttattgtagagtgtatttctttaaagtgacaggtttaatttttttccccactctgtgtagatttcatggatgatgtagcttaataaatcaaac[t/c]gatttccaccattgtatcaagactctttaatcagttctttgaattaatgcaatcaaacggttgaattcttacattcatctctatatttacagctctgttg
210	28	32.67	na	chr28:32670010	gaggcacattcagtgaatgccttgtgtccttacatgttgctttggcagggtgttaatgggattacccacgcttcatttggacaaggcttggcccagaata	C	T	atatctggttcatacctgaataccaaaggagagattcctccatcataaacatccctgagcccctgcattgatgttaaaaccttggatgcctttgttgtgg	gaggcacattcagtgaatgccttgtgtccttacatgttgctttggcagggtgttaatgggattacccacgcttcatttggacaaggcttggcccagaata[c/t]atatctggttcatacctgaataccaaaggagagattcctccatcataaacatccctgagcccctgcattgatgttaaaaccttggatgcctttgttgtgg
211	29	3.50408	6.42315	chr29:3504083	attctattaaacatagaatacagttggatactctgtaagagagataatgaagatgacttaagaaaagtttgcagatttatgaacagccattataaggagt	G	T	tggttaccagctgttctacatgtccagagagacttgtgcaagaagtccttaactgcaagggtaattaaacacagaaataagttgctgaaggcatggctgt	attctattaaacatagaatacagttggatactctgtaagagagataatgaagatgacttaagaaaagtttgcagatttatgaacagccattataaggagt[g/t]tggttaccagctgttctacatgtccagagagacttgtgcaagaagtccttaactgcaagggtaattaaacacagaaataagttgctgaaggcatggctgt
212	29	9.92724	1.29829	chr29:9927236	ataagattctgtttttcttacaactctactatatgaagcagcatgagagtggtcacaaacatgatttgcgacaaagttttaattagaatgtaaattgtta	A	C	attatactgtcctttcctatgtatgtataattttcataaagtattttgtaaaaacccttagaataaattattatatgatttaatggtattgtcaaagtaa	ataagattctgtttttcttacaactctactatatgaagcagcatgagagtggtcacaaacatgatttgcgacaaagttttaattagaatgtaaattgtta[a/c]attatactgtcctttcctatgtatgtataattttcataaagtattttgtaaaaacccttagaataaattattatatgatttaatggtattgtcaaagtaa
213	29	11.2255	1.752	chr29:11225526	aaacaaatcatagaaaagagacatattcttaaaatagagcaattggattgacagcagacatcttatcataaaaaatagacaccagaagaaggtatgtgat	A	C	atatcttcaaaatgctgagggaaaatcattgtcaatctagaaatctttatttacctatgctatccttcaaactctaaggtgaatgtagacagttcaggaa	aaacaaatcatagaaaagagacatattcttaaaatagagcaattggattgacagcagacatcttatcataaaaaatagacaccagaagaaggtatgtgat[a/c]atatcttcaaaatgctgagggaaaatcattgtcaatctagaaatctttatttacctatgctatccttcaaactctaaggtgaatgtagacagttcaggaa
214	29	12.9775	10.2261	chr29:12977528	gctgtgcagtgcagtttaatgaatccttggcacaaagctccctttcagaactgggaaagaataggggctgttcagaccctgtagggctgtatgtcaaagc	C	T	ggcccataatgcctgtcagccaagggcagaaattcccactgatataagaatgtgcaagaaatcaactttcaccaccgacgagcagattaagacacgatca	gctgtgcagtgcagtttaatgaatccttggcacaaagctccctttcagaactgggaaagaataggggctgttcagaccctgtagggctgtatgtcaaagc[c/t]ggcccataatgcctgtcagccaagggcagaaattcccactgatataagaatgtgcaagaaatcaactttcaccaccgacgagcagattaagacacgatca
215	29	23.2037	21.1779	chr29:23203677	tttaatgggagatcatttcaccatgacatgttatttagacacacaattaaaaatataaagcttctttagctcaaaggcagataagctactaaccataaaa	T	C	taatgctctgtgaatgcacagacacaaaatataattatatcctagtcactaagccaatatttaaaactattaatagatctttcttggactcccttgccat	tttaatgggagatcatttcaccatgacatgttatttagacacacaattaaaaatataaagcttctttagctcaaaggcagataagctactaaccataaaa[t/c]taatgctctgtgaatgcacagacacaaaatataattatatcctagtcactaagccaatatttaaaactattaatagatctttcttggactcccttgccat
216	29	44.3816	na	chr29:44381561	tccagcgcctccaaggaggctggagtctggcgctgccctttggagtctgcgcccatcacggacatgaacatcaatttacttcgaaaaccaagagtaaaga	G	C	aaacgatctgatttatcagtttctggggaaatgccctctggaaggaaggccggcagcgccagagacacccaacatctgcctgtgagccaggcggaaccgg	tccagcgcctccaaggaggctggagtctggcgctgccctttggagtctgcgcccatcacggacatgaacatcaatttacttcgaaaaccaagagtaaaga[g/c]aaacgatctgatttatcagtttctggggaaatgccctctggaaggaaggccggcagcgccagagacacccaacatctgcctgtgagccaggcggaaccgg
aThe SNP at at chr13:47,415,079 is a missense mutation in the moose prion gene (PRNP) and was added to the set. The codon is at position 209 in the propeptide and encodes either methionine (M, atg) or isoleucine (I, att). The flanking context sequence in the sense direction is: 5’atgat-K-gagcg-3’.
bAssay design software may be directed to use the best marker possible from the group (i.e., bin).
cMoose genome marker spacing predicted based on genome coordinates in bovine UMD3.1 reference assembly
d100 bp of moose-specific flanking sequence with “N”s masking other moose-specific variants
eAllele 1 corresponds to the cattle reference allele
fThis text sequence is needed for assay design
gSpacing on the terminal SNP is not applicable
