# Supplementary material for: A SNP resource for studying North American moose
Source: F1000Res. 2018 Jan 10;7:40. [Version 1] doi: 10.12688/f1000research.13501.1 (PMC5801567; doi:10.12688/f1000research.13501.1)
Supplement: Supplementary file 4 [file f1000research-7-14659-s0003.tgz › 402fa0a4-c978-4b4c-b340-6e7dafe068fb.xlsx]

## Sheet: Table S4
Table S4. Genotypes for 773 moose SNPs aligned to the bovine reference assembly UMD3.1
					Moose genotypesb
					AK	WY	VT	ID
Chr	Position	UMD3.1 coordinate	Allele 1a	Allele 2	201524011	200124009	R199	Clearwater06
1	7244388	chr1:7244388	C	T	T	Y	C	Y
1	7634617	chr1:7634617	C	T	T	Y	C	Y
1	21380302	chr1:21380302	C	T	C	Y	Y	T
1	22147595	chr1:22147595	A	C	M	A	M	C
1	24962474	chr1:24962474	G	C	S	S	G	C
1	28245334	chr1:28245334	C	A	M	C	A	M
1	28328900	chr1:28328900	G	A	R	A	G	R
1	28864462	chr1:28864462	A	G	G	R	A	R
1	29955980	chr1:29955980	T	C	Y	T	C	Y
1	32774108	chr1:32774108	G	A	G	R	R	A
1	32787050	chr1:32787050	A	G	A	R	R	G
1	34439667	chr1:34439667	A	C	M	C	M	A
1	37043128	chr1:37043128	C	T	Y	T	C	Y
1	44038343	chr1:44038343	T	C	C	Y	Y	T
1	50285122	chr1:50285122	C	T	Y	C	T	Y
1	50427479	chr1:50427479	T	C	T	C	Y	Y
1	62907176	chr1:62907176	T	G	G	T	K	K
1	63278042	chr1:63278042	C	T	Y	T	C	Y
1	63409235	chr1:63409235	A	C	M	C	A	M
1	63453743	chr1:63453743	A	G	R	G	A	R
1	65460971	chr1:65460971	A	C	M	C	A	M
1	66262882	chr1:66262882	T	C	Y	C	T	Y
1	67542298	chr1:67542298	C	T	Y	C	T	Y
1	67562390	chr1:67562390	C	T	Y	T	C	Y
1	67568119	chr1:67568119	A	G	R	A	G	R
1	70668235	chr1:70668235	G	A	R	A	G	R
1	70749720	chr1:70749720	C	T	Y	C	T	Y
1	70990344	chr1:70990344	T	C	Y	C	T	Y
1	75057144	chr1:75057144	T	C	Y	Y	C	T
1	79483036	chr1:79483036	G	C	G	S	C	S
1	79483277	chr1:79483277	T	C	C	Y	T	Y
1	84626561	chr1:84626561	A	T	A	W	T	W
1	85029702	chr1:85029702	G	T	T	K	G	K
1	85277691	chr1:85277691	G	A	R	G	A	R
1	85277785	chr1:85277785	C	T	Y	T	C	Y
1	85278092	chr1:85278092	C	G	S	G	C	S
1	85278335	chr1:85278335	C	G	S	G	C	S
1	85339702	chr1:85339702	C	G	S	G	C	S
1	85410859	chr1:85410859	T	C	T	Y	Y	C
1	87608284	chr1:87608284	T	C	Y	C	T	Y
1	89168700	chr1:89168700	A	G	G	R	R	A
1	93279223	chr1:93279223	T	C	Y	T	C	Y
1	93552099	chr1:93552099	C	T	Y	C	T	Y
1	93927831	chr1:93927831	C	A	C	A	M	M
1	93927915	chr1:93927915	G	A	G	A	R	R
1	94851660	chr1:94851660	G	A	R	R	A	G
1	94851673	chr1:94851673	T	C	Y	Y	C	T
1	96544823	chr1:96544823	A	T	T	W	A	W
1	97147513	chr1:97147513	G	T	K	T	K	G
1	99170187	chr1:99170187	G	A	G	R	R	A
1	100518636	chr1:100518636	T	G	T	K	G	K
1	101174166	chr1:101174166	C	T	T	C	Y	Y
1	110580734	chr1:110580734	T	C	C	Y	Y	T
1	110581160	chr1:110581160	C	G	C	S	S	G
1	122842843	chr1:122842843	C	T	Y	Y	T	C
1	128531902	chr1:128531902	A	G	R	A	R	G
1	135918415	chr1:135918415	G	A	R	A	G	R
1	135946622	chr1:135946622	C	T	Y	T	C	Y
1	142026812	chr1:142026812	C	T	Y	T	C	Y
2	6025284	chr2:6025284	T	C	C	Y	T	Y
2	12126712	chr2:12126712	C	A	M	A	M	C
2	16111801	chr2:16111801	G	A	R	G	A	R
2	19921518	chr2:19921518	T	G	T	G	K	K
2	19965908	chr2:19965908	C	A	M	A	M	C
2	21478774	chr2:21478774	C	T	T	Y	Y	C
2	22841335	chr2:22841335	G	T	G	T	K	K
2	23117585	chr2:23117585	C	T	C	Y	T	Y
2	27720623	chr2:27720623	A	C	M	A	C	M
2	27720817	chr2:27720817	C	T	Y	C	T	Y
2	27949341	chr2:27949341	G	A	G	R	R	A
2	29095978	chr2:29095978	A	G	R	R	G	A
2	30403417	chr2:30403417	C	A	M	M	A	C
2	30403591	chr2:30403591	T	A	W	W	A	T
2	32547203	chr2:32547203	T	C	C	Y	T	Y
2	32859817	chr2:32859817	A	G	A	G	R	R
2	35138296	chr2:35138296	A	C	M	A	M	C
2	48757257	chr2:48757257	C	T	Y	Y	T	C
2	49335675	chr2:49335675	G	A	R	R	A	G
2	49360606	chr2:49360606	C	T	Y	Y	T	C
2	49360982	chr2:49360982	G	C	S	S	C	G
2	49415421	chr2:49415421	G	T	K	T	G	K
2	49415750	chr2:49415750	A	G	R	A	G	R
2	49415963	chr2:49415963	G	C	S	G	C	S
2	49467619	chr2:49467619	T	G	T	G	K	K
2	49467690	chr2:49467690	A	G	A	G	R	R
2	50175068	chr2:50175068	C	G	C	S	S	G
2	50354035	chr2:50354035	T	A	W	A	T	W
2	50398735	chr2:50398735	G	A	R	G	A	R
2	50632862	chr2:50632862	T	C	T	Y	C	Y
2	52139193	chr2:52139193	T	C	Y	Y	C	T
2	52146947	chr2:52146947	G	A	R	R	G	A
2	52656494	chr2:52656494	T	G	K	T	G	K
2	52732481	chr2:52732481	G	A	R	A	G	R
2	52733194	chr2:52733194	A	G	R	A	G	R
2	52733206	chr2:52733206	T	A	W	T	A	W
2	52741950	chr2:52741950	G	C	S	C	G	S
2	52749796	chr2:52749796	A	G	R	G	A	R
2	52749810	chr2:52749810	A	G	R	G	A	R
2	52856573	chr2:52856573	A	G	R	A	G	R
2	59211656	chr2:59211656	G	C	G	S	C	S
2	60684432	chr2:60684432	A	C	M	M	C	A
2	61989666	chr2:61989666	T	C	Y	C	T	Y
2	66790971	chr2:66790971	C	A	A	M	C	M
2	66983609	chr2:66983609	C	T	Y	C	T	Y
2	71474525	chr2:71474525	T	A	W	W	T	A
2	89176399	chr2:89176399	T	G	K	K	G	T
2	91089960	chr2:91089960	A	T	W	W	T	A
2	92122047	chr2:92122047	A	G	G	A	R	R
2	93875837	chr2:93875837	C	T	T	Y	C	Y
2	95876707	chr2:95876707	A	G	A	R	R	G
2	98252756	chr2:98252756	C	T	C	Y	T	Y
2	102510970	chr2:102510970	C	A	A	M	C	M
2	104607010	chr2:104607010	A	T	T	W	A	W
2	109058699	chr2:109058699	G	T	G	K	T	K
2	109063467	chr2:109063467	T	C	C	Y	T	Y
2	109107696	chr2:109107696	C	T	C	Y	T	Y
2	110181817	chr2:110181817	C	T	Y	C	T	Y
2	113912754	chr2:113912754	A	G	G	R	A	R
2	117835234	chr2:117835234	T	C	Y	C	T	Y
2	127220760	chr2:127220760	T	C	Y	C	T	Y
3	14624104	chr3:14624104	G	C	S	S	C	G
3	15313056	chr3:15313056	T	C	C	Y	Y	T
3	28744772	chr3:28744772	A	G	A	R	R	G
3	31255110	chr3:31255110	G	A	G	R	A	R
3	45481750	chr3:45481750	A	G	R	G	A	R
3	46630501	chr3:46630501	A	T	W	T	A	W
3	46681539	chr3:46681539	C	T	Y	C	T	Y
3	47066487	chr3:47066487	C	T	Y	T	Y	C
3	47360696	chr3:47360696	C	T	Y	Y	C	T
3	52025179	chr3:52025179	A	G	R	A	R	G
3	52184482	chr3:52184482	G	C	S	C	S	G
3	52234381	chr3:52234381	G	A	R	A	R	G
3	56516007	chr3:56516007	G	A	G	R	R	A
3	56526469	chr3:56526469	G	A	A	R	R	G
3	56526571	chr3:56526571	G	T	T	K	K	G
3	63258336	chr3:63258336	G	A	R	G	A	R
3	79411677	chr3:79411677	T	C	T	Y	C	Y
3	79915685	chr3:79915685	A	G	A	R	G	R
3	84245431	chr3:84245431	T	C	Y	T	C	Y
3	84967048	chr3:84967048	T	C	Y	T	C	Y
3	88339393	chr3:88339393	A	G	G	R	A	R
3	97972515	chr3:97972515	C	T	Y	Y	T	C
3	108446276	chr3:108446276	G	A	G	R	A	R
3	111191315	chr3:111191315	A	G	A	G	R	R
3	117095458	chr3:117095458	T	G	K	K	T	G
4	3593011	chr4:3593011	G	A	A	R	R	G
4	5639417	chr4:5639417	G	A	R	G	R	A
4	6831440	chr4:6831440	T	C	C	Y	T	Y
4	21297151	chr4:21297151	T	C	T	Y	C	Y
4	21297379	chr4:21297379	G	A	G	R	A	R
4	21975515	chr4:21975515	G	T	K	G	T	K
4	21986479	chr4:21986479	G	A	R	A	G	R
4	22638631	chr4:22638631	T	C	Y	T	C	Y
4	22661327	chr4:22661327	T	G	K	G	T	K
4	22688632	chr4:22688632	A	C	M	A	C	M
4	22702104	chr4:22702104	A	G	R	G	A	R
4	22772248	chr4:22772248	A	C	M	C	A	M
4	23884866	chr4:23884866	G	A	R	A	G	R
4	23935374	chr4:23935374	A	G	R	A	G	R
4	24309330	chr4:24309330	G	A	R	A	R	G
4	26608914	chr4:26608914	C	A	A	C	M	M
4	26621077	chr4:26621077	A	G	G	A	R	R
4	26635025	chr4:26635025	C	G	G	C	S	S
4	26636160	chr4:26636160	G	A	G	A	R	R
4	44193582	chr4:44193582	G	A	A	R	G	R
4	49083539	chr4:49083539	A	G	A	R	G	R
4	49083762	chr4:49083762	T	C	T	Y	C	Y
4	50033677	chr4:50033677	C	T	C	Y	Y	T
4	50256050	chr4:50256050	C	T	C	Y	Y	T
4	53502736	chr4:53502736	G	A	R	R	G	A
4	53591997	chr4:53591997	T	C	Y	Y	T	C
4	53621318	chr4:53621318	A	G	R	R	A	G
4	53621360	chr4:53621360	G	A	R	R	A	G
4	54905196	chr4:54905196	C	T	C	Y	Y	T
4	55829275	chr4:55829275	G	A	R	R	G	A
4	58522047	chr4:58522047	G	A	R	R	A	G
4	65447927	chr4:65447927	A	T	T	W	W	A
4	69040217	chr4:69040217	G	A	A	R	R	G
4	69085193	chr4:69085193	T	C	C	Y	Y	T
4	69425901	chr4:69425901	A	C	C	M	M	A
4	80865318	chr4:80865318	T	C	Y	C	Y	T
4	80943545	chr4:80943545	C	A	M	A	M	C
4	81095915	chr4:81095915	G	A	R	A	R	G
4	85710023	chr4:85710023	C	A	M	M	C	A
4	91916257	chr4:91916257	T	C	T	Y	Y	C
4	98314515	chr4:98314515	T	C	Y	Y	C	T
4	98314804	chr4:98314804	A	G	R	R	G	A
4	109455225	chr4:109455225	C	A	A	M	C	M
4	109507744	chr4:109507744	A	G	R	R	G	A
4	109597554	chr4:109597554	T	C	Y	Y	T	C
5	1506924	chr5:1506924	T	C	Y	Y	C	T
5	2119133	chr5:2119133	G	A	R	R	G	A
5	2119346	chr5:2119346	C	A	M	M	C	A
5	2119680	chr5:2119680	G	T	K	K	G	T
5	2124743	chr5:2124743	A	G	R	R	A	G
5	8048235	chr5:8048235	G	A	R	R	A	G
5	11691994	chr5:11691994	A	C	M	M	A	C
5	11692086	chr5:11692086	G	T	K	K	T	G
5	19608431	chr5:19608431	A	G	G	A	R	R
5	38290854	chr5:38290854	T	C	Y	T	Y	C
5	39442781	chr5:39442781	T	C	Y	Y	T	C
5	44761714	chr5:44761714	A	G	G	R	R	A
5	44765042	chr5:44765042	A	G	G	R	R	A
5	44767396	chr5:44767396	A	G	A	R	R	G
5	44770456	chr5:44770456	A	G	G	R	R	A
5	47057821	chr5:47057821	T	C	T	C	Y	Y
5	60791778	chr5:60791778	A	G	G	R	A	R
5	61202302	chr5:61202302	G	A	G	R	R	A
5	61443749	chr5:61443749	A	G	R	R	A	G
5	61443957	chr5:61443957	C	G	S	S	G	C
5	61444007	chr5:61444007	C	T	Y	Y	T	C
5	61484847	chr5:61484847	G	A	R	R	A	G
5	63098416	chr5:63098416	A	G	R	A	G	R
5	63905400	chr5:63905400	C	T	Y	T	C	Y
5	64459401	chr5:64459401	C	T	Y	Y	T	C
5	69040832	chr5:69040832	G	A	R	R	A	G
5	69479311	chr5:69479311	C	G	S	S	G	C
5	78056884	chr5:78056884	T	A	T	A	W	W
5	85870738	chr5:85870738	A	C	M	M	A	C
5	93972867	chr5:93972867	G	A	A	R	G	R
5	93984213	chr5:93984213	A	G	G	R	A	R
5	116853821	chr5:116853821	G	C	S	S	C	G
6	2420949	chr6:2420949	C	T	Y	Y	C	T
6	2420982	chr6:2420982	A	G	R	R	A	G
6	11651258	chr6:11651258	G	A	R	G	A	R
6	11651289	chr6:11651289	T	C	Y	C	T	Y
6	15050652	chr6:15050652	G	A	R	A	G	R
6	19342726	chr6:19342726	C	G	S	S	G	C
6	21665884	chr6:21665884	C	T	T	Y	C	Y
6	21666038	chr6:21666038	C	T	C	Y	T	Y
6	27345988	chr6:27345988	G	A	G	R	R	A
6	39687245	chr6:39687245	T	A	W	T	W	A
6	44606771	chr6:44606771	C	T	C	Y	Y	T
6	44606832	chr6:44606832	T	A	T	W	W	A
6	51340924	chr6:51340924	A	G	G	R	A	R
6	56123216	chr6:56123216	C	A	A	M	C	M
6	56347981	chr6:56347981	C	T	Y	T	C	Y
6	62924242	chr6:62924242	C	T	Y	C	Y	T
6	74316357	chr6:74316357	C	A	A	M	C	M
6	74991517	chr6:74991517	A	G	A	R	G	R
6	75863219	chr6:75863219	C	A	M	A	C	M
6	79315276	chr6:79315276	G	A	R	G	A	R
6	85857892	chr6:85857892	T	C	Y	Y	C	T
6	93352383	chr6:93352383	C	T	Y	C	T	Y
6	93352585	chr6:93352585	G	C	S	G	C	S
6	98679730	chr6:98679730	T	C	C	Y	Y	T
6	100355209	chr6:100355209	T	G	G	T	K	K
6	100548070	chr6:100548070	T	C	Y	C	Y	T
6	100582108	chr6:100582108	C	T	Y	C	Y	T
6	112715145	chr6:112715145	T	C	C	Y	T	Y
7	1519450	chr7:1519450	T	C	C	T	Y	Y
7	2515814	chr7:2515814	G	A	R	G	R	A
7	26563784	chr7:26563784	A	G	R	G	A	R
7	26586571	chr7:26586571	C	T	Y	T	C	Y
7	27518992	chr7:27518992	T	C	C	Y	T	Y
7	30581523	chr7:30581523	A	G	A	R	R	G
7	30912046	chr7:30912046	T	C	C	Y	Y	T
7	31065164	chr7:31065164	G	A	R	R	A	G
7	31363314	chr7:31363314	T	C	Y	Y	C	T
7	31363348	chr7:31363348	A	C	M	M	A	C
7	32185344	chr7:32185344	A	G	R	R	A	G
7	32185747	chr7:32185747	G	C	S	S	G	C
7	32600222	chr7:32600222	A	T	T	W	W	A
7	36224549	chr7:36224549	T	C	Y	C	T	Y
7	36358214	chr7:36358214	G	A	R	A	G	R
7	48220705	chr7:48220705	C	T	C	T	Y	Y
7	54037416	chr7:54037416	T	A	T	W	A	W
7	58045449	chr7:58045449	T	C	C	Y	T	Y
7	60043375	chr7:60043375	T	A	W	T	W	A
7	62049376	chr7:62049376	T	C	Y	T	Y	C
7	68517409	chr7:68517409	G	A	R	G	A	R
7	72462405	chr7:72462405	G	A	A	R	R	G
7	74410748	chr7:74410748	C	T	Y	Y	T	C
7	78258072	chr7:78258072	A	G	R	A	G	R
7	78510790	chr7:78510790	C	T	T	C	Y	Y
7	78510833	chr7:78510833	C	T	C	T	Y	Y
7	78511250	chr7:78511250	A	G	A	G	R	R
7	79418993	chr7:79418993	G	A	R	R	A	G
7	80864549	chr7:80864549	G	A	R	R	A	G
7	81412251	chr7:81412251	A	G	G	R	R	A
7	81412253	chr7:81412253	T	A	A	W	W	T
7	81412307	chr7:81412307	T	C	T	Y	Y	C
7	81416163	chr7:81416163	G	A	A	R	R	G
7	87367667	chr7:87367667	C	T	T	Y	Y	C
7	92227072	chr7:92227072	G	A	G	A	R	R
7	93187503	chr7:93187503	A	G	R	G	A	R
7	94613982	chr7:94613982	A	G	G	A	R	R
7	94650083	chr7:94650083	A	G	R	A	G	R
7	94801316	chr7:94801316	G	C	S	C	G	S
7	94832223	chr7:94832223	C	T	T	C	Y	Y
7	96269348	chr7:96269348	A	G	R	R	G	A
7	96269506	chr7:96269506	T	C	Y	Y	C	T
7	103521828	chr7:103521828	G	A	R	R	A	G
7	105500491	chr7:105500491	T	C	C	T	Y	Y
7	107167071	chr7:107167071	G	A	A	R	G	R
7	109829540	chr7:109829540	A	G	R	G	R	A
7	109928637	chr7:109928637	T	G	K	G	K	T
8	6434048	chr8:6434048	C	A	M	A	C	M
8	6912820	chr8:6912820	A	T	A	W	T	W
8	13943838	chr8:13943838	G	A	A	G	R	R
8	15260892	chr8:15260892	T	G	K	T	G	K
8	16323432	chr8:16323432	T	C	T	Y	C	Y
8	16323510	chr8:16323510	A	C	C	M	A	M
8	17456876	chr8:17456876	T	G	K	K	T	G
8	17804075	chr8:17804075	G	A	R	R	G	A
8	26347123	chr8:26347123	G	A	R	R	G	A
8	26358993	chr8:26358993	C	T	Y	Y	T	C
8	26359020	chr8:26359020	G	T	K	K	T	G
8	26552220	chr8:26552220	G	A	R	R	G	A
8	33471359	chr8:33471359	G	C	S	S	G	C
8	33473917	chr8:33473917	C	G	S	S	G	C
8	36310193	chr8:36310193	C	T	C	Y	Y	T
8	36569399	chr8:36569399	G	T	T	G	K	K
8	36821292	chr8:36821292	C	T	C	Y	Y	T
8	42920706	chr8:42920706	C	A	M	M	C	A
8	47304011	chr8:47304011	T	C	Y	Y	T	C
8	47610860	chr8:47610860	G	A	R	R	A	G
8	47611148	chr8:47611148	C	G	S	S	G	C
8	47747556	chr8:47747556	A	G	R	R	G	A
8	50831015	chr8:50831015	A	G	G	R	R	A
8	55066453	chr8:55066453	G	A	G	A	R	R
8	57565021	chr8:57565021	A	G	R	G	A	R
8	61555785	chr8:61555785	C	G	G	S	C	S
8	62945306	chr8:62945306	A	G	R	G	A	R
8	82550884	chr8:82550884	C	T	Y	Y	T	C
8	87482731	chr8:87482731	G	A	R	R	G	A
8	87915067	chr8:87915067	T	C	Y	Y	C	T
8	95565559	chr8:95565559	T	C	Y	T	Y	C
8	96092571	chr8:96092571	T	C	Y	Y	C	T
8	98915467	chr8:98915467	G	A	R	A	G	R
8	111941430	chr8:111941430	T	C	T	Y	Y	C
9	10297649	chr9:10297649	T	C	Y	Y	C	T
9	12125892	chr9:12125892	G	C	G	S	S	C
9	14950693	chr9:14950693	G	A	G	R	A	R
9	18125115	chr9:18125115	T	C	C	Y	Y	T
9	19552677	chr9:19552677	A	G	R	G	A	R
9	24567782	chr9:24567782	C	G	C	S	S	G
9	26324677	chr9:26324677	A	C	M	M	A	C
9	26703966	chr9:26703966	T	C	T	Y	Y	C
9	27349297	chr9:27349297	A	C	M	C	M	A
9	27349450	chr9:27349450	C	T	Y	T	Y	C
9	28389920	chr9:28389920	T	C	Y	Y	T	C
9	30627331	chr9:30627331	G	A	G	A	R	R
9	32835683	chr9:32835683	A	G	R	G	R	A
9	33164574	chr9:33164574	G	A	R	G	A	R
9	33494220	chr9:33494220	T	A	W	A	T	W
9	34562578	chr9:34562578	A	C	M	A	M	C
9	36086049	chr9:36086049	C	T	Y	Y	C	T
9	43062103	chr9:43062103	C	T	Y	Y	C	T
9	43194264	chr9:43194264	A	G	R	G	A	R
9	43194987	chr9:43194987	C	A	M	A	C	M
9	43200425	chr9:43200425	T	C	Y	T	C	Y
9	43233907	chr9:43233907	G	T	K	T	G	K
9	44348624	chr9:44348624	G	C	G	C	S	S
9	53192859	chr9:53192859	T	G	K	T	G	K
9	53296104	chr9:53296104	T	A	W	T	A	W
9	55461471	chr9:55461471	C	T	Y	Y	T	C
9	55982708	chr9:55982708	C	T	Y	Y	C	T
9	56820004	chr9:56820004	C	T	T	Y	C	Y
9	57065986	chr9:57065986	G	A	A	R	R	G
9	57830706	chr9:57830706	G	A	G	R	R	A
9	58501438	chr9:58501438	A	C	C	M	A	M
9	65234328	chr9:65234328	G	A	A	R	G	R
9	72002791	chr9:72002791	C	T	C	T	Y	Y
9	72016315	chr9:72016315	A	G	G	A	R	R
9	72139900	chr9:72139900	G	A	R	A	G	R
9	75272661	chr9:75272661	G	T	K	G	T	K
9	78135283	chr9:78135283	A	G	R	A	R	G
9	83036361	chr9:83036361	A	G	R	R	A	G
9	83060715	chr9:83060715	A	C	M	M	A	C
9	87839201	chr9:87839201	C	T	T	C	Y	Y
9	91381169	chr9:91381169	C	G	S	S	G	C
9	94495026	chr9:94495026	G	C	C	G	S	S
9	95123038	chr9:95123038	G	A	A	R	G	R
9	95191222	chr9:95191222	T	A	T	W	A	W
9	95271031	chr9:95271031	C	T	C	Y	T	Y
10	8959798	chr10:8959798	A	C	A	M	M	C
10	14477361	chr10:14477361	C	T	Y	T	C	Y
10	14920005	chr10:14920005	A	T	A	W	T	W
10	15007157	chr10:15007157	A	G	A	R	G	R
10	18213661	chr10:18213661	C	T	C	Y	Y	T
10	19879035	chr10:19879035	G	C	G	S	S	C
10	19879054	chr10:19879054	A	C	C	M	M	A
10	19879082	chr10:19879082	G	A	A	R	R	G
10	29836988	chr10:29836988	G	A	R	R	G	A
10	32407314	chr10:32407314	A	G	R	R	A	G
10	32526331	chr10:32526331	A	G	A	R	R	G
10	32560067	chr10:32560067	C	T	T	Y	Y	C
10	32597879	chr10:32597879	G	T	K	T	G	K
10	32892176	chr10:32892176	A	G	G	R	A	R
10	33116346	chr10:33116346	T	G	G	K	T	K
10	49642752	chr10:49642752	C	A	A	M	M	C
10	51781849	chr10:51781849	C	T	Y	Y	T	C
10	54834702	chr10:54834702	A	G	R	R	G	A
10	55026919	chr10:55026919	G	A	R	R	A	G
10	60725955	chr10:60725955	G	T	T	G	K	K
10	61987358	chr10:61987358	C	T	Y	C	T	Y
10	62370572	chr10:62370572	G	A	G	R	A	R
10	62443699	chr10:62443699	C	T	C	Y	T	Y
10	63398519	chr10:63398519	T	C	Y	T	C	Y
10	66668165	chr10:66668165	T	C	Y	C	T	Y
10	67058092	chr10:67058092	T	A	W	A	T	W
10	67899266	chr10:67899266	C	T	Y	T	C	Y
10	67899357	chr10:67899357	C	T	Y	T	C	Y
10	67899425	chr10:67899425	G	A	R	G	A	R
10	67905179	chr10:67905179	A	C	M	C	A	M
10	73644315	chr10:73644315	A	T	A	T	W	W
11	8790747	chr11:8790747	T	G	K	G	K	T
11	8790749	chr11:8790749	A	G	R	G	R	A
11	9528899	chr11:9528899	T	G	G	K	T	K
11	13162714	chr11:13162714	A	G	A	R	R	G
11	19693128	chr11:19693128	C	T	Y	Y	C	T
11	19702154	chr11:19702154	C	T	Y	Y	T	C
11	21747695	chr11:21747695	T	C	T	Y	Y	C
11	23968991	chr11:23968991	G	A	R	A	R	G
11	24108805	chr11:24108805	A	G	R	G	R	A
11	24124707	chr11:24124707	T	C	Y	C	Y	T
11	26661387	chr11:26661387	A	G	R	G	R	A
11	26974507	chr11:26974507	A	C	M	C	M	A
11	26982443	chr11:26982443	C	A	A	M	M	C
11	30756862	chr11:30756862	A	G	R	A	G	R
11	33032388	chr11:33032388	G	A	G	A	R	R
11	33470114	chr11:33470114	T	C	C	T	Y	Y
11	33693008	chr11:33693008	T	G	K	T	K	G
11	33708019	chr11:33708019	A	C	M	C	M	A
11	36891056	chr11:36891056	T	C	C	T	Y	Y
11	40403842	chr11:40403842	G	T	T	K	K	G
11	41950224	chr11:41950224	C	A	M	A	C	M
11	56740302	chr11:56740302	A	C	M	A	M	C
11	59825141	chr11:59825141	C	T	Y	T	Y	C
11	60966740	chr11:60966740	G	A	A	G	R	R
11	61448967	chr11:61448967	C	A	A	C	M	M
11	61449106	chr11:61449106	A	C	C	A	M	M
11	61450434	chr11:61450434	T	A	A	T	W	W
11	61461269	chr11:61461269	C	G	G	C	S	S
11	61471943	chr11:61471943	T	C	T	C	Y	Y
11	64594513	chr11:64594513	T	C	Y	C	Y	T
11	64638467	chr11:64638467	T	G	K	T	K	G
11	64638567	chr11:64638567	A	G	R	A	R	G
11	65007138	chr11:65007138	G	A	A	R	R	G
11	68506657	chr11:68506657	T	C	Y	T	Y	C
11	70364067	chr11:70364067	T	C	T	Y	Y	C
11	70395709	chr11:70395709	G	T	G	K	K	T
11	73013154	chr11:73013154	G	A	R	A	G	R
11	75234844	chr11:75234844	G	A	G	R	A	R
11	76505829	chr11:76505829	C	G	C	G	S	S
11	76505860	chr11:76505860	T	C	C	T	Y	Y
11	76506376	chr11:76506376	G	A	A	G	R	R
11	76657261	chr11:76657261	T	C	T	C	Y	Y
11	76660393	chr11:76660393	C	T	C	T	Y	Y
11	76750933	chr11:76750933	A	G	R	G	A	R
11	76752328	chr11:76752328	A	G	R	A	G	R
11	77930103	chr11:77930103	G	T	G	T	K	K
11	81539772	chr11:81539772	A	T	T	W	A	W
11	82813980	chr11:82813980	G	A	A	R	G	R
11	92773191	chr11:92773191	C	T	Y	T	Y	C
11	94015703	chr11:94015703	A	G	A	R	G	R
11	94122990	chr11:94122990	G	A	G	R	A	R
11	94143739	chr11:94143739	A	G	A	R	G	R
11	94319934	chr11:94319934	T	A	A	W	T	W
11	94401681	chr11:94401681	T	C	T	Y	C	Y
12	2058789	chr12:2058789	A	C	M	C	M	A
12	2338336	chr12:2338336	G	A	G	A	R	R
12	2338670	chr12:2338670	G	T	K	T	G	K
12	2340211	chr12:2340211	G	T	K	T	G	K
12	2349828	chr12:2349828	A	G	R	A	G	R
12	3337286	chr12:3337286	G	C	S	G	C	S
12	5326847	chr12:5326847	G	A	R	G	A	R
12	9244345	chr12:9244345	A	G	G	R	R	A
12	19493319	chr12:19493319	C	T	Y	C	T	Y
12	19554236	chr12:19554236	G	A	R	G	A	R
12	19554327	chr12:19554327	C	A	M	A	C	M
12	22479137	chr12:22479137	C	G	S	S	G	C
12	22985125	chr12:22985125	G	A	A	G	R	R
12	24108847	chr12:24108847	A	T	W	T	A	W
12	24141192	chr12:24141192	A	C	M	C	A	M
12	24533145	chr12:24533145	G	T	K	T	K	G
12	40114440	chr12:40114440	T	C	T	Y	C	Y
12	40557256	chr12:40557256	A	G	A	R	G	R
12	40646742	chr12:40646742	C	G	S	G	C	S
12	45587377	chr12:45587377	C	T	T	Y	C	Y
12	45856959	chr12:45856959	G	T	T	K	G	K
12	46081905	chr12:46081905	A	G	A	R	G	R
12	46447286	chr12:46447286	G	A	G	A	R	R
12	46737697	chr12:46737697	G	A	G	R	R	A
12	46764560	chr12:46764560	A	C	C	M	A	M
12	47421392	chr12:47421392	T	C	T	Y	Y	C
12	47431670	chr12:47431670	G	A	A	R	R	G
12	54089873	chr12:54089873	C	T	C	Y	T	Y
12	59513856	chr12:59513856	G	A	R	R	A	G
12	59514169	chr12:59514169	T	C	Y	Y	T	C
12	59514228	chr12:59514228	C	T	Y	Y	T	C
12	69225315	chr12:69225315	C	T	C	T	Y	Y
12	69688420	chr12:69688420	T	C	T	Y	C	Y
12	69694363	chr12:69694363	G	C	C	S	G	S
12	77667609	chr12:77667609	T	C	Y	Y	C	T
12	77680792	chr12:77680792	C	A	M	M	A	C
12	80821214	chr12:80821214	A	G	R	A	R	G
12	83402602	chr12:83402602	T	G	K	G	K	T
13	12933941	chr13:12933941	C	T	Y	Y	C	T
13	13843726	chr13:13843726	C	T	C	Y	T	Y
13	18182642	chr13:18182642	A	T	A	W	W	T
13	19138150	chr13:19138150	G	A	R	G	R	A
13	19856846	chr13:19856846	A	T	T	W	W	A
13	19914889	chr13:19914889	C	A	M	A	M	C
13	22060006	chr13:22060006	G	A	G	R	R	A
13	23004795	chr13:23004795	T	G	K	G	K	T
13	36828047	chr13:36828047	C	T	T	Y	Y	C
13	36833297	chr13:36833297	G	A	G	R	R	A
13	42805308	chr13:42805308	A	G	R	R	A	G
13	47738288	chr13:47738288	C	T	Y	T	Y	C
13	51077481	chr13:51077481	G	T	K	K	T	G
13	52902095	chr13:52902095	T	C	Y	C	Y	T
13	61564202	chr13:61564202	C	T	C	T	Y	Y
13	71503457	chr13:71503457	T	C	C	T	Y	Y
13	71511562	chr13:71511562	C	T	T	C	Y	Y
13	73683132	chr13:73683132	C	T	T	Y	C	Y
14	22272935	chr14:22272935	T	G	K	G	T	K
14	23455449	chr14:23455449	A	G	R	A	G	R
14	27376922	chr14:27376922	G	A	R	A	R	G
14	29261164	chr14:29261164	T	C	C	Y	Y	T
14	31023921	chr14:31023921	C	T	T	Y	Y	C
14	36227211	chr14:36227211	G	T	G	T	K	K
14	36246605	chr14:36246605	T	A	T	A	W	W
14	36607693	chr14:36607693	T	A	T	A	W	W
14	36608037	chr14:36608037	C	T	T	C	Y	Y
14	37804558	chr14:37804558	A	G	R	R	A	G
14	38184315	chr14:38184315	T	C	Y	Y	T	C
14	38413019	chr14:38413019	A	C	M	A	C	M
14	45309171	chr14:45309171	A	G	R	G	A	R
14	48162577	chr14:48162577	T	C	Y	C	T	Y
14	49949500	chr14:49949500	A	T	W	T	A	W
14	50049138	chr14:50049138	A	G	R	G	A	R
14	50571188	chr14:50571188	G	A	R	G	A	R
14	52808544	chr14:52808544	G	A	A	G	R	R
14	56712892	chr14:56712892	C	T	Y	Y	C	T
14	56712998	chr14:56712998	G	A	R	R	A	G
14	56713377	chr14:56713377	G	A	R	R	G	A
14	58596582	chr14:58596582	T	C	Y	C	T	Y
14	62113942	chr14:62113942	G	T	G	T	K	K
14	63022059	chr14:63022059	C	T	T	C	Y	Y
14	68440244	chr14:68440244	G	T	G	T	K	K
14	70663622	chr14:70663622	G	A	G	R	R	A
14	70663741	chr14:70663741	G	A	A	R	R	G
14	70663791	chr14:70663791	A	G	G	R	R	A
14	70663830	chr14:70663830	T	C	T	Y	Y	C
14	72496026	chr14:72496026	C	T	C	Y	T	Y
14	80736469	chr14:80736469	A	G	R	A	R	G
15	8062191	chr15:8062191	T	C	Y	Y	T	C
15	13096109	chr15:13096109	T	C	C	T	Y	Y
15	14973736	chr15:14973736	G	A	R	R	A	G
15	20111552	chr15:20111552	T	C	Y	C	Y	T
15	37180943	chr15:37180943	C	G	C	S	G	S
15	39369508	chr15:39369508	C	A	M	M	C	A
15	41631309	chr15:41631309	C	T	C	Y	Y	T
15	46604001	chr15:46604001	A	G	G	R	R	A
15	60846065	chr15:60846065	C	G	S	C	S	G
15	61918252	chr15:61918252	A	G	G	R	R	A
15	62161804	chr15:62161804	A	G	R	R	A	G
15	64003365	chr15:64003365	T	C	Y	C	T	Y
15	64615779	chr15:64615779	A	G	R	G	A	R
15	65440395	chr15:65440395	A	T	A	T	W	W
15	73237962	chr15:73237962	G	C	S	C	G	S
15	81622723	chr15:81622723	G	A	R	G	A	R
16	12297864	chr16:12297864	G	A	A	R	G	R
16	12304217	chr16:12304217	C	T	C	Y	T	Y
16	15182268	chr16:15182268	C	A	A	M	C	M
16	15182420	chr16:15182420	A	G	A	R	G	R
16	15418347	chr16:15418347	G	A	G	R	A	R
16	15502187	chr16:15502187	C	T	C	Y	T	Y
16	19751143	chr16:19751143	T	G	K	K	T	G
16	19794708	chr16:19794708	C	T	Y	Y	T	C
16	20631855	chr16:20631855	T	C	Y	Y	C	T
16	20680678	chr16:20680678	T	G	K	G	K	T
16	20684625	chr16:20684625	T	C	Y	C	Y	T
16	21609484	chr16:21609484	A	G	A	R	R	G
16	24459859	chr16:24459859	C	T	Y	Y	C	T
16	28785912	chr16:28785912	C	T	Y	Y	C	T
16	31021815	chr16:31021815	A	G	R	R	G	A
16	32015424	chr16:32015424	A	G	R	A	R	G
16	33173322	chr16:33173322	A	G	R	G	R	A
16	35949487	chr16:35949487	A	G	R	G	A	R
16	39182389	chr16:39182389	T	A	A	W	T	W
16	64228829	chr16:64228829	G	C	S	G	C	S
16	71412570	chr16:71412570	G	T	K	T	G	K
17	241021	chr17:241021	T	C	C	Y	Y	T
17	17095715	chr17:17095715	A	G	G	R	R	A
17	19255745	chr17:19255745	T	C	Y	Y	T	C
17	19456833	chr17:19456833	C	G	S	C	S	G
17	19457574	chr17:19457574	T	C	Y	T	Y	C
17	24810185	chr17:24810185	A	G	R	G	R	A
17	25886582	chr17:25886582	A	G	R	A	R	G
17	27251195	chr17:27251195	C	G	C	G	S	S
17	33148706	chr17:33148706	A	T	A	W	W	T
17	40536212	chr17:40536212	T	C	C	T	Y	Y
17	44376251	chr17:44376251	T	G	T	G	K	K
17	49540458	chr17:49540458	A	G	R	A	G	R
17	51045205	chr17:51045205	T	C	T	C	Y	Y
17	51045229	chr17:51045229	C	T	T	C	Y	Y
17	51045419	chr17:51045419	A	T	T	A	W	W
17	57029410	chr17:57029410	T	G	K	T	G	K
17	61069502	chr17:61069502	C	T	Y	T	Y	C
17	61269951	chr17:61269951	C	G	S	C	S	G
17	61270014	chr17:61270014	A	G	R	G	R	A
18	9004550	chr18:9004550	T	A	W	A	W	T
18	15585852	chr18:15585852	T	G	K	K	T	G
18	20877542	chr18:20877542	A	G	R	A	G	R
18	20917218	chr18:20917218	G	A	R	A	G	R
18	20932717	chr18:20932717	C	T	Y	T	C	Y
18	22085590	chr18:22085590	T	G	K	T	G	K
18	22101912	chr18:22101912	C	T	Y	C	T	Y
18	22114328	chr18:22114328	T	G	K	T	G	K
18	27248588	chr18:27248588	G	A	R	A	R	G
18	27894517	chr18:27894517	G	C	S	S	G	C
18	28096695	chr18:28096695	A	C	A	M	M	C
18	29439543	chr18:29439543	A	G	R	A	R	G
18	40598883	chr18:40598883	C	T	Y	Y	T	C
18	41331209	chr18:41331209	A	G	R	R	A	G
18	41601982	chr18:41601982	G	A	R	R	A	G
18	42316921	chr18:42316921	T	C	C	Y	T	Y
18	42317034	chr18:42317034	T	C	C	Y	T	Y
18	42411163	chr18:42411163	C	T	T	Y	C	Y
18	42411256	chr18:42411256	A	G	A	R	G	R
18	44918315	chr18:44918315	A	T	T	W	W	A
18	44970116	chr18:44970116	A	T	T	W	W	A
18	56200982	chr18:56200982	C	T	Y	C	T	Y
19	19105422	chr19:19105422	C	G	G	S	S	C
19	19116069	chr19:19116069	A	G	G	R	R	A
19	22098915	chr19:22098915	T	A	T	W	W	A
19	23522896	chr19:23522896	C	T	Y	Y	T	C
19	38847256	chr19:38847256	T	C	Y	T	Y	C
19	38853645	chr19:38853645	C	G	S	C	S	G
19	38878018	chr19:38878018	T	C	Y	T	Y	C
19	38885129	chr19:38885129	C	T	Y	T	Y	C
19	38902249	chr19:38902249	T	G	K	G	K	T
19	38920798	chr19:38920798	T	C	Y	C	Y	T
19	49117005	chr19:49117005	C	T	C	Y	Y	T
20	2323212	chr20:2323212	G	A	A	G	R	R
20	2869609	chr20:2869609	A	T	W	A	T	W
20	17621059	chr20:17621059	C	A	C	M	A	M
20	17914858	chr20:17914858	G	A	G	R	A	R
20	17963676	chr20:17963676	C	T	C	Y	T	Y
20	18527503	chr20:18527503	T	C	T	Y	C	Y
20	23497820	chr20:23497820	A	T	A	W	T	W
20	23695120	chr20:23695120	A	C	C	A	M	M
20	23739176	chr20:23739176	G	T	G	T	K	K
20	27981760	chr20:27981760	G	C	S	C	G	S
20	28477255	chr20:28477255	T	C	C	T	Y	Y
20	28487117	chr20:28487117	C	T	C	T	Y	Y
20	28721710	chr20:28721710	A	G	R	G	R	A
20	29877475	chr20:29877475	T	G	K	T	G	K
20	45141758	chr20:45141758	G	T	K	G	T	K
20	50667346	chr20:50667346	T	A	W	W	A	T
20	52523358	chr20:52523358	T	C	C	Y	Y	T
20	55841522	chr20:55841522	A	G	R	A	G	R
20	58048010	chr20:58048010	G	T	G	T	K	K
20	58054655	chr20:58054655	G	A	G	A	R	R
20	69142823	chr20:69142823	G	A	R	A	G	R
21	10301708	chr21:10301708	G	C	C	G	S	S
21	11600803	chr21:11600803	G	A	R	R	A	G
21	11600852	chr21:11600852	G	A	R	R	G	A
21	12485414	chr21:12485414	C	T	Y	C	T	Y
21	27770100	chr21:27770100	A	G	R	R	A	G
21	34531512	chr21:34531512	C	T	C	T	Y	Y
21	34531551	chr21:34531551	A	G	G	A	R	R
21	36461389	chr21:36461389	T	G	G	T	K	K
21	40111999	chr21:40111999	C	A	C	M	A	M
21	40118887	chr21:40118887	T	C	T	Y	C	Y
21	47376618	chr21:47376618	A	G	R	G	A	R
21	47510914	chr21:47510914	C	A	M	C	A	M
21	47923706	chr21:47923706	A	G	G	A	R	R
21	49045021	chr21:49045021	G	A	G	R	A	R
21	49466136	chr21:49466136	A	G	A	R	G	R
21	51373866	chr21:51373866	G	T	K	T	G	K
21	54534854	chr21:54534854	A	T	W	T	A	W
21	54613238	chr21:54613238	C	T	Y	C	T	Y
21	54613244	chr21:54613244	T	C	Y	T	C	Y
21	64807198	chr21:64807198	G	A	R	G	A	R
21	64870717	chr21:64870717	T	C	Y	C	T	Y
21	65883419	chr21:65883419	C	T	C	T	Y	Y
22	3769126	chr22:3769126	A	G	R	G	A	R
22	6533543	chr22:6533543	C	A	M	A	C	M
22	15401472	chr22:15401472	T	C	Y	C	Y	T
22	28839327	chr22:28839327	T	C	Y	C	T	Y
22	30954506	chr22:30954506	C	T	Y	C	Y	T
22	31028400	chr22:31028400	C	T	C	Y	Y	T
22	31029757	chr22:31029757	G	A	R	R	G	A
22	31518724	chr22:31518724	G	A	R	R	A	G
22	33153642	chr22:33153642	G	A	R	R	G	A
22	33792490	chr22:33792490	A	C	M	M	A	C
22	44395605	chr22:44395605	T	C	Y	Y	T	C
22	45413234	chr22:45413234	G	T	K	K	T	G
23	4478202	chr23:4478202	T	A	W	W	A	T
23	5720288	chr23:5720288	G	A	A	R	R	G
23	15624146	chr23:15624146	G	A	A	R	G	R
23	18532599	chr23:18532599	C	T	T	Y	C	Y
23	18532621	chr23:18532621	G	A	A	R	G	R
23	41460893	chr23:41460893	C	T	C	Y	Y	T
23	46250626	chr23:46250626	C	T	T	C	Y	Y
24	5817554	chr24:5817554	G	C	C	S	S	G
24	9043622	chr24:9043622	C	A	C	M	A	M
24	12291615	chr24:12291615	C	T	Y	Y	T	C
24	17237171	chr24:17237171	G	C	C	S	G	S
24	22908230	chr24:22908230	T	C	Y	T	Y	C
24	22917493	chr24:22917493	C	G	S	C	S	G
24	24387331	chr24:24387331	G	A	R	G	R	A
24	24388924	chr24:24388924	T	G	K	T	K	G
24	24461286	chr24:24461286	A	G	A	R	R	G
24	24462347	chr24:24462347	A	G	A	R	R	G
24	24462357	chr24:24462357	T	C	C	Y	Y	T
24	24462588	chr24:24462588	C	T	T	Y	Y	C
24	26997573	chr24:26997573	T	C	Y	C	Y	T
24	31849140	chr24:31849140	G	A	A	R	G	R
24	33967737	chr24:33967737	A	T	T	W	W	A
24	42988482	chr24:42988482	T	C	C	Y	T	Y
24	45461016	chr24:45461016	A	G	G	A	R	R
24	53402521	chr24:53402521	G	A	A	R	G	R
24	53784679	chr24:53784679	C	T	Y	T	C	Y
25	4627634	chr25:4627634	C	T	Y	T	C	Y
25	4628030	chr25:4628030	G	T	K	T	G	K
25	7349755	chr25:7349755	G	A	A	R	R	G
25	7349768	chr25:7349768	T	C	T	Y	Y	C
25	18690235	chr25:18690235	G	A	G	R	A	R
26	797680	chr26:797680	A	G	A	R	G	R
26	16837923	chr26:16837923	C	T	Y	Y	T	C
26	22399104	chr26:22399104	A	G	R	A	G	R
26	24042237	chr26:24042237	C	T	Y	T	C	Y
26	24218591	chr26:24218591	G	C	C	S	S	G
26	24411177	chr26:24411177	T	C	Y	C	Y	T
26	26882501	chr26:26882501	T	A	W	W	T	A
26	32490452	chr26:32490452	C	G	S	G	C	S
26	34055081	chr26:34055081	A	G	A	G	R	R
26	34089846	chr26:34089846	G	A	A	G	R	R
26	34346363	chr26:34346363	C	T	Y	C	T	Y
26	38929195	chr26:38929195	C	T	C	Y	T	Y
26	43699517	chr26:43699517	A	G	R	A	G	R
27	3547331	chr27:3547331	G	A	R	R	A	G
27	3547348	chr27:3547348	G	T	K	K	G	T
27	15488578	chr27:15488578	C	A	M	M	A	C
27	17379622	chr27:17379622	T	C	Y	Y	T	C
27	17379927	chr27:17379927	G	T	K	K	G	T
27	18034432	chr27:18034432	G	T	G	K	K	T
27	18140296	chr27:18140296	T	A	W	W	A	T
27	27416954	chr27:27416954	A	G	R	R	G	A
27	32637316	chr27:32637316	T	G	K	G	T	K
27	36448750	chr27:36448750	T	C	T	Y	C	Y
27	38851632	chr27:38851632	A	G	G	R	A	R
27	40545426	chr27:40545426	A	G	R	G	R	A
27	40839732	chr27:40839732	G	A	R	G	R	A
28	17024530	chr28:17024530	T	C	Y	Y	T	C
28	18013807	chr28:18013807	A	T	A	W	W	T
28	18574539	chr28:18574539	T	A	T	W	W	A
28	19888329	chr28:19888329	G	C	S	S	G	C
28	20552776	chr28:20552776	G	T	K	G	T	K
28	20553292	chr28:20553292	A	G	R	G	A	R
28	23628963	chr28:23628963	C	G	G	S	C	S
28	31253167	chr28:31253167	G	A	R	R	G	A
28	31731296	chr28:31731296	T	C	T	Y	C	Y
28	31900133	chr28:31900133	C	T	C	Y	T	Y
28	32152727	chr28:32152727	A	G	G	R	A	R
28	32174667	chr28:32174667	T	C	C	Y	T	Y
28	32270411	chr28:32270411	T	C	C	Y	T	Y
28	32292173	chr28:32292173	A	C	A	M	C	M
28	32670010	chr28:32670010	C	T	T	Y	C	Y
29	3504083	chr29:3504083	G	T	K	K	G	T
29	9927236	chr29:9927236	A	C	A	M	C	M
29	10487699	chr29:10487699	A	G	R	A	G	R
29	11225526	chr29:11225526	A	C	M	A	C	M
29	12977528	chr29:12977528	C	T	Y	Y	T	C
29	23100881	chr29:23100881	T	C	Y	C	Y	T
29	23203677	chr29:23203677	T	C	Y	Y	T	C
29	25476943	chr29:25476943	G	C	C	S	G	S
29	44381561	chr29:44381561	G	C	S	C	S	G
aAllele 1 is the cattle reference allele.
bHomozygotes are denoted with the one-letter nucleotide code. Heterozygotes are denoted with IUPAC/IUBMB ambiguity codes: R = a/g, Y = c/t, M = a/c, K = g/t, S = c/g, W = a/t.
