# Supplementary material for: A SNP resource for studying North American moose
Source: F1000Res. 2018 Jan 10;7:40. [Version 1] doi: 10.12688/f1000research.13501.1 (PMC5801567; doi:10.12688/f1000research.13501.1)
Supplement: Supplementary file 5 [file f1000research-7-14659-s0004.tgz › 47c5f39d-0287-46ec-bcad-960efe33341c.xlsx]

## Sheet: Table S5
Table S5. Genotypes for 552 moose SNPs aligned to the ovine reference assembly Oar_v3.1
					Moose genotypesb
					AK	WY	VT	ID
Chr	Position	Oar_v3.1 coordinate	Allele 1a	Allele 2	201524011	200124009	R199	Clearwater06
1	3968831	chr1:3968831	A	C	M	M	A	C
1	9878920	chr1:9878920	T	C	T	C	Y	Y
1	12657079	chr1:12657079	T	C	T	Y	Y	C
1	15629029	chr1:15629029	T	A	W	T	W	A
1	25686413	chr1:25686413	T	C	Y	Y	C	T
1	26331102	chr1:26331102	G	A	G	R	R	A
1	32752397	chr1:32752397	T	C	C	Y	T	Y
1	36143032	chr1:36143032	T	C	Y	C	T	Y
1	41528830	chr1:41528830	A	G	A	R	G	R
1	44275870	chr1:44275870	A	G	G	R	A	R
1	64180215	chr1:64180215	T	C	T	Y	Y	C
1	64191272	chr1:64191272	C	T	C	Y	Y	T
1	67775265	chr1:67775265	C	T	Y	T	Y	C
1	68011212	chr1:68011212	T	C	Y	T	Y	C
1	68023995	chr1:68023995	C	T	Y	T	Y	C
1	68509904	chr1:68509904	G	C	S	C	G	S
1	72590480	chr1:72590480	G	A	R	R	G	A
1	72863337	chr1:72863337	G	A	R	A	R	G
1	73241596	chr1:73241596	G	A	R	G	A	R
1	73289146	chr1:73289146	G	A	R	G	A	R
1	73292906	chr1:73292906	T	A	W	A	T	W
1	73928064	chr1:73928064	C	A	M	M	A	C
1	76665356	chr1:76665356	G	A	A	R	G	R
1	85535181	chr1:85535181	T	A	T	W	A	W
1	88753944	chr1:88753944	C	T	C	Y	T	Y
1	88846953	chr1:88846953	G	A	A	R	R	G
1	90217231	chr1:90217231	G	T	K	T	K	G
1	114431044	chr1:114431044	A	G	G	R	R	A
1	115281192	chr1:115281192	G	T	T	G	K	K
1	126412162	chr1:126412162	C	T	T	Y	C	Y
1	133368479	chr1:133368479	C	A	M	A	M	C
1	140292595	chr1:140292595	C	T	C	Y	Y	T
1	140372911	chr1:140372911	T	C	C	Y	Y	T
1	144446863	chr1:144446863	G	A	R	R	A	G
1	147332362	chr1:147332362	A	G	R	G	A	R
1	147339918	chr1:147339918	G	A	R	A	G	R
1	148956210	chr1:148956210	T	C	Y	T	C	Y
1	152435533	chr1:152435533	A	G	A	R	G	R
1	174915247	chr1:174915247	G	A	R	R	G	A
1	180646663	chr1:180646663	T	G	G	T	K	K
1	181084593	chr1:181084593	A	G	R	G	A	R
1	181143462	chr1:181143462	A	C	M	C	A	M
1	188336434	chr1:188336434	G	A	R	A	G	R
1	192715062	chr1:192715062	T	C	Y	Y	C	T
1	197122338	chr1:197122338	G	C	G	S	C	S
1	197122579	chr1:197122579	T	C	C	Y	T	Y
1	199353314	chr1:199353314	G	A	R	R	A	G
1	202186593	chr1:202186593	A	G	G	R	A	R
1	202241482	chr1:202241482	A	T	A	W	T	W
1	202692687	chr1:202692687	G	C	G	S	C	S
1	202889460	chr1:202889460	C	G	S	G	C	S
1	202889703	chr1:202889703	C	G	S	G	C	S
1	203020431	chr1:203020431	T	C	T	Y	Y	C
1	210811419	chr1:210811419	T	C	Y	T	C	Y
1	211926221	chr1:211926221	C	T	Y	Y	C	T
1	212260761	chr1:212260761	G	A	R	R	A	G
1	212260774	chr1:212260774	T	C	Y	Y	C	T
1	214441046	chr1:214441046	G	T	K	T	K	G
1	216384875	chr1:216384875	A	G	G	R	R	A
1	217687676	chr1:217687676	A	G	A	G	R	R
1	217719441	chr1:217719441	T	G	T	K	G	K
1	227804025	chr1:227804025	T	C	C	Y	Y	T
1	238450874	chr1:238450874	C	G	S	S	C	G
1	239988522	chr1:239988522	C	T	Y	Y	T	C
1	245557747	chr1:245557747	A	G	R	A	R	G
1	258727872	chr1:258727872	T	G	K	G	T	K
2	2831327	chr2:2831327	A	G	A	R	R	G
2	4676942	chr2:4676942	A	T	T	W	W	A
2	18594056	chr2:18594056	G	T	G	K	K	T
2	18721155	chr2:18721155	A	G	R	A	R	G
2	30163066	chr2:30163066	G	A	G	R	R	A
2	54302834	chr2:54302834	T	C	Y	T	Y	C
2	54428532	chr2:54428532	A	G	R	A	R	G
2	55154137	chr2:55154137	T	C	Y	C	T	Y
2	57570991	chr2:57570991	C	T	C	T	Y	Y
2	67344343	chr2:67344343	G	T	K	G	T	K
2	69675307	chr2:69675307	G	T	K	K	G	T
2	72418401	chr2:72418401	C	A	M	A	M	C
2	75651525	chr2:75651525	G	A	G	R	R	A
2	75899642	chr2:75899642	C	A	A	C	M	M
2	76148088	chr2:76148088	G	A	G	R	R	A
2	85682208	chr2:85682208	G	A	R	R	G	A
2	85795741	chr2:85795741	G	A	R	R	G	A
2	85935867	chr2:85935867	C	T	Y	Y	C	T
2	96446156	chr2:96446156	T	C	T	C	Y	Y
2	97151040	chr2:97151040	T	G	K	G	T	K
2	99228398	chr2:99228398	C	T	C	T	Y	Y
2	105400314	chr2:105400314	G	T	K	T	G	K
2	124109620	chr2:124109620	C	A	M	A	M	C
2	128185312	chr2:128185312	G	A	R	G	A	R
2	131010770	chr2:131010770	A	C	M	M	C	A
2	131972293	chr2:131972293	T	G	T	G	K	K
2	132023893	chr2:132023893	C	A	M	A	M	C
2	134926186	chr2:134926186	G	T	G	T	K	K
2	135205078	chr2:135205078	C	T	C	Y	T	Y
2	139798348	chr2:139798348	A	C	M	A	C	M
2	142436658	chr2:142436658	C	A	M	M	A	C
2	142436834	chr2:142436834	A	T	W	W	A	T
2	161424995	chr2:161424995	C	T	Y	Y	T	C
2	161485117	chr2:161485117	A	G	R	A	G	R
2	161485330	chr2:161485330	G	C	S	G	C	S
2	161531178	chr2:161531178	T	G	T	G	K	K
2	161531249	chr2:161531249	A	G	A	G	R	R
2	162476681	chr2:162476681	G	A	R	G	A	R
2	162687772	chr2:162687772	T	C	T	Y	C	Y
2	164742004	chr2:164742004	T	G	K	T	G	K
2	164747318	chr2:164747318	G	A	R	G	A	R
2	164819794	chr2:164819794	G	A	R	A	G	R
2	164829092	chr2:164829092	G	C	S	C	G	S
2	164836582	chr2:164836582	A	G	R	G	A	R
2	164836596	chr2:164836596	A	G	R	G	A	R
2	164945247	chr2:164945247	A	G	R	A	G	R
2	171296018	chr2:171296018	G	C	G	S	C	S
2	172736472	chr2:172736472	A	C	M	M	C	A
2	179079768	chr2:179079768	C	T	Y	C	T	Y
2	179524535	chr2:179524535	T	C	C	Y	T	Y
2	183595712	chr2:183595712	T	A	W	W	T	A
2	197399694	chr2:197399694	T	C	T	Y	Y	C
2	203365256	chr2:203365256	A	T	W	W	T	A
2	206248342	chr2:206248342	T	G	K	G	T	K
2	210623409	chr2:210623409	C	T	C	Y	T	Y
2	215990351	chr2:215990351	G	T	G	K	T	K
2	221362120	chr2:221362120	C	T	C	Y	T	Y
2	221479794	chr2:221479794	A	G	G	R	A	R
2	222448111	chr2:222448111	T	C	Y	C	T	Y
2	230093874	chr2:230093874	T	C	Y	C	T	Y
2	238089046	chr2:238089046	T	C	Y	Y	T	C
3	13857975	chr3:13857975	G	A	R	A	R	G
3	23912470	chr3:23912470	C	T	T	Y	C	Y
3	28734209	chr3:28734209	C	A	C	A	M	M
3	29938894	chr3:29938894	T	C	Y	C	T	Y
3	30024778	chr3:30024778	G	A	G	A	R	R
3	30176391	chr3:30176391	C	T	T	C	Y	Y
3	31419973	chr3:31419973	C	T	C	Y	T	Y
3	31431045	chr3:31431045	T	C	T	Y	C	Y
3	38519755	chr3:38519755	G	A	G	R	A	R
3	45092383	chr3:45092383	T	G	G	T	K	K
3	46705289	chr3:46705289	G	A	R	A	R	G
3	49818774	chr3:49818774	T	G	K	T	K	G
3	65497698	chr3:65497698	A	G	G	R	A	R
3	66099688	chr3:66099688	C	A	A	M	M	C
3	72825787	chr3:72825787	G	A	R	A	R	G
3	72857486	chr3:72857486	T	G	K	G	K	T
3	75808444	chr3:75808444	C	T	Y	T	C	Y
3	79513690	chr3:79513690	G	T	T	K	K	G
3	79521311	chr3:79521311	T	G	K	G	K	T
3	79826401	chr3:79826401	T	C	Y	C	Y	T
3	82503221	chr3:82503221	C	T	Y	T	Y	C
3	86763827	chr3:86763827	G	A	R	R	A	G
3	86773408	chr3:86773408	G	A	R	R	G	A
3	93235863	chr3:93235863	T	C	T	Y	Y	C
3	96104297	chr3:96104297	T	C	Y	C	T	Y
3	107835056	chr3:107835056	T	C	Y	Y	C	T
3	108447196	chr3:108447196	C	A	M	M	C	A
3	123654749	chr3:123654749	G	A	R	R	G	A
3	125921869	chr3:125921869	A	G	G	A	R	R
3	132119787	chr3:132119787	A	G	R	R	G	A
3	144149363	chr3:144149363	T	C	Y	T	Y	C
3	150476754	chr3:150476754	A	G	G	R	R	A
3	150479516	chr3:150479516	T	A	A	W	W	T
3	150482448	chr3:150482448	A	G	A	R	R	G
3	150485533	chr3:150485533	A	G	G	R	R	A
3	171067680	chr3:171067680	T	C	T	Y	Y	C
3	171219487	chr3:171219487	A	C	M	M	A	C
3	173785950	chr3:173785950	G	A	R	R	A	G
3	174217872	chr3:174217872	C	G	S	S	G	C
3	191034720	chr3:191034720	T	C	T	Y	Y	C
3	198133880	chr3:198133880	G	A	A	R	G	R
4	3628036	chr4:3628036	G	A	A	R	R	G
4	5683160	chr4:5683160	G	A	R	G	R	A
4	6851508	chr4:6851508	T	C	C	Y	T	Y
4	22079656	chr4:22079656	G	A	R	G	A	R
4	22798449	chr4:22798449	T	G	K	G	T	K
4	22911966	chr4:22911966	A	C	M	C	A	M
4	24041497	chr4:24041497	G	A	R	A	G	R
4	24091504	chr4:24091504	A	G	R	A	G	R
4	26674401	chr4:26674401	T	C	C	T	Y	Y
4	26678410	chr4:26678410	C	A	A	C	M	M
4	26694403	chr4:26694403	A	G	G	A	R	R
4	37381071	chr4:37381071	C	G	S	G	S	C
4	48819196	chr4:48819196	A	G	A	R	G	R
4	49744866	chr4:49744866	C	T	C	Y	Y	T
4	49998152	chr4:49998152	C	T	C	Y	Y	T
4	53161512	chr4:53161512	G	A	R	R	G	A
4	53266726	chr4:53266726	T	C	Y	Y	T	C
4	53271239	chr4:53271239	A	G	R	R	A	G
4	53293741	chr4:53293741	A	G	R	R	A	G
4	53293783	chr4:53293783	G	A	R	R	A	G
4	55851139	chr4:55851139	G	A	R	R	G	A
4	58893539	chr4:58893539	A	G	R	R	G	A
4	65010131	chr4:65010131	A	T	T	W	W	A
4	78220145	chr4:78220145	C	A	M	A	C	M
4	80209137	chr4:80209137	T	C	Y	C	Y	T
4	80286910	chr4:80286910	C	A	M	A	M	C
4	80442269	chr4:80442269	G	A	R	A	R	G
4	91163573	chr4:91163573	T	C	T	Y	Y	C
4	97445404	chr4:97445404	A	G	R	R	G	A
4	107975344	chr4:107975344	C	A	A	M	C	M
5	23203956	chr5:23203956	C	G	G	C	S	S
5	23800378	chr5:23800378	T	C	T	Y	C	Y
5	23800452	chr5:23800452	A	G	G	R	A	R
5	26473081	chr5:26473081	A	C	C	M	A	M
5	26720158	chr5:26720158	A	G	A	R	R	G
5	27045802	chr5:27045802	T	C	C	Y	Y	T
5	27205741	chr5:27205741	A	G	R	R	A	G
5	27491507	chr5:27491507	T	C	Y	Y	C	T
5	27491541	chr5:27491541	A	C	M	M	A	C
5	28316567	chr5:28316567	A	G	R	R	A	G
5	28316970	chr5:28316970	G	C	S	S	G	C
5	28728446	chr5:28728446	A	T	T	W	W	A
5	43983687	chr5:43983687	C	T	C	T	Y	Y
5	57565803	chr5:57565803	T	C	Y	T	Y	C
5	57572381	chr5:57572381	T	G	K	T	K	G
5	69600692	chr5:69600692	T	C	Y	Y	T	C
5	73460522	chr5:73460522	A	G	R	A	G	R
5	73703945	chr5:73703945	C	T	T	C	Y	Y
5	73703988	chr5:73703988	T	C	C	T	Y	Y
5	73704404	chr5:73704404	A	G	A	G	R	R
5	74014769	chr5:74014769	A	G	R	G	A	R
5	75116900	chr5:75116900	T	C	T	Y	C	Y
5	75899337	chr5:75899337	G	A	R	R	A	G
5	75944629	chr5:75944629	A	G	R	R	G	A
5	76451212	chr5:76451212	G	A	A	R	R	G
5	83944854	chr5:83944854	C	G	C	S	G	S
5	89561994	chr5:89561994	A	G	G	A	R	R
5	89589054	chr5:89589054	A	G	R	A	G	R
5	89592799	chr5:89592799	T	A	W	T	A	W
5	89782562	chr5:89782562	C	T	T	C	Y	Y
5	89873155	chr5:89873155	C	T	C	T	Y	Y
5	91211437	chr5:91211437	A	G	R	R	G	A
5	91211595	chr5:91211595	T	C	Y	Y	C	T
5	100314408	chr5:100314408	T	C	C	T	Y	Y
5	101893716	chr5:101893716	A	G	A	R	G	R
5	104537151	chr5:104537151	T	G	K	G	K	T
6	2595901	chr6:2595901	C	T	Y	Y	C	T
6	2595934	chr6:2595934	A	G	R	R	A	G
6	13988026	chr6:13988026	G	A	R	A	G	R
6	18222677	chr6:18222677	C	G	S	S	G	C
6	20525614	chr6:20525614	C	T	T	Y	C	Y
6	20525768	chr6:20525768	C	T	C	Y	T	Y
6	35522193	chr6:35522193	T	A	W	T	W	A
6	42710748	chr6:42710748	T	G	K	K	T	G
6	47672884	chr6:47672884	C	T	Y	Y	C	T
6	58821218	chr6:58821218	G	C	G	S	S	C
6	71991364	chr6:71991364	C	T	C	Y	T	Y
6	84053011	chr6:84053011	T	C	Y	Y	C	T
6	91249713	chr6:91249713	C	T	Y	C	T	Y
6	91249915	chr6:91249915	G	C	S	G	C	S
6	94299138	chr6:94299138	G	A	G	R	R	A
6	94301235	chr6:94301235	G	A	A	R	R	G
6	96529637	chr6:96529637	T	C	C	Y	Y	T
6	98178612	chr6:98178612	T	G	G	T	K	K
6	98371704	chr6:98371704	T	C	Y	C	Y	T
6	103515783	chr6:103515783	A	T	W	W	T	A
7	11695136	chr7:11695136	A	G	R	G	A	R
7	14273001	chr7:14273001	C	T	Y	T	C	Y
7	14800133	chr7:14800133	A	G	A	R	G	R
7	18033958	chr7:18033958	C	T	C	Y	Y	T
7	26776228	chr7:26776228	G	A	R	R	G	A
7	27060559	chr7:27060559	C	T	Y	C	T	Y
7	29339445	chr7:29339445	A	G	R	R	A	G
7	29462102	chr7:29462102	A	G	A	R	R	G
7	29482593	chr7:29482593	C	T	T	Y	Y	C
7	29810400	chr7:29810400	A	G	G	R	A	R
7	30032770	chr7:30032770	T	G	G	K	T	K
7	30939829	chr7:30939829	T	C	T	Y	Y	C
7	45153010	chr7:45153010	A	G	R	R	G	A
7	45185696	chr7:45185696	C	G	S	S	G	C
7	51769981	chr7:51769981	A	G	R	R	G	A
7	51847184	chr7:51847184	C	G	S	S	G	C
7	51965831	chr7:51965831	G	A	R	R	A	G
7	53148720	chr7:53148720	T	C	T	Y	C	Y
7	58725442	chr7:58725442	C	T	Y	C	T	Y
7	58785188	chr7:58785188	A	C	M	C	A	M
7	59166910	chr7:59166910	G	A	G	R	A	R
7	59192211	chr7:59192211	C	T	C	Y	T	Y
7	60153281	chr7:60153281	C	T	Y	T	C	Y
7	63179951	chr7:63179951	C	T	Y	C	T	Y
7	63372802	chr7:63372802	T	C	Y	C	T	Y
7	63761659	chr7:63761659	T	A	W	A	T	W
7	64579969	chr7:64579969	C	T	Y	T	C	Y
7	64580060	chr7:64580060	C	T	Y	T	C	Y
7	67258030	chr7:67258030	A	G	R	A	G	R
7	69974240	chr7:69974240	G	A	A	R	G	R
7	70311839	chr7:70311839	A	T	A	T	W	W
7	76073397	chr7:76073397	A	G	R	A	R	G
8	1847409	chr8:1847409	G	A	G	R	A	R
8	2221895	chr8:2221895	G	A	G	A	R	R
8	5030203	chr8:5030203	A	G	G	R	R	A
8	6511580	chr8:6511580	A	G	R	G	A	R
8	11399505	chr8:11399505	C	G	C	S	S	G
8	14082210	chr8:14082210	A	C	M	C	M	A
8	14082364	chr8:14082364	C	T	Y	T	Y	C
8	15125330	chr8:15125330	G	T	K	K	T	G
8	16266793	chr8:16266793	T	G	T	G	K	K
8	18927916	chr8:18927916	A	G	G	A	R	R
8	19485285	chr8:19485285	A	G	R	G	R	A
8	22492995	chr8:22492995	G	A	R	A	R	G
8	22492996	chr8:22492996	C	A	M	A	M	C
8	29791206	chr8:29791206	G	A	R	A	G	R
8	30923884	chr8:30923884	G	C	G	C	S	S
8	39614973	chr8:39614973	T	A	W	T	A	W
8	39628335	chr8:39628335	T	A	W	T	A	W
8	41725058	chr8:41725058	C	T	Y	Y	T	C
8	43022126	chr8:43022126	C	T	T	Y	C	Y
8	43276911	chr8:43276911	G	A	A	R	R	G
8	43320855	chr8:43320855	G	A	G	R	R	A
8	43323941	chr8:43323941	T	C	C	Y	Y	T
8	44049310	chr8:44049310	G	A	G	R	R	A
8	51436742	chr8:51436742	G	A	A	R	G	R
8	58051826	chr8:58051826	C	T	C	T	Y	Y
8	58065426	chr8:58065426	G	A	G	A	R	R
8	61302933	chr8:61302933	G	T	K	G	T	K
8	65763033	chr8:65763033	T	C	C	T	Y	Y
8	65763045	chr8:65763045	G	T	T	G	K	K
8	66430272	chr8:66430272	A	G	G	R	A	R
8	68885989	chr8:68885989	A	C	M	M	A	C
8	76648359	chr8:76648359	C	G	S	S	G	C
8	78997249	chr8:78997249	G	C	G	C	S	S
8	79711643	chr8:79711643	G	C	C	G	S	S
8	80338585	chr8:80338585	G	A	A	R	G	R
8	80403501	chr8:80403501	T	A	T	W	A	W
8	80481196	chr8:80481196	C	T	C	Y	T	Y
9	3690202	chr9:3690202	A	G	R	A	G	R
9	24737742	chr9:24737742	T	G	K	G	K	T
9	33440007	chr9:33440007	G	A	R	A	G	R
9	33458952	chr9:33458952	T	G	K	G	T	K
9	38512491	chr9:38512491	G	A	R	A	R	G
9	40389300	chr9:40389300	T	C	C	Y	Y	T
9	46926525	chr9:46926525	T	C	T	C	Y	Y
9	47298159	chr9:47298159	T	A	T	A	W	W
9	49016869	chr9:49016869	A	G	R	A	G	R
9	49118822	chr9:49118822	A	C	M	A	C	M
9	56814020	chr9:56814020	A	G	R	G	A	R
9	58850182	chr9:58850182	T	C	Y	C	T	Y
9	60641142	chr9:60641142	A	T	W	T	A	W
9	69093736	chr9:69093736	T	C	Y	C	T	Y
9	72547851	chr9:72547851	G	T	G	T	K	K
9	78740234	chr9:78740234	G	T	G	T	K	K
9	80926541	chr9:80926541	G	A	G	R	R	A
9	80926660	chr9:80926660	G	A	A	R	R	G
9	80926710	chr9:80926710	A	G	G	R	R	A
9	82656206	chr9:82656206	C	T	C	Y	Y	T
10	2634325	chr10:2634325	T	C	Y	T	C	Y
10	3661051	chr10:3661051	G	T	K	T	G	K
10	5662087	chr10:5662087	G	A	R	G	A	R
10	19717900	chr10:19717900	C	T	Y	C	T	Y
10	19777964	chr10:19777964	G	A	R	G	A	R
10	19778586	chr10:19778586	T	G	K	G	T	K
10	20167025	chr10:20167025	C	T	T	C	Y	Y
10	20192122	chr10:20192122	C	A	A	C	M	M
10	20273209	chr10:20273209	T	G	G	T	K	K
10	22716099	chr10:22716099	C	G	S	S	G	C
10	23237279	chr10:23237279	G	A	A	G	R	R
10	23749212	chr10:23749212	A	T	A	T	W	W
10	24351619	chr10:24351619	A	T	W	T	A	W
10	24384274	chr10:24384274	A	C	M	C	A	M
10	27518596	chr10:27518596	T	C	Y	Y	C	T
10	33817619	chr10:33817619	C	T	C	Y	T	Y
10	40481887	chr10:40481887	A	G	A	R	G	R
10	45742795	chr10:45742795	C	T	T	Y	C	Y
10	46020507	chr10:46020507	G	T	T	K	G	K
10	46712645	chr10:46712645	G	T	T	G	K	K
10	47560313	chr10:47560313	T	C	T	Y	Y	C
10	47571547	chr10:47571547	G	A	A	R	R	G
10	52723539	chr10:52723539	T	C	C	Y	T	Y
10	54231470	chr10:54231470	C	T	C	Y	T	Y
10	59614827	chr10:59614827	T	C	Y	Y	T	C
10	59614846	chr10:59614846	G	A	R	R	A	G
10	59615159	chr10:59615159	T	C	Y	Y	T	C
10	59615218	chr10:59615218	C	T	Y	Y	T	C
10	69180025	chr10:69180025	T	C	C	T	Y	Y
10	69600324	chr10:69600324	G	T	T	K	G	K
10	69600340	chr10:69600340	C	T	C	Y	T	Y
10	69620836	chr10:69620836	A	T	T	W	A	W
10	69621005	chr10:69621005	A	G	G	R	A	R
10	69645193	chr10:69645193	T	C	T	Y	C	Y
10	69651365	chr10:69651365	G	C	C	S	G	S
10	76179069	chr10:76179069	A	G	R	A	R	G
11	21157407	chr11:21157407	A	T	A	W	W	T
11	22558913	chr11:22558913	C	T	Y	Y	T	C
11	29470517	chr11:29470517	G	A	R	R	G	A
11	37755336	chr11:37755336	T	C	Y	T	Y	C
11	37761763	chr11:37761763	C	G	S	C	S	G
11	37805473	chr11:37805473	C	G	S	C	S	G
11	37811421	chr11:37811421	T	G	K	G	K	T
11	37829643	chr11:37829643	T	C	Y	C	Y	T
11	47787554	chr11:47787554	C	T	C	Y	Y	T
12	9796146	chr12:9796146	C	T	C	Y	T	Y
12	17172868	chr12:17172868	T	G	K	K	G	T
12	17181512	chr12:17181512	T	G	K	K	T	G
12	18065761	chr12:18065761	T	C	Y	Y	C	T
12	18114617	chr12:18114617	T	G	K	G	K	T
12	18119013	chr12:18119013	T	C	Y	C	Y	T
12	19035096	chr12:19035096	A	G	A	R	R	G
12	20516442	chr12:20516442	T	G	K	K	T	G
12	20516593	chr12:20516593	T	G	K	K	G	T
12	29437607	chr12:29437607	A	G	R	A	R	G
12	30580848	chr12:30580848	A	G	R	G	R	A
12	36521860	chr12:36521860	T	A	A	W	T	W
12	48297934	chr12:48297934	T	A	W	W	A	T
12	48298113	chr12:48298113	A	G	R	R	G	A
12	66452840	chr12:66452840	G	T	K	T	K	G
12	67668318	chr12:67668318	G	T	K	T	G	K
13	2800006	chr13:2800006	A	C	M	M	C	A
13	3819576	chr13:3819576	G	A	R	A	G	R
13	8609276	chr13:8609276	T	C	Y	T	Y	C
13	15174073	chr13:15174073	G	A	R	R	G	A
13	18600003	chr13:18600003	A	T	T	W	W	A
13	18656271	chr13:18656271	A	G	R	G	R	A
13	20836193	chr13:20836193	T	C	T	Y	Y	C
13	31719728	chr13:31719728	C	T	Y	Y	T	C
13	35629572	chr13:35629572	C	T	T	Y	Y	C
13	36086550	chr13:36086550	A	G	G	A	R	R
13	48471422	chr13:48471422	T	A	W	T	W	A
13	72523430	chr13:72523430	C	T	T	Y	C	Y
14	1675010	chr14:1675010	C	A	M	M	A	C
14	8380833	chr14:8380833	T	A	W	A	W	T
14	20282893	chr14:20282893	G	A	R	A	G	R
14	21508440	chr14:21508440	C	T	Y	C	T	Y
14	21521112	chr14:21521112	T	G	K	T	G	K
14	26558895	chr14:26558895	G	A	R	A	R	G
14	27394969	chr14:27394969	A	C	A	M	M	C
14	32416104	chr14:32416104	G	A	R	R	G	A
14	32464855	chr14:32464855	T	G	K	K	G	T
14	40462517	chr14:40462517	A	G	R	R	A	G
14	41458795	chr14:41458795	T	C	C	Y	T	Y
14	41458908	chr14:41458908	T	C	C	Y	T	Y
14	41550089	chr14:41550089	C	T	T	Y	C	Y
14	41550183	chr14:41550183	A	G	A	R	G	R
14	44065032	chr14:44065032	A	T	T	W	W	A
14	54783445	chr14:54783445	T	C	Y	C	T	Y
15	14199622	chr15:14199622	G	A	R	R	A	G
15	14754903	chr15:14754903	G	A	R	R	G	A
15	24913456	chr15:24913456	A	G	R	G	R	A
15	45466629	chr15:45466629	A	G	G	R	R	A
15	58177239	chr15:58177239	T	G	K	T	G	K
15	59344875	chr15:59344875	A	G	G	R	R	A
15	61414837	chr15:61414837	T	C	Y	C	T	Y
15	62718198	chr15:62718198	A	T	A	T	W	W
16	17948777	chr16:17948777	G	A	G	R	A	R
16	23542149	chr16:23542149	A	T	A	W	T	W
16	23737946	chr16:23737946	G	T	G	T	K	K
16	23823718	chr16:23823718	G	T	G	T	K	K
16	25343903	chr16:25343903	G	A	A	R	R	G
16	27983465	chr16:27983465	G	C	S	C	G	S
16	28501625	chr16:28501625	T	C	C	T	Y	Y
16	29838216	chr16:29838216	T	C	Y	T	C	Y
16	44966375	chr16:44966375	G	T	K	G	T	K
16	50466936	chr16:50466936	T	A	W	W	A	T
16	52364932	chr16:52364932	T	C	C	Y	Y	T
16	68893475	chr16:68893475	G	A	R	A	G	R
17	12580034	chr17:12580034	G	C	C	G	S	S
17	17116536	chr17:17116536	T	G	K	K	G	T
17	18796289	chr17:18796289	C	G	S	C	S	G
17	18796703	chr17:18796703	A	G	R	G	R	A
17	18797038	chr17:18797038	T	C	Y	T	Y	C
17	26672775	chr17:26672775	C	G	C	G	S	S
17	26673268	chr17:26673268	C	A	A	C	M	M
17	39453661	chr17:39453661	T	C	C	T	Y	Y
17	42189249	chr17:42189249	T	C	Y	Y	T	C
17	46347426	chr17:46347426	G	C	S	G	C	S
17	48123023	chr17:48123023	A	G	R	A	G	R
17	49213001	chr17:49213001	T	C	T	C	Y	Y
17	49213025	chr17:49213025	C	T	T	C	Y	Y
17	49213215	chr17:49213215	T	A	T	A	W	W
17	53361533	chr17:53361533	A	G	R	G	A	R
17	54371851	chr17:54371851	T	G	K	T	G	K
17	58223244	chr17:58223244	C	T	Y	C	Y	T
17	62398797	chr17:62398797	G	A	R	G	R	A
18	5171357	chr18:5171357	C	G	C	G	S	S
18	34957980	chr18:34957980	T	G	G	T	K	K
18	35838071	chr18:35838071	A	G	R	G	A	R
18	36538539	chr18:36538539	A	G	R	A	G	R
18	36923937	chr18:36923937	G	A	A	R	G	R
18	38552625	chr18:38552625	A	T	A	W	T	W
18	38582844	chr18:38582844	T	C	T	Y	C	Y
18	45994420	chr18:45994420	C	T	Y	C	T	Y
18	49823487	chr18:49823487	C	A	M	A	C	M
18	53066237	chr18:53066237	C	T	Y	C	T	Y
18	53066243	chr18:53066243	T	C	Y	T	C	Y
18	61839891	chr18:61839891	G	A	R	G	A	R
18	62889060	chr18:62889060	C	T	C	T	Y	Y
19	2643770	chr19:2643770	A	G	A	R	R	G
19	14696758	chr19:14696758	T	C	Y	C	Y	T
19	22457794	chr19:22457794	T	C	Y	C	Y	T
19	28737264	chr19:28737264	T	C	Y	C	T	Y
19	30807611	chr19:30807611	C	T	Y	C	Y	T
19	30880567	chr19:30880567	C	T	C	Y	Y	T
19	30881916	chr19:30881916	G	A	R	R	G	A
19	31374607	chr19:31374607	G	A	R	R	A	G
19	31443436	chr19:31443436	T	C	Y	Y	T	C
19	33673226	chr19:33673226	A	C	M	M	A	C
19	46373707	chr19:46373707	G	A	R	G	R	A
20	4691228	chr20:4691228	T	A	W	W	A	T
20	18616634	chr20:18616634	G	A	A	R	G	R
20	18656840	chr20:18656840	A	G	G	R	A	R
20	40736003	chr20:40736003	C	T	C	Y	Y	T
21	1125690	chr21:1125690	A	G	R	R	G	A
21	3021901	chr21:3021901	G	T	K	K	G	T
21	9307070	chr21:9307070	A	C	A	M	C	M
21	10621235	chr21:10621235	A	C	M	A	C	M
21	12208529	chr21:12208529	C	G	S	S	G	C
21	12382274	chr21:12382274	C	T	Y	Y	T	C
21	22308893	chr21:22308893	T	C	Y	Y	T	C
21	28582030	chr21:28582030	G	A	A	R	R	G
21	30361475	chr21:30361475	G	A	A	G	R	R
21	43027026	chr21:43027026	G	C	S	C	S	G
22	9149189	chr22:9149189	T	C	Y	T	Y	C
22	23242495	chr22:23242495	T	C	Y	C	Y	T
22	32726524	chr22:32726524	A	G	A	G	R	R
22	32761557	chr22:32761557	G	A	A	G	R	R
22	33020037	chr22:33020037	C	T	Y	C	T	Y
22	42256991	chr22:42256991	A	G	R	A	G	R
23	5533234	chr23:5533234	G	C	C	S	S	G
23	12176557	chr23:12176557	C	T	Y	Y	T	C
23	22890954	chr23:22890954	C	G	S	C	S	G
23	24376056	chr23:24376056	G	A	R	G	R	A
23	24377660	chr23:24377660	T	G	K	T	K	G
23	24460703	chr23:24460703	A	G	A	R	R	G
23	24461762	chr23:24461762	A	G	A	R	R	G
23	24461772	chr23:24461772	T	C	C	Y	Y	T
23	24462003	chr23:24462003	C	T	T	Y	Y	C
23	31804285	chr23:31804285	G	A	A	R	G	R
23	33879790	chr23:33879790	A	T	T	W	W	A
23	42907306	chr23:42907306	T	C	C	Y	T	Y
23	45243230	chr23:45243230	G	A	G	A	R	R
23	53484280	chr23:53484280	C	T	Y	T	C	Y
24	5242744	chr24:5242744	A	G	R	A	G	R
24	7299697	chr24:7299697	G	A	A	R	R	G
24	7299710	chr24:7299710	T	C	T	Y	Y	C
24	37385926	chr24:37385926	A	G	R	R	A	G
24	37385936	chr24:37385936	T	C	Y	Y	T	C
25	630976	chr25:630976	A	G	R	R	G	A
25	7469595	chr25:7469595	G	A	A	R	R	G
25	15610674	chr25:15610674	T	C	Y	Y	C	T
25	16817240	chr25:16817240	T	C	Y	Y	T	C
25	18407506	chr25:18407506	C	T	C	Y	Y	T
25	20337569	chr25:20337569	G	T	K	G	T	K
25	20338085	chr25:20338085	A	G	R	G	A	R
25	23338159	chr25:23338159	C	G	G	S	C	S
25	31582030	chr25:31582030	C	T	C	Y	T	Y
25	31817123	chr25:31817123	A	G	G	R	A	R
25	31839113	chr25:31839113	C	T	C	Y	T	Y
25	32343133	chr25:32343133	C	T	T	Y	C	Y
26	4416777	chr26:4416777	G	T	K	K	G	T
26	12465118	chr26:12465118	G	A	G	R	A	R
26	15166532	chr26:15166532	C	A	M	M	A	C
26	17030259	chr26:17030259	T	C	Y	Y	T	C
26	17771355	chr26:17771355	T	A	W	W	A	T
26	37491432	chr26:37491432	A	G	G	R	A	R
26	39189383	chr26:39189383	A	G	R	G	R	A
aAllele 1 is the cattle reference allele.
bHomozygotes are denoted with the one-letter nucleotide code. Heterozygotes are denoted with IUPAC/IUBMB ambiguity codes: R = a/g, Y = c/t, M = a/c, K = g/t, S = c/g, W = a/t.
