# Supplementary material for: A SNP resource for studying North American moose
Source: F1000Res. 2018 Jan 10;7:40. [Version 1] doi: 10.12688/f1000research.13501.1 (PMC5801567; doi:10.12688/f1000research.13501.1)
Supplement: Supplementary file 6 [file f1000research-7-14659-s0005.tgz › 13cd0433-16e5-4565-a142-45157905ae72.xlsx]

## Sheet: Table S6
Table S6. Moose parentage SNPs aligned to genes in bovine reference assembly UMD3.1 with a MAF of 0.5 (n = 256).
				Ensembl identifier
Chr	Position	UMD3.1 coordinate	Gene abbreviation	Feature	Gene	Transcript	5' flanking sequence	Allele 1a	Allele 2	3' flanking sequence
1	22147595	chr1:22147595	SAMSN1	transcript	ENSBTAG00000002623	ENSBTAT00000003394	cctatacattatgcaaccatctcagaaagtcattttctgacaagagaata	A	C	tgaaattttaaaaacattattttaaatacttagatttgcttcttaagtgt
1	28864462	chr1:28864462	GBE1	transcript	ENSBTAG00000036262	ENSBTAT00000050765	ccaaaatgagtagcaaaatacataatataggatcctctaaaaattcaact	A	G	taaataagattctgttactttgaaagtgaagctttaaatatatgggaaattt
1	37043128	chr1:37043128	EPHA3	transcript	ENSBTAG00000006811	ENSBTAT00000008955	tctatttaacaatacactaaatattattattacctatggataccatggga	C	T	tccttgtgcataatggattccagtcctcttacagagttgtatatgaaaat
1	44038343	chr1:44038343	CMSS1	transcript	ENSBTAG00000013663	ENSBTAT00000018160	aagaagatataaaaccctgtagaagtgcctttgttttaacaggagaaatt	T	C	aatgctctaccattaacattctcccaaggtaatgttacataaataattac
1	50427479	chr1:50427479	ALCAM	transcript	ENSBTAG00000000088	ENSBTAT00000000097	ttatcttgtttatcctggtatccccagggctttatagggcatctaacaag	T	C	agtgaatgtttggttactgtctactgacattactgaatgaaacattgatg
1	65460971	chr1:65460971	GSK3B	transcript	ENSBTAG00000048057	ENSBTAT00000065045	agatgcatcatcagcttccctcttcacatactctgcattctgaactagct	A	C	gtcaccaaaaaaaaatttaactctcaaaaataatctcccattcagctatt
1	66262882	chr1:66262882	STXBP5L	transcript	ENSBTAG00000001918	ENSBTAT00000002496	tttttttcaccataggttagttttgcttgtttatattatatttgtaatca	T	C	actacacatactcttttgtgtattgcttcctttacttagcataatgttct
1	67542298	chr1:67542298	KPNA1	transcript	ENSBTAG00000011143	ENSBTAT00000014799	tgtcactgcaaagacttaaaaattttctaatgatggtcctatctggctcc	C	T	agctggcttggggccacctcctacttactgcagcaagaatagagtgaaaa
1	67562390	chr1:67562390	PARP9	transcript	ENSBTAG00000021791	ENSBTAT00000029045	ctacatctttaatggaccaggcaaaatcaagctgcattgccaggtatcct	C	T	tgtgatggctacaaaaacttcttaccttcatctggagagatttaaaatgg
1	67568119	chr1:67568119	PARP9	transcript	ENSBTAG00000021791	ENSBTAT00000029045	gttttttaaaaaatgacatgtatttctgattataaaaaatatacatgttt	A	G	ctattgaaaaattggaaattatcagagtataataaaagaaagaaataccc
1	70749720	chr1:70749720	LMLN	transcript	ENSBTAG00000044172	ENSBTAT00000061181	ttttatattgcttatatatactttcaatatgtatataacatttaacttca	C	T	taaactactgacctggttgattttccagtactctacaatctgagctgcgc
1	79483036	chr1:79483036	LPP	transcript	ENSBTAG00000044001	ENSBTAT00000061134	ctagctgaaatattgctttcatggatttatattgtattaaaaggtcactg	G	C	ctgtttaagtcttaaacagttttaatcattctaaaagtctcttaacagta
1	79483277	chr1:79483277	LPP	transcript	ENSBTAG00000044001	ENSBTAT00000061134	atcattggaggtgtaatcagttaaaatgagtgagtgtttacaacacaaga	T	C	ggtgaattagtctctctcagctggagaacaggaacattaggctccaagat
1	84626561	chr1:84626561	MCCC1	transcript	ENSBTAG00000006548	ENSBTAT00000008604	ctttttagactattttgtttatgaatcttaggaaatttcctgaatgattt	A	T	aaaaaatgtttttacctatttccttttgaaactattaacagtaaagaatt
1	96544823	chr1:96544823	PLD1	transcript	ENSBTAG00000017490	ENSBTAT00000045023	tatagcatcttttatttacacttaaggttttattgttaaaggaattctgg	A	T	gatgaaatggctcaacctttttaatttatagagaaggaaaccaaggtcct
1	97147513	chr1:97147513	TNIK	transcript	ENSBTAG00000011742	ENSBTAT00000015600	aaaggctaatgtagaataaatatgcactggagagaagatataaaattttt	G	T	actttaaaaaatatacttgacccttctggttattcctattagtgaggtaa
1	100518636	chr1:100518636	SERPINI1	transcript	ENSBTAG00000012708	ENSBTAT00000016890	gtttaatatgttcctagcactgtgcaaacaccacagatataagcaacaat	T	G	aaacactgtctttgctgaccttgcagttcagtggaactgaggtcatttca
1	135918415	chr1:135918415	CEP63	transcript	ENSBTAG00000007014	ENSBTAT00000009235	ataaaatgtgaagaaacaattgttaaattttatttatttaccagggtctg	G	A	ttcataatagtcaagcaacaatatttaaatttcttaaagaaagtatattt
1	135946622	chr1:135946622	ANAPC13	transcript	ENSBTAG00000014461	ENSBTAT00000019228	atcattaataagaaatttacgcacagcaattggaaacaataatgcttgaa	C	T	gatcagtcacaaagccaacttaacttgcctagtgaatcattaaaacaagg
2	6025284	chr2:6025284	HIBCH	transcript	ENSBTAG00000007787	ENSBTAT00000010242	ttatgtgtagagaacctttgcattaataaactcatcgcctaaaggaaata	T	C	tatgtttaatatctagaaagcagatatacctaatggacttccatgtcctg
2	22841335	chr2:22841335	SP3	CDS	ENSBTAG00000000176	ENSBTAT00000000201	atcacataacattttctgttttcttcatccagacaggtgatttggcttct	G	T	cacagttaggaggagcaccaaaccgatgggaggttttgtcagccacacct
2	27720623	chr2:27720623	CERS6	transcript	ENSBTAG00000044179	ENSBTAT00000061640	agaatggccaaaagacaatggaaaaacatctttaaagtgcagaaagaaaa	A	C	aacagctgacctagaattctatatcccttgataatattcctcaggaaaga
2	27720817	chr2:27720817	CERS6	transcript	ENSBTAG00000044179	ENSBTAT00000061640	ggctgaagggaaatgacgccagaaacctggatattcaccaagagcaacaa	C	T	agaaatgtaaatatctgggtaaacataaaagactattttccacagttctt
2	27949341	chr2:27949341	STK39	transcript	ENSBTAG00000017162	ENSBTAT00000030845	gtggaatttttttacttctcgtcatcctgttcacatgttccctttcctcc	G	A	aaatcaaccacagctcattatgatttaaccaactcaacaaataatttcag
2	29095978	chr2:29095978	XIRP2	CDS	ENSBTAG00000017743	ENSBTAT00000023600	cttttatggtatctagtggctgagtttcaaagagccaggtacaggctttg	A	G	catctcccttatgaatttcttcactgccagtcattaatgaaactttttca
2	30403417	chr2:30403417	SCN1A	transcript	ENSBTAG00000018520	ENSBTAT00000021951	cttctctttttctaataaacaaattttatggcttcatctggcagcaaatt	C	A	ctctgattttgttttccctttaaccttttagtactttctcctctctttta
2	30403591	chr2:30403591	SCN1A	transcript	ENSBTAG00000018520	ENSBTAT00000021951	ttttaagacttttttattttgcttttaaatatcttagaatagtcgatatt	T	A	aaaaaaatagaatcactaaagattactagggggataatgttttttctttt
2	35138296	chr2:35138296	PSMD14	transcript	ENSBTAG00000021691	ENSBTAT00000046166	taaagtgtatatttggtcctgcattagagaattatcttttaggtctatta	A	C	aatgtttttcaacaacaaaaaaagaacattttacaacaaatgaaggtgactag
2	52656494	chr2:52656494	GTDC1	transcript	ENSBTAG00000001132	ENSBTAT00000001505	ccttaagcaaatgtgactcagattgtaggtataatgtgtattggaaatac	T	G	tgaagcatgtatatggatacaattccaaatactagaacgttcttataaca
2	52732481	chr2:52732481	GTDC1	transcript	ENSBTAG00000001132	ENSBTAT00000001505	ctttcctcctaagtactgttcactggcattgtggctgtttttattgccta	G	A	tcaaacctcttcattcaattttaaaattgccttttgaatgaactgcacta
2	52733194	chr2:52733194	GTDC1	transcript	ENSBTAG00000001132	ENSBTAT00000001505	ggtactttttccactctttgacttgtagatgcatatttataaccaccttccc	A	G	agttactttcatgaggaggaagtcaggatgttcttaaatgtgtatcttgc
2	52733206	chr2:52733206	GTDC1	transcript	ENSBTAG00000001132	ENSBTAT00000001505	actctttgacttgtagatgcatatttataaccaccttcccaagttactttca	T	A	gaggaggaagtcaggatgttcttaaatgtgtatcttgctgcttacgcaga
2	52741950	chr2:52741950	GTDC1	transcript	ENSBTAG00000001132	ENSBTAT00000001505	agaagaatgatttgtaagaatgtgtacaacgcaaagtaatgatggtaaca	G	C	tggaacagttaaagggaaaaatatacgcagaaattacattcaacatttat
2	52749796	chr2:52749796	GTDC1	transcript	ENSBTAG00000001132	ENSBTAT00000001505	aggactcagaaacattttaattatagtatatttttcacaacaataatgac	A	G	tttggcctgtgttaaatttcccattagcttctctgcctgattttcattag
2	52749810	chr2:52749810	GTDC1	transcript	ENSBTAG00000001132	ENSBTAT00000001505	ttttaattatagtatatttttcacaacaataatgacatttggcctgtgtt	A	G	aatttcccattagcttctctgcctgattttcattaggcgcaccctgaatt
2	52856573	chr2:52856573	GTDC1	transcript	ENSBTAG00000001132	ENSBTAT00000001505	tatagaacagacatcccatattgtgttcctccttttccacagtcattgcc	A	G	tgacaatctggtatgcttcgcagttgctgctgagtaagggagatgtctct
2	61989666	chr2:61989666	R3HDM1	transcript	ENSBTAG00000013302	ENSBTAT00000017695	tctggtctgttacaaaatagtgtgctgaccctagatctagtaagtacttg	T	C	aagtaaacaaatccaaattacaatgacactaatttccaactctgattctc
2	71474525	chr2:71474525	C2H2orf76	transcript	ENSBTAG00000010599	ENSBTAT00000014020	attaaacatgcaattctttaaggtgttgcgccaacaagttcccattttt	T	A	aaattaaatcagaagttaatacagcctgcttagcttttacagaaagagca
2	91089960	chr2:91089960	KIAA2012	transcript	ENSBTAG00000034192	ENSBTAT00000048464	tccaagaatcactgtgtctctgtttaaaataagacagaaaccatctcacc	A	T	gttttgacattgtctgttctctccctttgttagggagagcaaacatcctt
2	92122047	chr2:92122047	RAPH1	transcript	ENSBTAG00000027201	ENSBTAT00000014638	ttatgcatatatagtttttatattgagctatttggaattgttgctgtatt	A	G	tttccacattatataacttaacatactattttatatttcattttcaatta
2	93875837	chr2:93875837	PARD3B	CDS	ENSBTAG00000010293	ENSBTAT00000013618	tgaaggacttggtttcactgtggttaccagagattcttccatacatggtc	C	T	gggtcccatttttgtaaaaaacattttaccaaagggagcagcgataaaag
2	95876707	chr2:95876707	KLF7	transcript	ENSBTAG00000044097	ENSBTAT00000061201	agccttaattaaggagatattctgatgttgtgtctatatttgcaattgtc	A	G	taaaatttggtcatatttggcttgctcttcaacaaattgagttcttgaat
2	104607010	chr2:104607010	TMEM169	transcript	ENSBTAG00000010413	ENSBTAT00000013741	aatcccttgattaaaattctttcaaaatcactctcagttttccaaacaaa	A	T	atctggcaccttgctcaaaaaagctcatcaaatgttggatttaacagtat
3	14624104	chr3:14624104	PMF1	transcript	ENSBTAG00000009432	ENSBTAT00000012411	aaatctaccaatgtagatcataaacattaacaaactgaagaaaaatgacaa	G	C	atcttcctaactgaggaagaaaacatctgataaagttcaatacctaatca
3	15313056	chr3:15313056	ASH1L	transcript	ENSBTAG00000003954	ENSBTAT00000005172	acctaggagaggttgtcagcgagcaggagttcaggtacagtggtaaatca	T	C	actccagtaaaatggcagaggtaccagattaaaatggaaaatgaaatatt
3	28744772	chr3:28744772	LOC100336853	transcript	ENSBTAG00000045889	ENSBTAT00000062920	aaaattactcctttctaaatttcccaatttctctaaatgagtgtttatt	A	G	cttctatttttcagtgaaatttcttttatttcacatgaatcgtgtattac
3	52025179	chr3:52025179	RN28S1	CDS	ENSBTAG00000016307	ENSBTAT00000021696	aaatataaatattttctggtaactttccatacttactttttcaagcgcct	A	G	ttatataaaaaattgctgggcttaacatcacggtgaacaataccaaactg
3	52184482	chr3:52184482	HFM1	transcript	ENSBTAG00000020856	ENSBTAT00000027789	atatattacaagaatatataatatatatatttaccttattaggttgttat	G	C	atgatcaaatgggatagcgaacatttataggaaaaaaaattctgaaaaca
3	52234381	chr3:52234381	HFM1	transcript	ENSBTAG00000020856	ENSBTAT00000027789	agattttagaaattatatgagaaagcatgttgaattgtacaatttaaatt	G	A	taagggacctttgtgcaacttctcattttatagtgaaagaagccaagactc
3	79411677	chr3:79411677	PDE4B	transcript	ENSBTAG00000008636	ENSBTAT00000011390	aaaatctgcttgacttatttaagctgataataagaacaaaacacaggatg	T	C	gtgtgtcctccttccttttttgactgtggttaagcgttaagaaggttttg
3	84245431	chr3:84245431	PATJ	transcript	ENSBTAG00000021975	ENSBTAT00000029300	ctcttaaattcagaatttttggactttttgctaaacttgacagtagtagt	T	C	gagctagatgcaaaaagtttgtgatagatatttcatttcctacagctttt
3	84967048	chr3:84967048	NFIA	transcript	ENSBTAG00000000074	ENSBTAT00000033431	cctttgcatataatggaagcacatttctagcacttatattattacaaata	T	C	ggaaaatggcttcgagaagcttttagcaatgtgctctttgtcttttttcc
3	111191315	chr3:111191315	ZMYM1	transcript	ENSBTAG00000006555	ENSBTAT00000061426	acatacatacatctatgtttactgaaggccattaaatttttcaaaggaaa	A	G	ttatgaaacaacttcacttgccactacaagagaagcattataaaacttta
4	22638631	chr4:22638631	DGKB	transcript	ENSBTAG00000021905	ENSBTAT00000061250	aaaagaaaatgcctttgatgtattttatttgatagtattgttttaagatt	T	C	catttctctcacaggatatttttaatcttaactgctaacaagttcttcac
4	22661327	chr4:22661327	DGKB	transcript	ENSBTAG00000021905	ENSBTAT00000061250	caagatgtccttctagcaatctaagtaagtgttggcagcaagaatcggtt	T	G	caatctagaaatatattccttaaagaaacattcaattaagtatcacctaa
4	22688632	chr4:22688632	DGKB	transcript	ENSBTAG00000021905	ENSBTAT00000061250	atcatcttcgcaaacttggcaaacaaaattgttacaagctttatcaaatg	A	C	agaaaagaggctggaccccctcacactattaaacattaaaattaacttcc
4	22702104	chr4:22702104	DGKB	transcript	ENSBTAG00000021905	ENSBTAT00000061250	attccaaaaggaaaagcattagtaactaatgcttaggtggagcaagaagc	A	G	atggagagcatctaattagttccaattagccatgcaggaggattactctc
4	22772248	chr4:22772248	DGKB	transcript	ENSBTAG00000021905	ENSBTAT00000061250	tctcattaaaggtttctgccttatataaaaatgtcaataatctttcagag	A	C	caggaatgccactttactgaggctatgttttttaatgttgtaactaaaaa
4	23884866	chr4:23884866	AGMO	transcript	ENSBTAG00000034154	ENSBTAT00000048415	ttcactttgatttccccaactatttttgtcagaggccacatgcctatttg	G	A	aattactatccaaactataattcctcacaaagggattaacaaatagtata
4	44193582	chr4:44193582	CCDC146	transcript	ENSBTAG00000009341	ENSBTAT00000047247	tgttgagtgaatttgtttccataccatgtaatactaagtatgttaagcca	G	A	tgaaatacacagcctgtaagtctttcctagtatttattttgatatcacca
4	49083539	chr4:49083539	SLC26A3	transcript	ENSBTAG00000015547	ENSBTAT00000033777	aaagatgtaaatgtaagagctaaagctataaaactattgcaagaaaactt	A	G	ggtataaacctttgtgtccttgaattaagcaagggtttcttagtgacacc
4	49083762	chr4:49083762	SLC26A3	transcript	ENSBTAG00000015547	ENSBTAT00000033777	caaatcatatgttggataaaggtctattatccagaatgtgtaagcaacca	T	C	tgcaactcaaaaataaaagacacataacctaattttaaaatatacaaaag
4	50033677	chr4:50033677	EPDR1	transcript	ENSBTAG00000033197	ENSBTAT00000047158	ttcatatttattagtaagttgagaagtaagttttagaattggatcaactt	C	T	ttaagatttttattttgcatccagatagttatggaaaatcccactgatag
4	54905196	chr4:54905196	PPP1R3A	CDS	ENSBTAG00000006733	ENSBTAT00000008851	tgttcaggtatttgtaatgtacatgtagatgaaaaggagaaggaagaaac	C	T	atagctatatacaatcctgggaagatacatgacaagaagaaatgtgtcat
4	80943545	chr4:80943545	SUGCT	transcript	ENSBTAG00000032121	ENSBTAT00000045567	cttattttcctcttttcgtgaacttcatccttggaaatatgtcccttctt	C	A	cattttgaagatttataatgtaattctttatgctttaatgaacttcaagc
4	81095915	chr4:81095915	SUGCT	transcript	ENSBTAG00000032121	ENSBTAT00000045567	ggttagctttagctcttttggtctcactgtttgattttctgacttactag	G	A	tttaatggaaaaagacatccaccggaagttggaaggaagggttcgttaag
4	85710023	chr4:85710023	KCND2	transcript	ENSBTAG00000032077	ENSBTAT00000045500	agcaagtccgcctctgcttccatatataaaaagccttgaaaaatcttttg	C	A	tccttccttctgtctttctaaaacagtcataattagttagctgcttccct
4	98314515	chr4:98314515	EXOC4	transcript	ENSBTAG00000014112	ENSBTAT00000018759	atccaaattagttagatacctgggcctctaggcttaacattacacaaata	T	C	cccttcttggttttataaaattgttgaattatttcaagtcacacaaatgc
4	98314804	chr4:98314804	EXOC4	transcript	ENSBTAG00000014112	ENSBTAT00000018759	cagggcagaaaaatgatcccaacatgggagactttttcgaagcatcatcc	A	G	tagtagaagtggagcctggggcaaatcacactttaatgggtcccctgaaa
5	2119133	chr5:2119133	TRHDE	transcript	ENSBTAG00000018575	ENSBTAT00000049552	cagttcagagtggctctgctgtaagaggtacttccagctttattttggtt	G	A	ttgcttttcttttttaattgacacttgctcctcctctcagataagcaggt
5	2119346	chr5:2119346	TRHDE	transcript	ENSBTAG00000018575	ENSBTAT00000049552	attccctttgcttccctccctcctgccccatgatgactgactttctctgt	C	A	tgtagaagccacctttgatgagtgtctctggataaggcagtccatcattg
5	2119680	chr5:2119680	TRHDE	transcript	ENSBTAG00000018575	ENSBTAT00000049552	aactggaagctatttcattcctgttgatgttcttaggccaaattcatcat	G	T	tacatgttgaatcaaatcaccagattacagcaataaacaagataataaag
5	2124743	chr5:2124743	TRHDE	transcript	ENSBTAG00000018575	ENSBTAT00000049552	cttatgactagaaattttgctgtgtccataggtagtatttatcagtaaac	A	G	caatcaaatgcctcccctttcttgttttgagattgattgcttgagcattt
5	19608431	chr5:19608431	ATP2B1	exon	ENSBTAG00000009552	ENSBTAT00000012570	acattcattgtatgactttgtaaaggagcatcagcagcatttcccaggga	A	G	gtatcttgacctttggcccatgactagtttcttcctatcagtcatgagag
5	38290854	chr5:38290854	PRICKLE1	transcript	ENSBTAG00000008596	ENSBTAT00000011340	ccaagtggcctccagatgtgttttattgtgttggtatctctgttttgttt	T	C	catgaaaacttttttaagtttcaaaaaccttaccaagcagaaatagcag
5	39442781	chr5:39442781	PDZRN4	CDS	ENSBTAG00000012624	ENSBTAT00000016758	tgacccatggggccaagtcccctgatggtacacaagtttctaacgccttt	T	C	tgtctgtcaccacggtatgacccaatggatggaatgcagctgattttcag
5	44767396	chr5:44767396	CPSF6	transcript	ENSBTAG00000007323	ENSBTAT00000050636	gcaaaacaaaaatacccaacgcttccaaaaaccatatggcatattctgca	A	G	ttttatatcattccgaatggagaagttctattactttatatgtaaagaac
5	44770456	chr5:44770456	CPSF6	transcript	ENSBTAG00000007323	ENSBTAT00000050636	tgcactggaaatgcttatgtaaaattttgcttggatgaaggcacataaca	A	G	tattacaactcaattctgattataatgtacaaacaaaacatgggaatttt
5	61484847	chr5:61484847	NEDD1	transcript	ENSBTAG00000001894	ENSBTAT00000002464	gcaccgagttggtggttctttaccctaagtcttagagcaaattgacggtgct	G	A	agaatgtgattcatcatcattaccttctgctgtaatctaatagggtctatt
5	63098416	chr5:63098416	IKBIP	CDS	ENSBTAG00000021660	ENSBTAT00000028864	agaaggtcacctatgtttttgactgtatttttttctacattttctatttt	A	G	ttttccagttcttgtacagaatctgtcaatgatgctacatcagttactaa
5	64459401	chr5:64459401	UHRF1BP1L	transcript	ENSBTAG00000006040	ENSBTAT00000007936	atttttttccactccaaaatggaactcattattaccttttcttagcctta	C	T	atcccctaatcaaacgtgcttccttctggacttattcttctggttaatgg
5	69040832	chr5:69040832	APPL2	exon	ENSBTAG00000030784	ENSBTAT00000043505	tgtatgtatcagagaagttgaaaacccttaaggaggtagctctccttcct	G	A	ggtggtcttcacccaaaggcgcaaagaagttatgcttcagattctgcgcc
5	116853821	chr5:116853821	ATXN10	transcript	ENSBTAG00000009351	ENSBTAT00000012308	aactcaaaattcttttatgatgatggaatatttcatgttttaatactctt	G	C	gtacatagtatgtgtttaaatattttaccaggcgtgtattttttacaggt
6	2420949	chr6:2420949	NPY1R	CDS	ENSBTAG00000047586	ENSBTAT00000066076	acgttagcacttgcttatggagctgtgatcattcttggggtctctggaaa	C	T	ctggctttgatcatcatcatcttgaaacaaaaagagatgagaaatgtcac
6	2420982	chr6:2420982	NPY1R	CDS	ENSBTAG00000047586	ENSBTAT00000066076	cttggggtctctggaaacctggctttgatcatcatcatcttgaaacaaaa	A	G	gagatgagaaatgtcaccaacatcctgattgtgaacctttccttctcaga
6	27345988	chr6:27345988	TSPAN5	transcript	ENSBTAG00000012343	ENSBTAT00000016375	ctaataaatattcaggccagctattttaatgctttgtacttaattaagtc	G	A	tcctaataaaagaggaatacttgacctaagcatttctcaaagtataatgt
6	62924242	chr6:62924242	ATP8A1	transcript	ENSBTAG00000011156	ENSBTAT00000014818	gtttaaatagctaatgccccatggaaaatagaaagaatggattaattcag	C	T	tgttggcttggctaacttgtccaagatataaatttgtttaatgtatttaa
6	85857892	chr6:85857892	YTHDC1	transcript	ENSBTAG00000015572	ENSBTAT00000020694	ttgcattaaagggggaaaaaataatgtcttacacagagctccatattcac	T	C	ttttactgccatatcttttagaaaaacagcaaacatcttaagctatctta
6	93352383	chr6:93352383	SHROOM3	transcript	ENSBTAG00000019633	ENSBTAT00000026154	ccacacacaaaacagtttgctcaattttaaaattaaatggtcctctga	C	T	tcttattgatatgctcatgatgtaatgtgctttaggaaaatatttcctta
6	93352585	chr6:93352585	SHROOM3	transcript	ENSBTAG00000019633	ENSBTAT00000026154	gtttgacttttttggttatctccagatacagtgaattttattttaaaaat	G	C	agtttttaatacttggctttttaataggtaacacatgtacatggtataca
7	1519450	chr7:1519450	CANX	transcript	ENSBTAG00000048107	ENSBTAT00000064711	attaagtaactcaaagtgttgaaaagcaacttttcaaaagtatgatata	T	C	cctcttacaaaatcccaaatagtgtcctatttattcatttatgagattta
7	32185344	chr7:32185344	SNX24	transcript	ENSBTAG00000031069	ENSBTAT00000043983	agccagattacttacgatgagaaatgtgagccatcctcatccatttcatc	A	G	gtgtcttacattcatttccctggatccttgtctcctgtgtaggtaagtgg
7	32185747	chr7:32185747	SNX24	transcript	ENSBTAG00000031069	ENSBTAT00000043983	atagcaggaaaattcccctgtcgtcgaaacactgctcaaaattactacct	G	C	acttcagcataattaaccaggcttgggaatttatatgaactaagtaattg
7	36224549	chr7:36224549	DTWD2	transcript	ENSBTAG00000002143	ENSBTAT00000002778	aaaactgctgttaataataaataagcacacattcttattgtaaagtaact	T	C	gctaaatataaacttaatcaactgaaatacaaaatgttttaaagaactat
7	60043375	chr7:60043375	PPP2R2B	transcript	ENSBTAG00000001862	ENSBTAT00000002427	attcttctcaagcagaaggatgaagtagttcttctctttatcctcctgaa	T	A	ttttctcccaataacatgaaacagtaacaagacttgtaatctagcagagt
7	62049376	chr7:62049376	HTR4	transcript	ENSBTAG00000010837	ENSBTAT00000014383	acatcagtgcctataaaaatgcctaacatactgtatccccttcatagata	T	C	atcttgagtcaactaagtagttaatttgttttgcaaatgaggaaagtgag
7	72462405	chr7:72462405	EBF1	transcript	ENSBTAG00000037508	ENSBTAT00000061073	cttcttgtaatatgtacttaataatgcaataaactattctaagtggtata	G	A	aataaaaggtgaagcactgtattttgattggctgaaaggtaccaggataa
7	74410748	chr7:74410748	ATP10B	CDS	ENSBTAG00000016841	ENSBTAT00000022402	cccatgatggtacaacgccggaacaccatcttgttctcggtcagcgttcc	C	T	gtcttgtcggagaagatgtactggatctgacccaagtcctcagtgatgtt
7	96269348	chr7:96269348	KIAA0825	transcript	ENSBTAG00000003144	ENSBTAT00000000923	caaaaatctatagtaaaatatcaactgaaatgcacccctaagacaaaata	A	G	attcaagatgacacccctaattaatacctagtagataattttcatgcctg
7	96269506	chr7:96269506	KIAA0825	transcript	ENSBTAG00000003144	ENSBTAT00000000923	aacaaagtattatgcctagggcttactaatagctgccatcctgagaaata	T	C	agtttaatacatttgaagattttaactttcatttaaatttctttttgagt
8	6434048	chr8:6434048	FBXO8	transcript	ENSBTAG00000006715	ENSBTAT00000008831	aaagagctcagtgatgactatttggttctgttgctgctttaaatacaaat	C	A	ttgaaatcaattttccagttcttctccacatagtcctatggactcctcag
8	6912820	chr8:6912820	GLRA3	transcript	ENSBTAG00000019732	ENSBTAT00000061342	attaccttatgtataaatatttaaaggaagtatgcatacacaaaaatgta	A	T	tcacaacatatgattcaaactatattcaatttacctttaaaccacccacc
8	47304011	chr8:47304011	TRPM3	transcript	ENSBTAG00000007778	ENSBTAT00000061517	acagaggtgccacagatcaaatagcattcttctcttcaaaacacccaggg	T	C	ggtgaaggctgagtggagaagcagccatcactacttagaataggctgggg
8	61555785	chr8:61555785	PAX5	transcript	ENSBTAG00000012498	ENSBTAT00000016584	tgttgttattttcattggtatcttcataaagattaatgactagcttcaac	C	G	ttaaaaggttcatattttccacaaatgccttaaaaacacacgggatcctc
8	62945306	chr8:62945306	LOC507550	transcript	ENSBTAG00000040034	ENSBTAT00000053340	ccctgattacaaaacccagtcattcattcagcgtatgtttattgctgtct	A	G	ctttgtgttaagcactgttctaagcagttgtcaagcactacatctatgca
8	87482731	chr8:87482731	ROR2	transcript	ENSBTAG00000005092	ENSBTAT00000061589	agaaaaatcattttatatatgccatgaatctgtaatatggcatgttggaa	G	A	ccatagatcattttaaaaatgtaatgcacatcatttagtatggaaaacgt
8	96092571	chr8:96092571	OR13C8	CDS	ENSBTAG00000036013	ENSBTAT00000050504	atttgtgattctcatttgcacacccccatgtatttcttcctctgtaatct	T	C	tccttcttggacatttgctatacaagctgctctgtcccattaattcttga
8	111941430	chr8:111941430	MEGF9	transcript	ENSBTAG00000013706	ENSBTAT00000043692	aaaacttaatggcaaaaaaaataaaagtatcatatttccagagccacaac	T	C	tgggaaagcaaacttaaactaagaaagttatttcttatttccttcatttt
9	10297649	chr9:10297649	B3GAT2	transcript	ENSBTAG00000020817	ENSBTAT00000027741	tttccttcattggcagccaatgcttagagagctaatttgtacctggttca	T	C	tttcctccttttatcttatctacgttaacatcaaccatggaaatgagaag
9	14950693	chr9:14950693	COL12A1	transcript	ENSBTAG00000020056	ENSBTAT00000026725	aataaaaatacaactcaagtggaaaaaatatggaaaccccaacttaatag	G	A	aggcacagatgtctaccaataaaaccctaactttccataatttaaatgta
9	26324677	chr9:26324677	TPD52L1	transcript	ENSBTAG00000003336	ENSBTAT00000004332	atgactgcaaattttattctaataaagctagggttaattaataatccaaa	A	C	tgcttaccagccatcacacactgcctctgaagaattttaattgcttttc
9	26703966	chr9:26703966	NKAIN2	transcript	ENSBTAG00000021667	ENSBTAT00000051965	taattttccagtgataataggcatggattcccagaagcactctatgcctc	T	C	tgatagtaacatcctcatttcctttcctggtaaatgttttaaataaaggt
9	32835683	chr9:32835683	CEP85L	transcript	ENSBTAG00000012929	ENSBTAT00000017179	gcttatgtgtccttaaatggagatgattttggcttcctctaaagaaagat	A	G	aatcctttgctaaaacaaatctcttgttatttaaagaatcggctaaaact
9	43062103	chr9:43062103	SOBP	transcript	ENSBTAG00000019175	ENSBTAT00000025519	gggtgggcatcactgatttctttcatctcgggccttgcataaccaaatgt	C	T	gatttgttttcaactcggtatcctacccaagaaagcagaaagttttcgga
9	43194264	chr9:43194264	PDSS2	transcript	ENSBTAG00000021859	ENSBTAT00000029142	tgtacatgaaatggatctgatttttaaacagcagttttgctatttgcttt	A	G	caacctgttgtttattgtaaagaaactctttgtgcttcttaatttctcgt
9	43194987	chr9:43194987	PDSS2	transcript	ENSBTAG00000021859	ENSBTAT00000029142	aaattgagagactcttttaatttgagaattctttggtattttcaagaactgg	C	A	gagaaaatgttagcacttttctattgagggctgccacctgtctttgtaag
9	43200425	chr9:43200425	PDSS2	transcript	ENSBTAG00000021859	ENSBTAT00000029142	aatttgagacatgccactattatgataatgattgtcctttactacctctt	T	C	tggtggctattttaaatatttataaggccttattgttatttgggtagcag
9	43233907	chr9:43233907	PDSS2	transcript	ENSBTAG00000021859	ENSBTAT00000029142	ctttgcacttaaaatacatctctgtatttaattttataccattcaattca	G	T	aactttagaaataggaatttactttttatttctttgtacaggccagagta
9	53296104	chr9:53296104	MMS22L	transcript	ENSBTAG00000000629	ENSBTAT00000000830	actgtgagaagtttcacctagatattgcttcccacacacgcaggtcacca	T	A	ataaattacgttcacggttttacagcgtagctggtgctagaagttaaatt
9	75272661	chr9:75272661	BCLAF1	transcript	ENSBTAG00000007802	ENSBTAT00000052712	cagattagttgaccaacccaataaaaatcactttaaaagttaaatattct	G	T	tattttccataacatgcaaacataatatgattaatgaaaccaactgaggt
9	83036361	chr9:83036361	UTRN	transcript	ENSBTAG00000009665	ENSBTAT00000012740	tcctgcatagtactgggaatacctgtgtctaaatgaaattatgacttcac	A	G	cacatcttatatattcagatgcaaatgcctgaaagctaatttgatatcaa
9	83060715	chr9:83060715	UTRN	transcript	ENSBTAG00000009665	ENSBTAT00000012740	agtgaccgggaggaaatgatcattgctcttcgtttataatgcaaattctg	A	C	ggtgtctgcagaagtgtggtaaacttaaaatgatggctgtggtgagaacg
9	95123038	chr9:95123038	ARID1B	transcript	ENSBTAG00000002728	ENSBTAT00000061484	tcagattgcactggggatccattgcaggttgagaactgtgctagatcaca	G	A	atggtatacttcatggattatgatttcacaaaacagtctgtcttcacaat
9	95191222	chr9:95191222	ARID1B	transcript	ENSBTAG00000002728	ENSBTAT00000061484	gaaaggaagaaaaacttatacaatctgtatggaattcagacatgtttttt	T	A	attaaacaggactctgtatgaaactcttgagaattttatagtaaggctta
9	95271031	chr9:95271031	THBS2	CDS	ENSBTAG00000002728	ENSBTAT00000061484	gtctgtcgagaaatgtccatggcgcttttatcgaaccttgcccaagggga	C	T	gcgctggctgcaagggccatagctgtgcagaagggaagcatcggaaactt
10	14477361	chr10:14477361	MAP2K5	transcript	ENSBTAG00000000218	ENSBTAT00000000265	gaaaagcatgtgatatcacatgaagacataattattaaaactgtttgaaa	C	T	ttccaccaagattaactactgtggaaaaaattgtctttattaaaaagca
10	14920005	chr10:14920005	PIAS1	transcript	ENSBTAG00000005564	ENSBTAT00000047844	gccaccagggaagcctgtcttcatgaataaatccattatttttgatatac	A	T	cacaaaatgataggtggtatagaattgcttagtgggatgtaaatagattt
10	19879035	chr10:19879035	NEO1	transcript	ENSBTAG00000004990	ENSBTAT00000006569	aaggaagatagtatgtttgaatatcttttaattggtagctatatttaaaa	G	C	atgctaaattatacaataatgtcatagttggcagaaaatcatttgggtct
10	19879054	chr10:19879054	NEO1	transcript	ENSBTAG00000004990	ENSBTAT00000006569	aatatcttttaattggtagctatatttaaaagatgctaaattatacaata	A	C	tgtcatagttggcagaaaatcatttgggtctaaaagacatcactgacaat
10	19879082	chr10:19879082	NEO1	transcript	ENSBTAG00000004990	ENSBTAT00000006569	aaagatgctaaattatacaataatgtcatagttggcagaaaatcatttgg	G	A	tctaaaagacatcactgacaatctggctgcttgatttcatataatttcag
10	32407314	chr10:32407314	C15orf41	transcript	ENSBTAG00000002179	ENSBTAT00000002823	tacttatgtcatatagtgctatatgtctttataaaaaggagtcttaacat	A	G	taagtgcttaacctttacttcttaatgatgagcttttagattgttattgt
10	32526331	chr10:32526331	C15orf41	transcript	ENSBTAG00000002179	ENSBTAT00000002823	actcactcttaagtacactctacaatttcagtggtttacaaaaccaataa	A	G	aatataaaatgctgaaataaatatttaagattccttttctgcattgaact
10	32560067	chr10:32560067	C15orf41	transcript	ENSBTAG00000002179	ENSBTAT00000002823	gatcactaatctattattattgtacacatatttatacacaggcataaata	C	T	gcacatactttgcatataaacatgtgcaagcatatttcacttggactgaa
10	49642752	chr10:49642752	RORA	transcript	ENSBTAG00000015904	ENSBTAT00000021144	accatctgtaactgcttatcttctctccattatttgaaatatatatatat	C	A	tatatttaagagagttctttaaaaatatggcctctacacgaagcatctgt
10	51781849	chr10:51781849	LIPC	transcript	ENSBTAG00000005479	ENSBTAT00000007206	aagattttctagagaaagattatgccctaggattttcttcttcctgctag	C	T	tcatgaatgtgcaataacatcagaaagctaaaaagagcctttctccctgc
10	54834702	chr10:54834702	PRTG	transcript	ENSBTAG00000005848	ENSBTAT00000061599	gtatttgtaaaaagtaattttatataaacagacattggggccaaaaaaca	A	G	taagaaactttcttccattataaaagtttgcatcagtgacttggagttaa
10	55026919	chr10:55026919	CCPG1	CDS	ENSBTAG00000012741	ENSBTAT00000016938	gttaaggaaattaagagaacagattaggatattagaagataaagggacaa	G	A	cactgaattagttacagaaaatcagaaacttaagcagcatttagaagaag
10	61987358	chr10:61987358	FBN1	transcript	ENSBTAG00000002278	ENSBTAT00000002944	ttaacatgcttcgtaaatatccaagggaatacaatatagacctgttcata	C	T	attcagagagccaaaatctggctcacgttgttttttcttccacagttgga
10	62370572	chr10:62370572	SLC12A1	CDS	ENSBTAG00000010145	ENSBTAT00000046583	aaattaataagtgcatatgaggccaggaaaaagttggagatgatgggagc	G	A	atggtgttcagttccgctgtgaaggaagcagaattgagtatgtacatatg
10	62443699	chr10:62443699	MYEF2	transcript	ENSBTAG00000008771	ENSBTAT00000055253	ggatttttttttgttgtgttctgatgtcttcaaggatattttaaaagtca	C	T	tgaactgataatatttcctcagagttccatgagaggcctgtagcttaaag
10	67899266	chr10:67899266	DLGAP5	CDS	ENSBTAG00000002331	ENSBTAT00000003008	aaagaaaacaaggcatatcaggtctataaagacccactttaaatactcct	C	T	gtttagttttctctctctgctctttcaatttttgaagttgtttttcttct
10	67899357	chr10:67899357	DLGAP5	CDS	ENSBTAG00000002331	ENSBTAT00000003008	tttttcttctttgtatttttggagcatctgttttcgttgatcaaagacaa	C	T	agtttttgttgactctaagtaggaaaaaagaaaaaacagcatataaaata
10	67899425	chr10:67899425	DLGAP5	transcript	ENSBTAG00000002331	ENSBTAT00000003008	agtaggaaaaaagaaaaaacagcatataaaatatttcagatagaaaatta	G	A	gcaaatatcttaacttctaacttcaactgttgctaagaagtgcttttagt
10	67905179	chr10:67905179	DLGAP5	transcript	ENSBTAG00000002331	ENSBTAT00000003008	gtgccgactggcaaaatgtgatgaagacatcctgtcaggaaaaagagaga	A	C	agaccaacttacatggaatttcattttatattttaaaaatttaagattcc
11	9528899	chr11:9528899	TACR1	transcript	ENSBTAG00000015575	ENSBTAT00000020684	gattgttcagatgtattttcttcattcagacttttgagtcatttcattta	T	G	ctggtttttctgtgtttgcccagctttcctgaggaggtcctttcatattt
11	13162714	chr11:13162714	ZNF638	CDS	ENSBTAG00000009242	ENSBTAT00000012184	acaaaattaagctcttctttaaggttgttaaaatctgccagagagtcttc	A	G	tcctcttcagttacttcatctaaagtcactaaatgcagatcactgctgtc
11	19693128	chr11:19693128	NDUFAF7	CDS	ENSBTAG00000001113	ENSBTAT00000001470	ttttatatttaggtatttagtcaacttgggtctttgctgaaaaactgtga	C	T	atttcactacatctggtagaggtgagccagaaattaagtgagattcaagc
11	21747695	chr11:21747695	MAP4K3	transcript	ENSBTAG00000016442	ENSBTAT00000061256	tctcatacataaggctctaaggactttgttttaatctttagataatatag	T	C	tgaagtggacagctttttaagttcatttcccctgttttcattttgccaat
11	26661387	chr11:26661387	CAMKMT	transcript	ENSBTAG00000032519	ENSBTAT00000046124	agatgaatactcaggagagaaaattacacaattattttaggtaattatat	A	G	taaagatgtattaattataaaaatctaacatgagtttagtaatgatagga
11	26974507	chr11:26974507	CAMKMT	transcript	ENSBTAG00000032519	ENSBTAT00000046124	gctgctaattattcttaatgggcaagatgagcacattaagaaacaaatga	A	C	tacatcagtgaaatgtaattgaaaatcgacctggcaatcgcacatcacat
11	26982443	chr11:26982443	CAMKMT	transcript	ENSBTAG00000032519	ENSBTAT00000046124	agatatagttcaatattcttttttagtgcctcaatgcatatgcagaattt	C	A	ttctccaaattggaggtgttgaataacagtagcgacagatagctaagagg
11	36891056	chr11:36891056	C2orf73	transcript	ENSBTAG00000006861	ENSBTAT00000009010	gatcaaatcactactctttctttactccaagcaaatgtctgtacgctgca	T	C	tggtataatagtaataaagaatcacgattaaaacaagtatctttatcttt
11	59825141	chr11:59825141	USP34	CDS	ENSBTAG00000006027	ENSBTAT00000064054	gatgtttactgtgaggctttacaccatgttccataattaataacagagtt	C	T	tcacaaatcgagtgacacacgaacgaccacctatatcttctactgaagca
11	61448967	chr11:61448967	EHBP1	transcript	ENSBTAG00000044173	ENSBTAT00000061137	gtcccagctttttactatatatatatacagtctgaaggtgactttttcat	C	A	tgctgactcatgtttgttcatttatcgagaggaacaaatgtatgtaatat
11	61449106	chr11:61449106	EHBP1	transcript	ENSBTAG00000044173	ENSBTAT00000061137	aattttgaattggaaatataaaatataatttttgaacctaaagaagtatc	A	C	catcaccataattttcaatttggaacatgtctattgcctaaagtgaggta
11	61450434	chr11:61450434	EHBP1	transcript	ENSBTAG00000044173	ENSBTAT00000061137	gtaaatgcatgttcagctttcctgtttcatcttgatgctatcctaagaag	T	A	ttaaccaaaatttcataatttgatttaacaaagaatgacatcagaaatgg
11	61461269	chr11:61461269	EHBP1	transcript	ENSBTAG00000044173	ENSBTAT00000061137	gtctttaaccagttattaaagtcaggattaatttgtaatggttcaactta	C	G	tggcttttaaaagctttttaaatttaaaaaattttaaatccctaaaaaca
11	61471943	chr11:61471943	EHBP1	exon	ENSBTAG00000044173	ENSBTAT00000061137	ttgaaatcatgtgaagtagatttgcacagacatcttgtgagtgattggta	T	C	tgggagtgttcaagaaactgttcaaagaaagaaaactcttccctcattat
11	68506657	chr11:68506657	TIA1	transcript	ENSBTAG00000019182	ENSBTAT00000025528	gaactatgggtaaattttgagaacttgacattttcagaaatgttaaacta	T	C	tgaagaaaaatactagacacacactttagtcttattctatataagaaaag
11	73013154	chr11:73013154	OTOF	transcript	ENSBTAG00000009650	ENSBTAT00000015350	tctttttcctttatttgtcctagccgtctttgttcttttggaagacaata	G	A	tctttaccacgatacttgatcacctttacttctcatatcttttgaagtat
11	75234844	chr11:75234844	ATAD2B	transcript	ENSBTAG00000017255	ENSBTAT00000022935	tttcaagggagtgcgagaaaaataattgaggtaggtcatggacctgccat	G	A	ttgaaatcttaacattttcttctactttctttaggtctttgtgcaatgga
11	92773191	chr11:92773191	TTLL11	transcript	ENSBTAG00000012827	ENSBTAT00000017043	ccatgaaccctccctggattcctccaggcagaatcaatcacccttcctcc	C	T	caagctcatcaccaatgtctcatttaacacttacttcggtctttttgtat
11	94015703	chr11:94015703	RC3H2	transcript	ENSBTAG00000023867	ENSBTAT00000032789	actcacttttctggtttaggaaaatcatatgtatatatgtggggataga	A	G	aaaataggcgtctttgtatcttgaagatttcttttttactttctgatc
11	94122990	chr11:94122990	RABGAP1	transcript	ENSBTAG00000039172	ENSBTAT00000061025	agcaaaatagatcactgttacatcttcttccatactctgttactgtttct	G	A	ctctttttggatgtaaataaaaacagattacctgttaatgtcatttaaaa
11	94143739	chr11:94143739	RABGAP1	CDS	ENSBTAG00000039172	ENSBTAT00000061025	ctaacttatttaggctgtgcctcagtaaatgctcccaggagtgaagtaga	A	G	gccttgaggatgatgtccatcttaaggggccagtgtcagatctcacttga
11	94319934	chr11:94319934	STRBP	transcript	ENSBTAG00000021921	ENSBTAT00000029226	atgtccttattttactagaagtcatttgtatagctaaggtcaaaattggg	T	A	cttaactctgagaatttagaaacagcacgataaatcaccccaaatctttt
11	94401681	chr11:94401681	STRBP	transcript	ENSBTAG00000021921	ENSBTAT00000029226	gctactcttactattttgtgttttggaaaatagttatttttcaataaaaa	T	C	acatcacttacaggaagtgggggaaatgggtagatgttggtcaaagggta
12	2338336	chr12:2338336	DIAPH3	transcript	ENSBTAG00000012443	ENSBTAT00000061079	taattcacttacctgagggaatgaaattaagtagaacctcaaccttaact	G	A	tgtttcttgacatttttgcatgtaattttgtaagtgtaatattgctctac
12	2338670	chr12:2338670	DIAPH3	transcript	ENSBTAG00000012443	ENSBTAT00000061079	gagtgtagtaactatgattctggttgttttgatagttttatttttgttcc	G	T	ataaataattctttttccttctgcatcttattctaagacctaagacagga
12	2340211	chr12:2340211	DIAPH3	transcript	ENSBTAG00000012443	ENSBTAT00000061079	tttataatgaagccactaaagatttaagacaaaggagtcatgatatgtga	G	T	ctatcttttggatggaacagcagtattaaaaaaacaaagtttgtagagag
12	2349828	chr12:2349828	DIAPH3	transcript	ENSBTAG00000012443	ENSBTAT00000061079	gatgaacaatataatttgtaacagagaaatgtggtccttgagggcatgtt	A	G	atatagaaatgatgccaaaatgaatgtaacgtaatatatcttcaacatcttgaagatttc
12	19554236	chr12:19554236	TRIM13	transcript	ENSBTAG00000008173	ENSBTAT00000010745	tctctagggaagaatgaattgcagctctctcattttatgtttttacccct	G	A	attttaataattgtaatcttgcctttgaaataggaaaatgtgccagtttt
12	19554327	chr12:19554327	TRIM13	transcript	ENSBTAG00000008173	ENSBTAT00000010745	tgccagtttttaataaaagtctccgtgagagaacatggttggatttatat	C	A	tctgcttctttctttaaatagcataccattttataattgtgggcccagac
12	22985125	chr12:22985125	LHFP	transcript	ENSBTAG00000034033	ENSBTAT00000048277	agcttgcataatacttctggggacaaagcaattgcctgcttgaaagccac	G	A	tgaatgaataaatttggtctcgggatttttgaactgttgtgaaagacttt
12	24108847	chr12:24108847	TRPC4	transcript	ENSBTAG00000009405	ENSBTAT00000012378	agtaaatatctgtaaaactcataaatactaatcactcctattttaaattt	A	T	tacattttatgctatgagctaagatttctatataaaatgtctgatactaa
12	24141192	chr12:24141192	TRPC4	transcript	ENSBTAG00000009405	ENSBTAT00000012378	gttaaataaggtacaaatttaattgtgagaattacaattccagccaaaag	A	C	aatagctgctaacggcagccttttcttaagatatcctgactgcagtgagt
12	80821214	chr12:80821214	PCCA	transcript	ENSBTAG00000010672	ENSBTAT00000014120	tagcaggaggctgaagagaattatttagcattagcaatggctcgtttggg	A	G	gttacgcactaatcaaggagcttgagtgttagcagtggggatgatgggaa
13	19138150	chr13:19138150	PARD3	transcript	ENSBTAG00000014991	ENSBTAT00000019972	attgcatggagacacggctttccccccttttttgattatgtttgcttgat	G	A	tttcatattgtttgcatgaaatattatttaagaattatcacctaactgga
13	19914889	chr13:19914889	NRP1	transcript	ENSBTAG00000019866	ENSBTAT00000026471	ctgatcaatgacacagaccaggcttatcatcaaacagcaacacaaggggt	C	A	gaatagcatcttttagtcgccttcacttagaacttgctacttaatgtgat
13	36828047	chr13:36828047	MPP7	transcript	ENSBTAG00000017354	ENSBTAT00000036314	tttttcatgtttggcacagtgattttgagtttttatagcacgtgatcagc	C	T	gtcctggttccattagccaccagccagtccctcctcttatgctaaagctg
13	42805308	chr13:42805308	SYNDIG1	transcript	ENSBTAG00000040147	ENSBTAT00000054611	acatctcatcaattatgtgtgagtcacaagtcacattgtttctcaaaagt	A	G	tcttctagaatgtgatgctatcttaggcccatagtcagaaactggggcaa
13	52902095	chr13:52902095	EBF4	transcript	ENSBTAG00000037757	ENSBTAT00000045103	taaggaaagctcctctcacacaatgctttactcaaaagacactcaataca	T	C	aagggaaatgtggaggtgactgatgtgagtcctctggcttctcaaggggt
13	61564202	chr13:61564202	DEFB122A	transcript	ENSBTAG00000027384	ENSBTAT00000039297	tttgccaactaaaataaaagaaaccaataccttggcaacatggttttttc	C	T	agttcctgggtaagaaactgtaagatgagcctaaaaacattctgtaatac
13	71503457	chr13:71503457	PTPRT	transcript	ENSBTAG00000000309	ENSBTAT00000000401	ttaacagtcagttaatgaaagtcctttaattcataagtgattctaaacta	T	C	tctctctacacatttctccaacacctggatacttcaagggaaataaatga
13	71511562	chr13:71511562	PTPRT	transcript	ENSBTAG00000000309	ENSBTAT00000000401	attgaaattttactttcatttccagcctccacataattagggagtcaatt	C	T	acatggctggcaaagtgaaaagtaaatcacccgaagagagatgaattaca
13	73683132	chr13:73683132	PKIG	transcript	ENSBTAG00000005275	ENSBTAT00000043503	ttcctctaaaaaaatccattttcttttaaatgaaggctaagttttaaaca	C	T	tctgctttctccttagcactgcaaagaattctaattatgcagaacatcca
14	22272935	chr14:22272935	SNTG1	transcript	ENSBTAG00000002448	ENSBTAT00000047548	ccatagagtaattttcaagcatgaggcatttggctactttccattcattt	T	G	gggatttttatctattcctctccattaagcttatattgaaacatgcaaga
14	31023921	chr14:31023921	CYP7B1	transcript	ENSBTAG00000001299	ENSBTAT00000001710	taattttgctttagggactttgggagtagaacatagtatacacacatatg	C	T	aaatctgtttcctataaatagttaacattaaacaactttttgaatttgtc
14	38184315	chr14:38184315	KCNB2	transcript	ENSBTAG00000040496	ENSBTAT00000053147	ttttgacgcacgagtatatccataatccctgaatgaattcctatcagagc	T	C	ttggtcattgtgtaacacagacagtcacaccattccaacaaatttctttg
14	38413019	chr14:38413019	KCNB2	transcript	ENSBTAG00000040496	ENSBTAT00000053147	gtcttcagtttctttacaactaaaatattcagtagtttctaaagagtttta	A	C	aagatacccggtagaattcaaacgacatagcgaaagaaagccgctttggg
14	45309171	chr14:45309171	MRPS28	transcript	ENSBTAG00000001302	ENSBTAT00000001718	gaagtatacatagagtttataaacagatctgatatttagatttctttttt	A	G	gaagacatgtttactttaataaaaatattgcataccacacttgatcagga
14	48162577	chr14:48162577	SAMD12	transcript	ENSBTAG00000043996	ENSBTAT00000061009	gtatatcaaataaatttaatttccccattgaaggtgcttgcttttaattc	T	C	ggggccagcagtgcagaacagttttgaagattaaatttccattccaagaa
14	58596582	chr14:58596582	RSPO2	transcript	ENSBTAG00000013598	ENSBTAT00000018083	gccaacactggaacagcttgagaaactattgaaatcatacatgtattgtt	T	C	tgtctcttatgtaggaaagtactcctgtgtggcctggttttacttgatgt
14	68440244	chr14:68440244	ERICH5	transcript	ENSBTAG00000018493	ENSBTAT00000024611	ttgtgacagctgaactaacagaacccttgttgtaagctccgttgtgatag	G	T	cacacaaagaaattaaatactaggcaacattacagaagggattagaacca
14	72496026	chr14:72496026	CDH17	CDS	ENSBTAG00000021964	ENSBTAT00000045860	cctgaagacacagctgtgggatctgtcatcttaaccatccaggccacaga	C	T	gctgatgaaccacatactgggagttctaaaatcctgtatcgaattacaca
15	41631309	chr15:41631309	GALNT18	transcript	ENSBTAG00000002914	ENSBTAT00000003784	tacacataatttttgctttgcacatatgctttagggcagtgattctcaaa	C	T	tctgtcctcaggagccccaagcttctagaaggtttgatctgggacttaag
15	46604001	chr15:46604001	LOC516636	CDS	ENSBTAG00000037603	ENSBTAT00000052569	cacagctgtgatcttcatgtatgtccgacctcgggccattgcttcattca	A	G	ttctaacaaattgatctcagccatatatgcagtctttactcccatgctca
16	19751143	chr16:19751143	USH2A	transcript	ENSBTAG00000006188	ENSBTAT00000061112	caggactctttgatgagcactaatattacatttctgttcagaagcttatt	T	G	atgcctcttgtttccccacatggaaaacagcagataataaagattaacaa
16	19794708	chr16:19794708	USH2A	transcript	ENSBTAG00000006188	ENSBTAT00000061112	caatcaaaatcttaaaactggccctttagggagcagaatacattctctgc	C	T	tccactcccaaattactttatggttccactatgctttcagtataaaatca
16	20631855	chr16:20631855	ESRRG	transcript	ENSBTAG00000010392	ENSBTAT00000061126	cacaaatagaacaaatgtacagcaaaggaggtaattattaaatacaccga	T	C	ccctttatcaacttggcagggacaacccaaaagacagtttctgattatga
16	20680678	chr16:20680678	ESRRG	transcript	ENSBTAG00000010392	ENSBTAT00000061126	agcacaagtctccatggctgtttatagtaaatggcagcgaaggctttcct	T	G	aaattcatccatcatgtttacaaaatatcttgactttaggaaggaatatc
16	20684625	chr16:20684625	ESRRG	transcript	ENSBTAG00000010392	ENSBTAT00000061126	tctaatagttaaagtacatgtctatcaaattgctcatgaggacaaattta	T	C	ggaaaataaccaagaggaaaagctttgttcttattaagaaacatgaatat
16	32015424	chr16:32015424	SMYD3	transcript	ENSBTAG00000033180	ENSBTAT00000047138	gatatacatcttttctaaaataataattctctggatcaaatatttataatta	A	G	aatagatcctaagaataaagatattatttatggacatggagaatgtaact
16	35949487	chr16:35949487	CHML	CDS	ENSBTAG00000010803	ENSBTAT00000014310	agttaaagaaggcaggaggtttaatattgatctgtcatcgaagctgctct	A	G	ttctcaaggactgttaattgatctgttaatcaaatcaaatgttagtcgtt
16	64228829	chr16:64228829	CACNA1E	transcript	ENSBTAG00000020887	ENSBTAT00000061031	tttatagtttgttttctcatattctgttgctagtatatcaacatacaaat	G	C	aattttgtttattgaggttatatccagctgtcttgcaaacttcactttat
17	40536212	chr17:40536212	RAPGEF2	transcript	ENSBTAG00000012450	ENSBTAT00000029742	agtctgttctaatttgataggaaaaatagcttcatgtttaaatctttata	T	C	actcaattacttatgtcttaaatatttatttaaggtatggacatttgcat
17	49540458	chr17:49540458	TMEM132C	transcript	ENSBTAG00000046256	ENSBTAT00000065856	atcagccactcttgacagcttaatgactgcagaaagaaatgagactaaca	A	G	aatgaagaaatcaaccttactatagggaagcagctcctagagaacagaat
17	61069502	chr17:61069502	MED13L	transcript	ENSBTAG00000001888	ENSBTAT00000002459	tctgtagccttaattccccctggctgtatagcataacatagtcacagata	C	T	tggggattagaacacaagcatatctgggaaatcattattttatttatcat
18	15585852	chr18:15585852	NETO2	transcript	ENSBTAG00000014370	ENSBTAT00000019107	gctcaaactggcaatctagaaagaacagatgaatgatgttcaaaggaaaa	T	G	aagactaatcaaagatgccatgagaaaaaaaagaggtaatatactaaac
18	22085590	chr18:22085590	RPGRIP1L	transcript	ENSBTAG00000012499	ENSBTAT00000016585	aatggaattctaggagtttctctaaatatgacatctgtttcttctatcag	T	G	gttctcatttcacatatggaaccttaaaaaaatacatggatctgatatat
18	22101912	chr18:22101912	RPGRIP1L	transcript	ENSBTAG00000012499	ENSBTAT00000016585	gtttatgtcaagctgatgccaaaccaaactggtctattaaacacatacta	C	T	gaagagtttctgtaatattctatgaaaaggctctttgccataaatatcag
18	44918315	chr18:44918315	KIAA0355	transcript	ENSBTAG00000013175	ENSBTAT00000017535	aataattgttaaactgtcatctgttaaatttgcttcactgctagattttt	A	T	aaattatttttagttgctcagagagttcttctgagtttgatttttccatg
19	19105422	chr19:19105422	NF1	transcript	ENSBTAG00000011829	ENSBTAT00000015699	accctatcaagtgactttggaattttttagaagcagaaggatgactgaatc	C	G	ttagcaaattgactacatatgggttgcagcacagctgaaacactgcggtt
19	19116069	chr19:19116069	NF1	transcript	ENSBTAG00000011829	ENSBTAT00000015699	cactgaaaggtaataattcatataaccaaagaaataaattataaaattat	A	G	tatacatataattttgccttctaagcagatattcattatattaattcatc
19	23522896	chr19:23522896	RPA1	transcript	ENSBTAG00000009711	ENSBTAT00000012812	cttttatctgttttgcctggtcctctattttcatatcagcttttaaggct	C	T	gaggcagcctttcaggattttttatgggcttattacatttgactggtttt
19	38847256	chr19:38847256	SKAP1	transcript	ENSBTAG00000000641	ENSBTAT00000000843	gcagcgaagctgttgtgaatgtcattgtcagagcattcactgttcaccga	T	C	tgaggtgaactctgaagtagatttcaaactgactccatgttccttcttta
19	38853645	chr19:38853645	SKAP1	transcript	ENSBTAG00000000641	ENSBTAT00000000843	aattttcttataaaaattttgcaggacatggagagaatttggggataaaa	C	G	tagtttgcataattctgagccagaattggaggcaagtgacctgcaatgtt
19	38878018	chr19:38878018	SKAP1	transcript	ENSBTAG00000000641	ENSBTAT00000000843	atcatgtcaccttcaagccaaaatcattgattaaatgggcatgttcaaca	T	C	taaagtgtgtgtgtttaattaaaattgattttggaagaattctccaacta
19	38885129	chr19:38885129	SKAP1	transcript	ENSBTAG00000000641	ENSBTAT00000000843	tccttaataacttcttataaaacacattatataaaacattcatgattatg	C	T	tacggaaaactgttacctagcacattgtaaaagacagacattttaaaaaa
19	38902249	chr19:38902249	SKAP1	transcript	ENSBTAG00000000641	ENSBTAT00000000843	tggctgttagcacagggagaaggaaatgtttatgaccccatctgctggcg	T	G	ttcaataggatggaactgcctttatggcgtcaatctcccctgtgacttcc
19	38920798	chr19:38920798	SKAP1	transcript	ENSBTAG00000000641	ENSBTAT00000000843	gttccaggaagtctagatatttcaaacctcatacttagcccattaagata	T	C	cctctccaagaacataatgtagttaaagtagatttagatatctttagtac
20	2323212	chr20:2323212	KCNIP1	transcript	ENSBTAG00000002865	ENSBTAT00000003718	ttcattttgtgtttgatttttacagcgtgataatagaggcatttgtgaag	G	A	tattttagagatttatcagttttcccaagagtatcttccaatcattagat
20	2869609	chr20:2869609	RANBP17	transcript	ENSBTAG00000024801	ENSBTAT00000036842	gttatcagacaactttctttatcagagaataaaaggacctggcgggatata	A	T	actgtgagaatgacagctaaattgacgtgaaggttaatgcttgcttgcaa
20	17914858	chr20:17914858	ZSWIM6	CDS	ENSBTAG00000021224	ENSBTAT00000028278	caataaaatatgtccttgtttccacagctgcaggtcactgaggtaatctt	G	A	caacgatcaaagctgatggccacgttgcaaacagtttctggctccgattg
20	18527503	chr20:18527503	ELOVL7	transcript	ENSBTAG00000007704	ENSBTAT00000010129	tgtaaataatagaagctgggagtttgttaataagtttcattagttcagtt	T	C	cttcttacttgaaatttgtgataatgaaaggattagctgaaatttgattt
20	23497820	chr20:23497820	SLC38A9	transcript	ENSBTAG00000033313	ENSBTAT00000047351	gggcaactcccagtggttgaactttttgctggccatattccagggatggc	A	T	tcatggaaagtcaaagatactaattaatgcatcttacatctcagactagt
20	23695120	chr20:23695120	PLPP1	transcript	ENSBTAG00000010526	ENSBTAT00000047359	ccccaaacaacttgatgccatcataaggaattatagaatgattattttag	A	C	atgaagaattcatttaagtcatttgaatcaacccttttcagtatacaagt
20	23739176	chr20:23739176	PPAP2A	CDS	ENSBTAG00000010518	ENSBTAT00000047363	atacacagtttccaaatttggatcattgtgaagaggatgagaatacattc	G	T	atgctcaaaggcctctactttctggataacttttttcaatccttgatcct
20	28477255	chr20:28477255	PARP8	transcript	ENSBTAG00000004066	ENSBTAT00000005313	atgtgtcaaaagactcagaattttcattctaggaatatattatgagttaa	T	C	agacaagtacaagaaaacataagtacaaggatccttgttcactgcaggac
20	28487117	chr20:28487117	PARP8	transcript	ENSBTAG00000004066	ENSBTAT00000005313	actattcatgaggatactactcatgaattaaaagtctgacacaacattta	C	T	gtgacctcattttgaaaatttaaaatagcgtaaggcctctaggcttaatt
20	28721710	chr20:28721710	EMB	transcript	ENSBTAG00000044010	ENSBTAT00000061571	gaataatgcttcaaaggaatgttacattaggtaactgtagatatagcatt	A	G	ttgttgattatttaaactttttatatgttgaattttccctaaatgtaact
21	47376618	chr21:47376618	SLC25A21	transcript	ENSBTAG00000019350	ENSBTAT00000045803	atcatgatggttcacatcctgattgagagttgttattcaggaatataagt	A	G	gacaaagagtattacaacattgggtcacatttgtttttaattgtatgatc
21	47510914	chr21:47510914	SLC25A21	transcript	ENSBTAG00000019350	ENSBTAT00000045803	ttaaaattatatatttggaaaaataaaacaaacaaaaacactaaacctgt	C	A	ttttgctccaatcatgagccaagcttcacacaagggcaattcacatactt
21	47923706	chr21:47923706	MIPOL1	transcript	ENSBTAG00000000655	ENSBTAT00000000857	ttttgtctcaggtatttaatgctttttttaaaagttaaaaaatgctaaca	A	G	tatggtgatgatgatgtacattagtatagtagtcacagttgattaataaa
21	65883419	chr21:65883419	BCL11B	transcript	ENSBTAG00000018019	ENSBTAT00000023987	aagagacagaacgctggttccaggtataaaagcttattaagccgggctcg	C	T	gctggctccataaatccataggttattagctgtttgctttcagccaatcc
22	15401472	chr22:15401472	NKTR	CDS	ENSBTAG00000002795	ENSBTAT00000030863	aaacacagtgaccattcacggtgtagtagatcatcttcgtactcttctgt	T	C	agcagtgatgatggaagacgagccaagagaaaatttagatccagtgggaa
22	33153642	chr22:33153642	FAM19A1	transcript	ENSBTAG00000019041	ENSBTAT00000025342	tgccctcttgggccaaactcttgacaggaatgggtataagcagtcaatgg	G	A	actgatctgagtttcatctccctttttctgtcttggcacaaacaggcact
22	45413234	chr22:45413234	ERC2	transcript	ENSBTAG00000010029	ENSBTAT00000013237	caaacctcataacccaaactgcatgataataagcacatcactttctagat	G	T	tgagggccatatctgcagtgaaaaagaagctgttttccttggcagagtag
23	4478202	chr23:4478202	BMP5	transcript	ENSBTAG00000012870	ENSBTAT00000017102	ttcttggtaaaaatttaacatgctttgcatcatttcacttatttaatcct	T	A	tcatgtgaggcagacagcctcatattctgtatagaaagcatcacttttca
23	15624146	chr23:15624146	USP49	CDS	ENSBTAG00000008981	ENSBTAT00000011820	ccgccgccatggaccgcagcgtccgcccgcgcctcagcggcgggtcctgc	G	A	tctggcccctgaccgccaggagggagcttctcagcagcttcaggtcaccc
23	18532599	chr23:18532599	SUPT3H	transcript	ENSBTAG00000032887	ENSBTAT00000046690	ccaatttataatattcttcatttaaatgacaagttttctaaggagatctc	C	T	gctgactggaagcttctctagggtacaacagatttgtataaaactgaata
23	18532621	chr23:18532621	SUPT3H	transcript	ENSBTAG00000032887	ENSBTAT00000046690	taaatgacaagttttctaaggagatctccgctgactggaagcttctctag	G	A	gtacaacagatttgtataaaactgaatagctgcatgtttttaaaaccctt
24	31849140	chr24:31849140	ZNF521	transcript	ENSBTAG00000007383	ENSBTAT00000048222	acatgttttcattgttacctgtaattctattatgagggctgcaaggcgaa	G	A	tttggatggtatctttgtagattattccagcctcagtggaactggagctg
25	18690235	chr25:18690235	MGC134577	transcript	ENSBTAG00000006449	ENSBTAT00000008458	aagataaggtgtccataggtgtgtggatttatctctgggctttctgtttt	G	A	ttccattggtctatatttctgtctttgtgccagtaccatactgtcttgat
26	797680	chr26:797680	IPMK	transcript	ENSBTAG00000011197	ENSBTAT00000014872	ttttaaaaaataaattcatttatttcaaaaaatcaaaccttgttactttg	A	G	taaaaagtaaaatatattctgtttgtaaggaaaggtttttacaagaagtg
26	16837923	chr26:16837923	SORBS1	transcript	ENSBTAG00000002880	ENSBTAT00000003743	agattgacaaacgtgagcattttaaagctatttttacattccctgatcca	C	T	ggctttcataattaagtttctcacaaagaatgaagagtttcaacagcaaa
26	22399104	chr26:22399104	MGEA5	transcript	ENSBTAG00000016336	ENSBTAT00000021734	actgaatgccagctggactggagactggaggaaaacaaagggttctaatc	A	G	gtaactccctgagattactatagaaccataaaaatattttgtagtgagct
26	24042237	chr26:24042237	NT5C2	transcript	ENSBTAG00000012858	ENSBTAT00000017090	cattggaacttgaggggtaacagggaaagcattatctcaccaaaatatct	C	T	ttgggagatacactgtaaaaatccaattctcaaattacacatgaatatga
26	24218591	chr26:24218591	TAF5	transcript	ENSBTAG00000009709	ENSBTAT00000012808	gaatgtcatgcattgattattgttgagaggctgagtgataggtatgttga	G	C	tttattatattagtttctactttagtatgtgtttgaaatttcccataata
26	34346363	chr26:34346363	NRAP	transcript	ENSBTAG00000019327	ENSBTAT00000025740	cgcgcggccccaggccgacacactcagcctgtgttattctgatctgacag	C	T	gtcttttgattctgccgcctcggtacctgttatcccaggatcacagcttt
26	38929195	chr26:38929195	FAM204A	transcript	ENSBTAG00000005057	ENSBTAT00000006666	ggtttaatgatgactattaaggcttcaaattatatgtagattacagtatt	C	T	caaaggggggagaaaagatgttatactgttgaaattactcctggatagag
27	15488578	chr27:15488578	FAT1	CDS	ENSBTAG00000020657	ENSBTAT00000027527	agtccatgcagccccggaaaccattgcccacctgggggctccgtccgtgc	C	A	gcgagccctgctggcggacgtggcccccaaaaaacacgtggctgtcgagg
28	18013807	chr28:18013807	ARID5B	transcript	ENSBTAG00000006729	ENSBTAT00000008847	ggagagtctggcttaagacccagcatgcgtgctgggtaaatgtatgtgaa	A	T	atcgaccccattgttctgttggatttgaaaagcaagtaaattatttacag
28	23628963	chr28:23628963	CTNNA3	transcript	ENSBTAG00000045699	ENSBTAT00000063012	aacaaataatcttgtgatgaaacaccagttggatgatttgcaagggaaat	C	G	agacattcatgtactgcatttttacatttggcagcttcactttaacttta
29	9927236	chr29:9927236	SYTL2	exon	ENSBTAG00000000460	ENSBTAT00000030378	ggtcacaaacatgatttgcgacaaagttttaattagaatgtaaattgtta	A	C	attatactgtccttcctatgtatgtataattttcataaagtattttgta
29	44381561	chr29:44381561	LTBP3	exon	ENSBTAG00000006747	ENSBTAT00000008880	gcccatcacggacatgaacatcaatttacttcgaaaaccaagagtaaaga	G	C	aaacgatctgatttatcagtttctgggaaatgccctctggaaggaaggc
aAllele 1 is the reference cattle allele
