# Supplementary material for: A SNP resource for studying North American moose
Source: F1000Res. 2018 Jan 10;7:40. [Version 1] doi: 10.12688/f1000research.13501.1 (PMC5801567; doi:10.12688/f1000research.13501.1)
Supplement: Supplementary file 7 [file f1000research-7-14659-s0006.tgz › 358664ba-0927-4d4c-b19f-4d10032e1ec6.xlsx]

## Sheet: Sheep genes
Table S7. Moose parentage SNPs aligned to genes in ovine reference assembly Oar_v3.1 (n = 181).
				Ensembl identifier
Chr	Position	Oar_v3.1 coordinate	Gene abbreviation	Feature	Gene	Transcript	5' flanking sequence	Allele 1a	Allele 2	3' flanking sequence
1	3968831	chr1:3968831	lincRNA	transcript	ENSOARG00000025498	ENSOART00000027422	aagaccataatttatttgggaaattgaccaaaacaaaaatacatttctgg	A	C	aaaggtgaagaatggctttccctttctctgtctgctcagcgattctgtgt
1	9878920	chr1:9878920	ZMYM1	transcript	ENSOARG00000019437	ENSOART00000021167	taaagttttataatgcttctcttgtagtggcaagtgaagttgtttcataa	T	C	tttcctttgaaaaatttaatggccttcagtaaacatagatgtatgtatgt
1	36143032	chr1:36143032	NFIA	transcript	ENSOARG00000008860	ENSOART00000009648	agggtggtgacaacgtgatgctacaaaggtcatttcatatgaatctaaag	T	C	ccatttttaaaaggtctcctttcttttcatcccataattttgtgcactgg
1	67775265	chr1:67775265	HFM1	transcript	ENSOARG00000015812	ENSOART00000017229	agtcttggcttctttcactataaaatgagaagttgcacaaaggtccctta	C	T	aatttaaattgtacaattcaacatgctttctcatataatttctaaaatct
1	68011212	chr1:68011212	CDC7	CDS	ENSOARG00000015943	ENSOART00000017361	cagtttggtattgttcaccgtgatgttaagcccagcaattttttatataa	T	C	aggcgcttgaaaaagtaagtatggaaagttaccagaaaatatttatattt
1	68509904	chr1:68509904	EPHX4	transcript	ENSOARG00000016094	ENSOART00000017526	tttgacagtaaagaatcttgacagcctagaaataaattttcctcttgctt	G	C	attgctttgaatatcaagaatggcagcattctttaaagcagcagttctca
1	73928064	chr1:73928064	DPYD	transcript	ENSOARG00000017549	ENSOART00000019097	tcccatgtgaaagattgacaagactgaataggcctctctaaatgttcagt	C	A	atatgttcaaatgcagataaaattaataatatgatgaaagaagaaaatga
1	76665356	chr1:76665356	TRMT13	transcript	ENSOARG00000017983	ENSOART00000019574	acgcagtactggcctccctagggagagatgatgagccgtagtgaagtgca	G	A	tgttttctttatttaagtaaagcgccagcagtgacccgtttatcttgat
1	85535181	chr1:85535181	WDR47	transcript	ENSOARG00000019016	ENSOART00000020703	ttggcacttagtcatagaatttcattcatttctcacatgagttatttgaa	T	A	tcattatttgaatcaaatgcatcaactataaatagtataaaaattttatg
1	115281192	chr1:115281192	LMX1A	transcript	ENSOARG00000011324	ENSOART00000012313	ggctgagtagggactaaccctggaaaaatattatttcaaggttattgctt	G	T	aaataaatctttaatatctgtttattttctgattcattcattctttatac
1	152435533	chr1:152435533	CADM2	transcript	ENSOARG00000016962	ENSOART00000018472	agtatcaagtttcatttaaagttttcccacagcagttttcacttgctatc	A	G	tagggcaatgttcccctagatctaatgtggcagtacaaaggacttgaaca
1	197122338	chr1:197122338	LPP	transcript	ENSOARG00000020484	ENSOART00000022307	ctagctgaaatattgctttcatggatttatattgtattaaaaggtcactg	G	C	ctgtttaagtcttaaacagttttaatcattctaaaagtctcttaacagta
1	197122579	chr1:197122579	LPP	transcript	ENSOARG00000020484	ENSOART00000022307	atcattggaggtgtaatcagttaaaatgagtgagtgtttacaacacaaga	T	C	ggtgaattagtctctctcagctggagaacaggaacattaggctccaagat
1	199353314	chr1:199353314	ETV5	transcript	ENSOARG00000020548	ENSOART00000022385	ctcctaagaaccaaagccctagcattcccatttattgaacagagccatgt	G	A	tttacacaaaatctgttttcatctaactttaattcagttaggcttattaa
1	202241482	chr1:202241482	MCCC1	transcript	ENSOARG00000020660	ENSOART00000022508	ctttttagactattttgtttatgaatcttaggaaatttcctgaatgattt	A	T	aaaaaatgtttttacctatttccttttgaaactattaacagtaaagaatt
1	214441046	chr1:214441046	TNIK	transcript	ENSOARG00000020761	ENSOART00000022619	aaaggctaatgtagaataaatatgcactggagagaagatataaaattttt	G	T	actttaaaaaatatacttgacccttctggttattcctattagtgaggtaa
1	217687676	chr1:217687676	SERPINI1	transcript	ENSOARG00000001244	ENSOART00000001332	gacctattcaggaaaagacaaacagatgaaaattcatattaaatcaaaag	A	G	tgaaagaatatcaaaagattgtcaaactatcatctgacagagtgattaag
1	227804025	chr1:227804025	lincRNA	transcript	ENSOARG00000025616	ENSOART00000027551	tgcaattggcataaaggaatttgttattttcaaaacagaactaaatctct	T	C	ttccattatagatttaatttaagtaacatgataaatagtggtaaattgaa
2	2831327	chr2:2831327	MEGF9	transcript	ENSOARG00000005705	ENSOART00000006215	aaaatgaaggaaataagaaataactttcttagtttaagtttgctttccca	A	G	gttgtggctctggaaatatgatacttttattttttttgccattaagttt
2	30163066	chr2:30163066	LOC101111688	CDS	ENSOARG00000008546	ENSOART00000009301	gttctcacccgatcttccttcttaggcaattgatccttgattagagtctt	G	A	gttcgtctgagaaaccacccagacatctttcttgcaagctttttcatggc
2	67344343	chr2:67344343	PIP5K1B	transcript	ENSOARG00000013075	ENSOART00000014215	agatttcttctcttgttcctaagcaacaaggaagctaggtttagaaagat	G	T	acaggatgcttcttttgatggagaatcctttccaaacatcaaggaccctt
2	72418401	chr2:72418401	SPATA6L	transcript	ENSOARG00000013411	ENSOART00000014587	tcatgtcaccactctatgcctggtgccaccagcataataccaagaagtgg	C	A	acagggtagagcattttctgagtatacctccaataaacagatgttgcaca
2	75899642	chr2:75899642	PTPRD	transcript	ENSOARG00000013755	ENSOART00000014973	agaaaaacattttgtcctattcattaaagtgctcattaagatttaaaatg	C	A	cttacttatcactgttccatattaatattcaatcacgtagaattagctac
2	105400314	chr2:105400314	FBXO8	transcript	ENSOARG00000015344	ENSOART00000016695	ctgaggagtccataggactatgtggagaagaactggaaaattgatttcaa	G	T	atttgtatttaaagcagcaacagaaccaaatagtcatcactgagctcttt
2	131010770	chr2:131010770	PDE11A	transcript	ENSOARG00000017378	ENSOART00000018927	agttatttgcctgggataaattaaaaattaaatgtggtacattcatttct	A	C	ggctatttacatctctaacataattgtgcataggatcctattgtgtttct
2	134926186	chr2:134926186	SP3	CDS	ENSOARG00000000469	ENSOART00000000500	atcacataacattttctgttttcttcatccagacaggtgatttggcttct	G	T	cacagttaggaggagcaccaaaccgatgggaggttttgtcagccacacct
2	139798348	chr2:139798348	CERS6	transcript	ENSOARG00000004285	ENSOART00000004665	agaatggccaaaagacaatggaaaaacatctttaaagtgcagaaagaaaa	A	C	aacagctgacctagaattctatatcccttgataatattcctcaggaaaga
2	142436658	chr2:142436658	SCN1A	transcript	ENSOARG00000004852	ENSOART00000005300	cttctctttttctaataaacaaattttatggcttcatctggcagcaaatt	C	A	ctctgattttgttttccctttaaccttttagtactttctcctctctttta
2	142436834	chr2:142436834	SCN1A	transcript	ENSOARG00000004852	ENSOART00000005300	ttaagacttttttattttgcttttaaatatcttagaatagtcgatattt	A	T	aaaaaaatagaatcactaaagattactagggggataatgttttttctttt
2	164742004	chr2:164742004	GTDC1	transcript	ENSOARG00000009898	ENSOART00000010769	ccttaagcaaatgtgactcagattgtaggtataatgtgtattggaaatac	T	G	tgaagcatgtatatggatacaattccaaatactagaacgttcttataaca
2	164747318	chr2:164747318	GTDC1	transcript	ENSOARG00000009898	ENSOART00000010769	atattcttttggtttcttgaattagcatcattcttttcctcagatagtgt	G	A	tgtttattacccctgagaaataactggggaaaaaaattaagtctgttttt
2	164819794	chr2:164819794	GTDC1	transcript	ENSOARG00000009898	ENSOART00000010769	ctttcctcctaagtactgttcactggcattgtggctgtttttattgccta	G	A	tcaaacctcttcattcaattttaaaattgccttttgaatgaactgcacta
2	164829092	chr2:164829092	GTDC1	transcript	ENSOARG00000009898	ENSOART00000010769	agaagaatgatttgtaagaatgtgtacaacgcaaagtaatgatggtaaca	G	C	tggaacagttaaaggaaaaaatatatgcagaaattacattcaacatttat
2	164836582	chr2:164836582	GTDC1	transcript	ENSOARG00000009898	ENSOART00000010769	aggactcagaaacattttaattatagtatatttttcacaacaataatgac	A	G	tttggcctgtgttaaatttcccattagcttctctgcctgattttcattag
2	164836596	chr2:164836596	GTDC1	transcript	ENSOARG00000009898	ENSOART00000010769	ttttaattatagtatatttttcacaacaataatgacatttggcctgtgtt	A	G	aatttcccattagcttctctgcctgattttcattaggcgcaccctgaatt
2	164945247	chr2:164945247	GTDC1	transcript	ENSOARG00000009898	ENSOART00000010769	tatagaacagacatcccatattgtgttcctccttttccacagtcattgcc	A	G	tgacaatctggtatgcttcgcagttgctgctgagtaagggagatgtctct
2	179524535	chr2:179524535	DPP10	transcript	ENSOARG00000011885	ENSOART00000012929	actgttaggagaaagcttaatgaggaatggttatttacataatctcagag	T	C	atctccttacataatacttaattacaaagaaaacaaggccaactttacag
2	183595712	chr2:183595712	nab	transcript	ENSOARG00000012419	ENSOART00000013505	attaaacatgcaattctttaaggtgttgcgccaacaagttcccattttt	T	A	aaattaaatcagaagttaatacagcctgcttagcttttacagaaagagca
2	203365256	chr2:203365256	KIAA2012	transcript	ENSOARG00000017548	ENSOART00000019098	tccaagaatcactgtgtctctgtttaaaataagacagaaaccatctcacc	A	T	gttttgacattgtctgttctctccctttgttagggagagcaaacatcctt
2	206248342	chr2:206248342	PARD3B	transcript	ENSOARG00000018381	ENSOART00000020001	catcaaagtgtctcaatatgaagtagtgggaatctgaacacatttgcata	T	G	tccccatttgtgacatagtgttggcattctcaaaaagaataactgtagct
2	215990351	chr2:215990351	ABCA12	transcript	ENSOARG00000019294	ENSOART00000021011	tgaagcaacatgcttgttctcagaagtcagtcttacataagaatggtact	G	T	agagaattttaagatattctgatttggtaaaatgtttgtttataactttt
3	13857975	chr3:13857975	TTLL11	transcript	ENSOARG00000014404	ENSOART00000015681	atacaaaaagaccgaagtaagtgttaaatgagacattggtgatgagcttg	G	A	ggaggaagggtgattgattctgcctggaggaatccagggagggttcatg
3	31419973	chr3:31419973	ATAD2B	transcript	ENSOARG00000017605	ENSOART00000019166	tccattgcacaaagacctaaagaaagtagaagaaaatgttaagatttcaa	C	T	atggcaggtccatgacctacctcaattatttttctcgcactcccttgaaa
3	31431045	chr3:31431045	ATAD2B	transcript	ENSOARG00000017605	ENSOART00000019166	gaactattcggctgaaccacttgtttacctcccattaccttaattcaatc	T	C	tctataaaatagtcacaaaacacctttaatctctaaaaagcaataaataa
3	45092383	chr3:45092383	EHBP1	transcript	ENSOARG00000020108	ENSOART00000021893	tacctcactttaggcaatagacatgttccaaattgaaaattatggtgatg	T	G	gatacttctttaggttcaaaaattatattttatatttccaattcaaaatt
3	46705289	chr3:46705289	USP34	CDS	ENSOARG00000020221	ENSOART00000022025	tgcttcagtagaagatataggtggtcgttcgtgtgtcactcgatttgtga	G	A	aactctgttattaattatggaacatggtgtaaagcctcacagtaaacatc
3	75808444	chr3:75808444	LOC101105897	transcript	ENSOARG00000004567	ENSOART00000004975	ttaaaatgtattttagagacagcccattatcttttacatattaaatttta	C	T	agtcaaacacagggcatttcagtaactctagactctaaataatatattta
3	79513690	chr3:79513690	CAMKMT	transcript	ENSOARG00000006111	ENSOART00000006642	cctcttagctatctgtcgctactgttattcaacacctccaatttggagaa	G	T	aaattctgcatatgcattgaggcactaaaaaagaatattgaactatatct
3	79521311	chr3:79521311	CAMKMT	transcript	ENSOARG00000006111	ENSOART00000006642	atgtgatgtgcgattgccaggtcgattttcaattacatttcactgatgta	T	G	tcatttgtttcttaatgtgctcatcttgcccattaagaataattagcagc
3	86773408	chr3:86773408	NDUFAF7	CDS	ENSOARG00000009428	ENSOART00000010266	gcttgaatctcacttaatttctggctcacctctaccagatgtagtgaaat	G	A	tcacagtttttcagcaaagacccaagttgactaaatacctaaatataaaa
3	93235863	chr3:93235863	ZNF638	CDS	ENSOARG00000011388	ENSOART00000012381	gacagcagtgatctgcatttagtgactttagatgaagtaactgaagagga	T	C	gaagactctctggcagattttaacaaccttaaagaagagcttaattttgt
3	108447196	chr3:108447196	TRHDE	transcript	ENSOARG00000014716	ENSOART00000016015	attccctttgcttccctccctcctgccccatgatgactgactttctctgt	C	A	tgtagaagccacctttgatgagtgtctctggataaggcagtccatcattg
3	125921869	chr3:125921869	ATP2B1	exon	ENSOARG00000015680	ENSOART00000017065	acattcattgtatgactttgtaaaggagcatcagcagcatttcccaggga	A	G	gtatcttgacctttggcccatgactagtttcttcctatcagtcatgagag
3	132119787	chr3:132119787	LOC101120819	transcript	ENSOARG00000016240	ENSOART00000017686	aggcctgctcacaacatgctattaggtcatagttgagcttatcatgcact	A	G	gggttttagtctctactagcctattctaaaagttgccaaaattttttacc
3	144149363	chr3:144149363	PRICKLE1	transcript	ENSOARG00000019738	ENSOART00000021494	ccaagtggcctccagatgtgttttattgtgttggtatctctgttttgttt	T	C	catgaaaacttttttaagtttcaaaaaccttaccaagcagaaatagcag
3	171067680	chr3:171067680	PARPBP	CDS	ENSOARG00000015689	ENSOART00000017075	aaccttaattagatctcagtttgcctgtacttataaagatgactgcatga	T	C	aagcaaggataaatggaataatgttaattcagcatcaaagcctttgtgtg
3	191034720	chr3:191034720	SOX5	transcript	ENSOARG00000020110	ENSOART00000021891	ttttggaacagtaccttttaagaactcaaataatggtagctatattttta	T	C	tgaaaccttctaatgaatttgaatggattttgtgcatgtggtcagaaaaa
3	198133880	chr3:198133880	LMO3	transcript	ENSOARG00000020573	ENSOART00000022412	actcttcttgaatatttctgagacatatctgaaaaaatcttgcaaatgag	G	A	actgtgcactccttcagcttaattgatatatgtgaaaattctttttgtct
4	22798449	chr4:22798449	DGKB	transcript	ENSOARG00000007998	ENSOART00000008709	caagatgtccttctagcaatctaagtaagtgttggcagcaagaatcggtt	T	G	caatctagaaatatattccttaaagaaacattcaattaagtatcacctaa
4	22911966	chr4:22911966	DGKB	transcript	ENSOARG00000007998	ENSOART00000008709	tctcattaaaggtttctgccttatataaaaatgtcaataatctttcagag	A	C	caggaatgccactttactgaggctatgttttttaatgttgtaactaaaaa
4	24041497	chr4:24041497	AGMO	transcript	ENSOARG00000008198	ENSOART00000008919	ttcactttgatttccccaactatttttgtcagaggccacatgcctatttg	G	A	aattactatccaaactataattcctcacaaagggattaacaaatagtata
4	48819196	chr4:48819196	SLC26A3	transcript	ENSOARG00000006903	ENSOART00000007504	aaagatgtaaatgtaagagctaaagctataaaactattgcaagaaaactt	A	G	ggtataaacctttgtgtccttgaattaagcaagggtttcttagtgacacc
5	23203956	chr5:23203956	FBN2	transcript	ENSOARG00000017189	ENSOART00000018723	gaaaatcaaaggctgtatttcattgcaagataattcctgtccaagagttt	C	G	ctttaacctttgtataagtgatcaaattacaacaatatgccttggcatct
5	28316567	chr5:28316567	SNX24	transcript	ENSOARG00000018918	ENSOART00000020599	agccagattacttacgatgagaaatgtgagccatcctcatccatttcatc	A	G	gtgtcttacattcatttccctggatccttgtctcctgtgtaggtaagtgg
5	28316970	chr5:28316970	SNX24	transcript	ENSOARG00000018918	ENSOART00000020599	atagcaggaaaattcccctgtcgtcgaaacactgctcaaaattactacct	G	C	acttcagcataattaaccaggcttgggaatttatatgaactaagtaattg
5	57565803	chr5:57565803	HTR4	transcript	ENSOARG00000004789	ENSOART00000005215	acatcagtgcctataaaaatgcctaacatactgtatccccttcatagata	T	C	atcttgagtcaactaagtagttaatttgttttgcaaatgaggaaagtgag
5	57572381	chr5:57572381	HTR4	transcript	ENSOARG00000004789	ENSOART00000005215	atcagtaggtccaggaatctgcattttaacaaatgtctcagtgattctgg	T	G	gcagatgattcatggagagcagtttggaaaacacatcaaggttggattgc
5	69600692	chr5:69600692	ATP10B	CDS	ENSOARG00000013606	ENSOART00000014810	cccatgatggtacaacgccggaacaccatcttgttctcggtcagcgttcc	T	C	gtcttgtcggagaagatgtactggatctgacccaagtcctcagtgatgtt
5	91211437	chr5:91211437	KIAA0825	transcript	ENSOARG00000016729	ENSOART00000018218	caaaaatctatagtaaaatatcaactgaaatgcacccctaagacaaaata	A	G	attcaagatgacacccctaattaatacctagtagataattttcatgcctg
5	91211595	chr5:91211595	KIAA0825	transcript	ENSOARG00000016729	ENSOART00000018218	aacaaagtattatgcctagggcttactaatagctgccatcctgagaaata	T	C	agtttaatacatttgaagattttaactttcatttaaatttctttttgagt
5	104537151	chr5:104537151	FBXL17	transcript	ENSOARG00000018777	ENSOART00000020449	ttataacaattttataaaaactgaccctttgtcaacaagggcactgagat	T	G	cataactaatcattttctaaaagtctaaaattccattagcgaccaatgag
6	2595901	chr6:2595901	NPY1R	CDS	ENSOARG00000013669	ENSOART00000014873	acgttagcacttgcttatggagctgtgatcattcttggggtctctggaaa	C	T	ctggctttgatcatcatcatcttgaaacaaaaagagatgagaaatgtcac
6	2595934	chr6:2595934	NPY1R	CDS	ENSOARG00000013669	ENSOART00000014873	cttggggtctctggaaacctggctttgatcatcatcatcttgaaacaaaa	A	G	gagatgagaaatgtcaccaacatcctgattgtgaacctttccttctcaga
6	84053011	chr6:84053011	YTHDC1	transcript	ENSOARG00000008633	ENSOART00000009399	attgcattaaaggggggaaaaataatgtcttacacagagctccatattcac	T	C	ttttactgccatatcttttagaaaaacagcaaacatcttaagctatcttag
6	91249713	chr6:91249713	SHROOM3	transcript	ENSOARG00000017349	ENSOART00000018885	ccacacacaaaacagtttgctcaattttaaaattaaatggtcctctga	C	T	tcttattgatatgctcatgatgtaatgtgctttaggaaaatatttcctta
6	91249915	chr6:91249915	SHROOM3	transcript	ENSOARG00000017349	ENSOART00000018885	gtttgacttttttggttatctccagatacagtgaattttattttaaaaat	G	C	agtttttaatacttggctttttaataggtaacacatgtacatggtataca
6	94299138	chr6:94299138	ANTXR2	transcript	ENSOARG00000018889	ENSOART00000020569	aaacttcattaaatacaagaactttgtattaaccacagtggtttggtaat	G	A	aaagagcctgcttcacaaaccacctaattctctctacctatggtcacagc
6	94301235	chr6:94301235	ANTXR2	transcript	ENSOARG00000018889	ENSOART00000020569	tactggacaggaatacagatgattactgttcatagaaagatctattcata	G	A	ctttttgataaggcttacttagatgtttttacctttttttaactacaatt
6	103515783	chr6:103515783	STK32B	transcript	ENSOARG00000007185	ENSOART00000007816	accttaataacaaaatgttaactagaaaatccccaggtaatcggaaattt	A	T	aaaatatacttctcaaaaactaatgagtcaaagcaaaaattaccatggaa
7	14273001	chr7:14273001	MAP2K5	transcript	ENSOARG00000018353	ENSOART00000019979	gaaaagcatgtgatatcacatgaagacataattattaaaactgtttgaaa	C	T	ttccaccaagattaactactgtggaaaaaattgtctttattaaaaagcat
7	18033958	chr7:18033958	THSD4	transcript	ENSOARG00000018784	ENSOART00000020458	tactggcaagggaatacttttaataaagccttgaaactagcagggactac	C	T	tcctagcccatctttttaccaccaagggttgccacatttctatcaagtca
7	27060559	chr7:27060559	SCG5	transcript	ENSOARG00000019972	ENSOART00000021743	acaatcccacggagttagttttactcagtggtttagaactatgggtaaca	C	T	gacagaaatgagaatcatatgtcaacaatatccatggcattccctggacc
7	29339445	chr7:29339445	C15orf41	transcript	ENSOARG00000020014	ENSOART00000021791	tacttatgtcatatagtgctatatgtctttataaaaaggagtcttaacat	A	G	taagtgcttaacctttacttcttaatgatgagcttttagattgttattgt
7	29462102	chr7:29462102	C15orf41	transcript	ENSOARG00000020014	ENSOART00000021791	actcactcttaagtacactctacaatttcagtggtttacaaaaccaataa	A	G	aatataaaatgctgaaataaatatttaagattccttttctgcattgaact
7	29482593	chr7:29482593	C15orf41	transcript	ENSOARG00000020014	ENSOART00000021791	gatcactaatctattattattgtacacatatttatacacaggcataaata	C	T	gcacatactttgcatataaacatgtgcaagcatatttcacttggactgaa
7	30939829	chr7:30939829	SPRED1	transcript	ENSOARG00000020030	ENSOART00000021808	tactctgctttcccaaattattacttgttattagtgagacagaaatgtac	T	C	tacatctatttttggcttggtctattttaaatgcttctggcaaatagtcc
7	45153010	chr7:45153010	VPS13C	transcript	ENSOARG00000020813	ENSOART00000022677	ccagctctcactcacttctgttactttttaagtatttatctcatttatgt	A	G	tatttgcaaattagtatgtttaaaaaactttttgtgttatttgctaggta
7	45185696	chr7:45185696	VPS13C	CDS	ENSOARG00000020813	ENSOART00000022677	atacaactcttttgctgtaataacgagttaatttaatacttttaggttgt	C	G	tctattttgggagatgaagtctttaggttcgaaatgactctttatccaga
7	51769981	chr7:51769981	PRTG	transcript	ENSOARG00000020893	ENSOART00000022764	gtatttgtaaaaagtaattttatataaacagacattggggccaaaaaaca	A	G	taagaaactttcttccattataaaagtttgcatcagtgacttggagttaa
7	51847184	chr7:51847184	DYX1C1	transcript	ENSOARG00000020899	ENSOART00000022770	aaatttgtggcagcaaataagtatttattgaactgataaattaatagcccg	C	G	atactgctgcactggtaaatataacaaagctgaacaattgattgccaggc
7	51965831	chr7:51965831	CCPG1	CDS	ENSOARG00000020903	ENSOART00000022774	gttaaggaaattaagagaacagattaggatattagaagataaagggacaa	G	A	cactgaattagttacagaaaatcagaaacttaagcagcatttagaagaag
7	53148720	chr7:53148720	UNC13C	transcript	ENSOARG00000020918	ENSOART00000022790	attgtgtcaaatttttactgtgtttacattatctggtccaacaatctcca	T	C	acaatttcaatgctagaggaagttagaaattattgtatcagaatgtttat
7	58725442	chr7:58725442	FBN1	transcript	ENSOARG00000021018	ENSOART00000022901	ttaacatgcttcgtaaatatccaagggaatacaatatagacctgttcata	C	T	attcagagagccaaaatctggcgcacgttgttttttcttccacagttgga
7	58785188	chr7:58785188	FBN1	transcript	ENSOARG00000021018	ENSOART00000022901	gtgattgtggagcctttaaatgggagcctggtgtgactccccctaggggg	A	C	tgcctccttttccgttaccactttatttcagttccactcactttggagga
7	59192211	chr7:59192211	MYEF2	transcript	ENSOARG00000021027	ENSOART00000022909	ggatttttttttgttgtgttctgatgtcttcaaggatattttaaaagtca	C	T	tgaactgataatatttcctcagagttccatgagaggcctgtagcttaaag
7	64579969	chr7:64579969	DLGAP5	CDS	ENSOARG00000021089	ENSOART00000022976	aaagaaaacaaggcatatcaggtctataaagacccactttaaatactcct	C	T	gtttagttttctctctctgctctttcaatttttgaagttgtttttcttct
7	64580060	chr7:64580060	DLGAP5	CDS	ENSOARG00000021089	ENSOART00000022976	tttttcttctttgtatttttggagcatctgttttcgttgatcaaagacaa	C	T	agtttttgttgactctaagtaggaaaaaagaaaaaacagcatataaaata
7	67258030	chr7:67258030	C14orf37	transcript	ENSOARG00000021107	ENSOART00000022996	gtaagattctgatgaatagaatgacctacttctttgcttagggctaagtg	A	G	gcagtaatcgtgcatctaagaagcaattaattctgaaggctctgtcctga
7	69974240	chr7:69974240	MNAT1	transcript	ENSOARG00000021131	ENSOART00000023024	ttaaaaaaagagttgaaatatttttcttagaatagcattagtatttttatat	G	A	gctaaaattcattatcatatgaggtgcatatgttactacagatgccagca
7	76073397	chr7:76073397	MPP5	transcript	ENSOARG00000021164	ENSOART00000023063	tatttgtccatttactttaattaaattaggcataaatgtccatgtagtag	A	G	caagactcatgtaatctccatgaagaaacagaattcacttgtggaatttt
8	1847409	chr8:1847409	COL12A1	transcript	ENSOARG00000006410	ENSOART00000006978	aataaaaatacaactcaagtggaaaaaatatggaaaccccaacttaatag	G	A	aggcacagatgtctaccaataaaaccctaactttccataatttaaatgta
8	15125330	chr8:15125330	na	transcript	ENSOARG00000008072	ENSOART00000008789	taaaggttccagcttccctaaaggaaaaaggtattactctataatgaaat	G	T	tgaaaacacattgatccacctattgcatattcagttacttgcaataaagc
8	19485285	chr8:19485285	CEP85L	transcript	ENSOARG00000008594	ENSOART00000009358	gcttatgtgtccttaaatggagatgattttggcttcctctaaagaaagat	A	G	aatcctttgctaaaacaaatctcttgttatttaaagaatcggctaaaact
8	29791206	chr8:29791206	PDSS2	transcript	ENSOARG00000011026	ENSOART00000011992	taaattttcatgtaccataaaattactgttccaattagactttgttaaag	G	A	aaatactgcccagtatgtaaattcagatttagcagattatgtccaaattt
8	39614973	chr8:39614973	MMS22L	transcript	ENSOARG00000011990	ENSOART00000013044	tctgcaaattaatgtctcacatcatgaaaattcaggactttttttttttt	T	A	tatcttgaaaagtaatacagtgagtgcgagtattatttcttgccagcggg
8	39628335	chr8:39628335	MMS22L	transcript	ENSOARG00000011990	ENSOART00000013044	actgtgagaagtttcacctagatattgcttcccacacacgcaggtcacca	T	A	ataaattacgttcacggttttacagcgtagctggtgctagaagttaaatt
8	61302933	chr8:61302933	BCLAF1	transcript	ENSOARG00000000096	ENSOART00000000096	cagattagttgaccaacccaataaaaatcactttaaaagttaaatattct	G	T	tattttccataacatgcaaacataatatgattaatgaaaccaactgaggt
8	68885989	chr8:68885989	UTRN	transcript	ENSOARG00000001874	ENSOART00000002029	agtgaccgggaggaaatgatcattgctcttcgtttataatgcaaattctg	A	C	ggtgtctgcagaagtgtggtaaacttaaaatgatggctgtggtgagaacg
8	80338585	chr8:80338585	ARID1B	transcript	ENSOARG00000004245	ENSOART00000004627	tcagattgcactggggatccattgcaggttgagaactgtgctagatcaca	G	A	atggtatacttcatggattatgatttcacaaaacagtctgtcttcacaat
8	80403501	chr8:80403501	ARID1B	transcript	ENSOARG00000004245	ENSOART00000004627	gaaaggaagaaaaacttatacaatctgtatggaattcagacatgtttttt	T	A	attaaacaggactctgtatgaaactcttgagaattttatagtaaggctta
8	80481196	chr8:80481196	ARID1B	CDS	ENSOARG00000004245	ENSOART00000004627	gtctgtcgagaaatgtccatggcgcttttatcgaaccttgcccaagggga	C	T	gcgctggctgcaagggccatagctgtgcagaagggaagcatcggaaactt
9	3690202	chr9:3690202	FAM135A	transcript	ENSOARG00000011336	ENSOART00000012327	ccgttaagtaaatgctgctctatgttttcctgttttattaatatttactta	A	G	agtttctgatgtgaacccatctatttctatcttgtgaataaagaattata
9	33440007	chr9:33440007	SNTG1	CDS	ENSOARG00000013119	ENSOART00000014262	tgatagtggtatcatttttattatgttttctattaggttcaagttcttcg	G	A	aatgctggagaagaggtgaccctgacagtctcattcttgaaacgagcacc
9	33458952	chr9:33458952	SNTG1	transcript	ENSOARG00000013119	ENSOART00000014262	ccatagagtaattttcaagcatgaggcatttggctactttctattcattt	T	G	gggatttttatctattcctctccattaagcttatattgaaacatgcaaga
9	46926525	chr9:46926525	NCOA2	transcript	ENSOARG00000003779	ENSOART00000004108	caaatgctaaaattgtttttgttgagaaaacaaggcatttagaggtaaaa	T	C	tagctcaacatgtgaaagtgtattaaaaaactgagtaaggggtttgttct
9	56814020	chr9:56814020	ZNF704	transcript	ENSOARG00000008772	ENSOART00000009555	acggttgataaggaggtggcaattatgcagctcagttctagcaccagaaa	A	G	atgttctagagaaatctaactacagatgggcataacagcttccaggagaa
9	58850182	chr9:58850182	SAMD12	transcript	ENSOARG00000009798	ENSOART00000010660	gtatatcaaataaatttaatttccccattgaaggtgcttgcttttaattc	T	C	ggggccagcagtgcagaacagttttgaagattaaatttccattccaagaa
10	2634325	chr10:2634325	DIAPH3	transcript	ENSOARG00000006414	ENSOART00000006982	ttatctatgggaaaaaggcttgagtataaaatctatttttgaaatacaga	T	C	gataagttttgagtattagttaacacttttaagtctttgaatgctataaat
10	19777964	chr10:19777964	KCNRG	CDS	ENSOARG00000008666	ENSOART00000009429	acacatgttacagccaagacctgctcttgtggaggtacatttcctaagcc	G	A	aaatactcaggctttcttcagggtgtttggctcttgcagcaaaacaattg
10	19778586	chr10:19778586	KCNRG	transcript	ENSOARG00000008666	ENSOART00000009429	ggtttcttttggttgctggcatatagtaaaggctcaacagtttgtcctga	T	G	ttccttacactctatgtatatttgttctttcagcccttctgatttggcta
10	24351619	chr10:24351619	TRPC4	transcript	ENSOARG00000009964	ENSOART00000010848	agtaaatatctgtaaaactcataaatactaatcactcctattttaaattt	A	T	tacattttatgctatgagctaagatttctatataaaatgtctgatactaa
10	24384274	chr10:24384274	TRPC4	transcript	ENSOARG00000009964	ENSOART00000010848	ggttaaataaggtacaaatttaattgtgagaattacaattccagccaaaag	A	C	aatagctgctaacggcagccttttcttaagatatcctgactgcagtgagt
10	33817619	chr10:33817619	ATP8A2	transcript	ENSOARG00000013009	ENSOART00000014163	agcattttagttgatgaacaggctctgaggcagaaacatctaaacccatg	C	T	taatgcccagcagtgcagtaagttcttttgattaatttaccaggactgaa
10	46712645	chr10:46712645	DACH1	transcript	ENSOARG00000015209	ENSOART00000016551	aatatgtgggtacataaatatgtcagtgtagctatcatggcacaatggtt	G	T	ctttttttggcaaaaactgaaaataatttttgactcattggatttaaatc
10	52723539	chr10:52723539	MYCBP2	transcript	ENSOARG00000016305	ENSOART00000017799	catacataaaatttttaaatgtattctttcattgatttattcaatgactaa	T	C	atatgatggtcttccctctgtgtgcttagcactctttttatggacacttt
10	69600324	chr10:69600324	GPR180	transcript	ENSOARG00000000821	ENSOART00000000880	tttgtagggttttttttttttagagcaaacaaagaagacatttaaagcaca	G	T	aaaatgagtttctatgcaaaagaaatttgctgtcagataagaagaattaaa
10	69600340	chr10:69600340	GPR180	transcript	ENSOARG00000000821	ENSOART00000000880	ttttagagcaaacaaagaagacatttaaagcacagaaaatgagtttctatg	C	T	aaaagaaatttgctgtcagataagaagaattaaatgtaattttgtatata
10	76179069	chr10:76179069	PCCA	transcript	ENSOARG00000004442	ENSOART00000004832	tagcaggaggctgaagagaattatttagcattagcaatggctcgtttggg	A	G	gttacgcactaatcaaggagcttgagtgttagcagtggggatgatgggaa
11	21157407	chr11:21157407	CPD	exon	ENSOARG00000010615	ENSOART00000011553	cttttataatttaagatgagctgtttggagcttatgttgcaactgcacaa	A	T	gccaactagtggatgttgtcttttgcacatcaggtggtttactagtggct
11	22558913	chr11:22558913	RPA1	transcript	ENSOARG00000014479	ENSOART00000015768	cttttatctgttttgcctggtcctctattttcatatcagcttttaaggct	C	T	gaggcagcctttcaggattttttatgggcttattacatttgactggtttt
11	37755336	chr11:37755336	SKAP1	transcript	ENSOARG00000007203	ENSOART00000007836	gcagcgaagctgttgtgaatgtcattgtcagagcattcactgttcaccga	T	C	tgaggtgaactctgaagtagatttcaaactgactccatgttccttcttta
11	37761763	chr11:37761763	SKAP1	transcript	ENSOARG00000007203	ENSOART00000007836	aattttcttataaaaattttgcaggacatggagagaatttggggataaaa	C	G	tagtttgcataattctgagccagaattggaggcaagtgacctgcaatgtt
11	37805473	chr11:37805473	SKAP1	transcript	ENSOARG00000007203	ENSOART00000007836	actcaaagctctcattttaagcaggtttaaacagttaatattacaaaatg	C	G	cagcacagaggagctggtccaaatatatttttaatacacagtattttat
11	37811421	chr11:37811421	SKAP1	transcript	ENSOARG00000007203	ENSOART00000007836	tggctgttagcacagggagaaggaaatgtttatgaccccatctgctggcg	T	G	ttcaataggatggaactgcctttatggcgtcaatctcccctgtgacttcc
11	37829643	chr11:37829643	SKAP1	transcript	ENSOARG00000007203	ENSOART00000007836	gttccaggaagtctagatatttcaaacctcatacttagcccattaagata	T	C	cctctccaagaacataatgtagttaaagtagatttagatatctttagtac
12	17172868	chr12:17172868	USH2A	transcript	ENSOARG00000010714	ENSOART00000011686	gtttagagaaagatgtttctaaattgatctgctactctctacaataaaac	T	G	aaattgaactctactccctgcaataaaacatctgttgatccaagatatat
12	17181512	chr12:17181512	USH2A	transcript	ENSOARG00000010714	ENSOART00000011686	caggactctttgatgagcactaatattacatttctgttcagaagcttatt	T	G	atgcctcttgtttccccacatggaaaacagcagataataaagattaacaa
12	18065761	chr12:18065761	ESRRG	transcript	ENSOARG00000011335	ENSOART00000012323	cacaaatagaacaaatgtacagcaaaggaggtaattattaaatacaccga	T	C	ccctttatcaacttggcagggacaacccaaaagacagtttctgattatga
12	18114617	chr12:18114617	ESRRG	transcript	ENSOARG00000011335	ENSOART00000012323	agcacaagtctccatggctgtttatagtaaatggcagcgaaggctttcct	T	G	aaattcatccatcatgtttacaaaatatcttgactttaggaaggaatatc
12	18119013	chr12:18119013	ESRRG	transcript	ENSOARG00000011335	ENSOART00000012323	tctaatagttaaagtacatgtctatcaaattgctcatgaggacaaattta	T	C	ggaaaataaccaagaggaaaagctttgttcttattaagaaacatgaatat
13	18656271	chr13:18656271	NRP1	transcript	ENSOARG00000017485	ENSOART00000019036	ctgagaaaaacaaagtaatttatattgtcttctcttttaatttatgggaa	A	G	tgatttctgtaatgcatgtagctttatgcatttttgatgtgcacttcatc
13	35629572	chr13:35629572	MPP7	transcript	ENSOARG00000015442	ENSOART00000016801	tttttcatgtttggcacagtgattttgagtttttatagcacgtgatcagc	C	T	gtcctggttccattagccaccagccagtccctcctcttatgctaaagctg
13	48471422	chr13:48471422	BMP2	transcript	ENSOARG00000018738	ENSOART00000020403	aaatcctcactcattaggcctctactaactacagtgctgactttttttt	T	A	tttgccctaaagtctgtgaattccaaagaaatgcttcaccattcccccca
14	1675010	chr14:1675010	WDR59	transcript	ENSOARG00000006324	ENSOART00000006884	aatataaccaggtgtttgtagcaagagtgtttccaagttattctggccat	C	A	agactgcagaaccaaaagacttcggcataatatttaagttaaaaaaccac
14	21508440	chr14:21508440	RPGRIP1L	transcript	ENSOARG00000017887	ENSOART00000019463	gtttatgtcaagctgatgccaaaccaaactggtctattaaacacatacta	C	T	gaagagtttctgtaatattctatgaaaaggctctttgccataaatatcag
15	45466629	chr15:45466629	LOC101108600	CDS	ENSOARG00000017301	ENSOART00000018830	cacagctgtgatcttcatgtatgtccgacctcgggccattgcttcattca	A	G	ttctaacaaattgatctcagccatatatgcagtctttactcccatgctca
16	17948777	chr16:17948777	ZSWIM6	CDS	ENSOARG00000007013	ENSOART00000007631	caataaaatatgtccttgtttccacagctgcaggtcactgaggtaatctt	G	A	caacgatcaaagctgatggccacgttgcaaacagtttctggctccgattg
16	23542149	chr16:23542149	SLC38A9	transcript	ENSOARG00000007689	ENSOART00000008373	gggcaactcccagtggttgaactttttgctggccatattccagggatggc	A	T	tcatggaaagtcaaagatactaattaatgcatcttacatctcagactagt
16	23737946	chr16:23737946	PLPP1	transcript	ENSOARG00000007720	ENSOART00000008403	accctccatttttgccctgaaatctacagtaaatgtcaaagatagcatct	G	T	atatctttaaatttttgcattgatctacacatttgtatactgtggctggt
16	23823718	chr16:23823718	SKIV2L2	CDS	ENSOARG00000007764	ENSOART00000008453	atacacagtttccaaatttggatcattgtgaagaggatgagaatacattc	G	T	atgctcaaaggcctctactttctggataacttttttcaatccttgatcct
16	28501625	chr16:28501625	PARP8	transcript	ENSOARG00000008401	ENSOART00000009151	actattcatgaggatactactcatgaattaaaagtctgacacaacattta	T	C	gtgacctcattttgaaaatttaaaatagcgtaaggcctctaggcttaatt
17	39453661	chr17:39453661	RAPGEF2	transcript	ENSOARG00000002302	ENSOART00000002506	agtctgttctaatttgataggaaaaatagcttcatgtttaaatctttata	T	C	actcaattacttatgtcttaaatatttatttaaggtatggacatttgcat
17	42189249	chr17:42189249	PDGFC	transcript	ENSOARG00000006586	ENSOART00000007158	tacaacaataaaacctaatctgcattcctaatacttctgtcaggtatgat	T	C	gaagtgaaggctccttatcagtttgaaatgtcctgtatgcctggctagaa
17	46347426	chr17:46347426	PIWIL1	transcript	ENSOARG00000016263	ENSOART00000017719	aattccgtccaatttgttgcaaattcatgatcttcaaaagcctagaattt	G	C	aaaagtcagaataatgactactgataaatatcccatactacaattagaat
17	48123023	chr17:48123023	TMEM132C	transcript	ENSOARG00000016899	ENSOART00000018405	atcagccactcttgacagcttaatgactgcagaaagaaatgagactaaca	A	G	aatgaagaaatcaaccttactatagggaagcagctcctagagaacagaat
17	53361533	chr17:53361533	RNF34	transcript	ENSOARG00000014491	ENSOART00000015775	ctttcttgcagtcacaacatacatgctgaagagacagagaaaaaagaagc	A	G	tttaatgagagccagacataagccactgcaaaagccctagttttcctttt
18	5171357	chr18:5171357	CERS3	transcript	ENSOARG00000009711	ENSOART00000010573	actgtatttttttatttttattaaaaaatataggatttgattctaccgtt	C	G	ttcttgattttttgatttcatcagaaacctgttttcttgaatattttatt
18	62889060	chr18:62889060	BCL11B	transcript	ENSOARG00000000266	ENSOART00000000281	aagagacagaacgctggttccaggtataaaagcttattaagccgggctcg	C	T	gctggctccataaatccataggttattagctgtttgctttcagccaatcc
19	2643770	chr19:2643770	CMC1	transcript	ENSOARG00000014529	ENSOART00000015814	aatacagaatgattttaatgtttatttccagaaatagagtatgtagcatt	A	G	tattggtccaccacacggcatgggctttttatttattttaagagtgtgat
19	14696758	chr19:14696758	NKTR	CDS	ENSOARG00000003525	ENSOART00000003833	aaacacagtgaccattcacggtgtagtagatcatcttcgtactcttctgt	T	C	agcagtgatgatggaagacgagccaagagaaaatttagatccagtgggaa
19	46373707	chr19:46373707	CACNA2D3	transcript	ENSOARG00000015530	ENSOART00000016903	aaaatgaccacatcttttggagaagtcgctgcctggatgtacctatgtcc	G	A	aggaaaattaagcaaaagtgaattctgaatctctctgcaaatgttctctt
20	4691228	chr20:4691228	BMP5	transcript	ENSOARG00000006378	ENSOART00000006934	ttcttggtaaaaatttaacatgctttgcatcatttcacttatttaatcct	T	A	tcatgtgaggcagacagcctcatattctgtatagaaagcatcacttttca
20	18616634	chr20:18616634	SUPT3H	transcript	ENSOARG00000010300	ENSOART00000011202	taaatgacaagttttctaaggagatctccgctgactggaagcttctctag	G	A	gtacaacagatttgtataaaactgaatagctgcatgtttttaaaaccctt
20	18656840	chr20:18656840	SUPT3H	transcript	ENSOARG00000010300	ENSOART00000011202	taagaaacatgaattatttatacagtaacattaaacaagtatggatcact	A	G	tgtactttgaaaaactgtccaagggagaaaaaagtaatcctcacaattaa
21	12208529	chr21:12208529	DDIAS	CDS	ENSOARG00000005710	ENSOART00000006218	attttctgaaaatggaaggcaacatttgacttccgcacaagaaccacatc	C	G	caaaactgactctttaaaaatccagcctgactttatattgttacagtcag
21	28582030	chr21:28582030	CDON	transcript	ENSOARG00000012075	ENSOART00000013139	tcatttttactttcctagcagtcatggaaaatttttatgggatgctagct	G	A	gagaaacagggtggaaatctgtttgaatgatgtcacaagataaagccatc
21	43027026	chr21:43027026	SCYL1	exon	ENSOARG00000014886	ENSOART00000016207	gcccatcacggacatgaacatcaatttacttcgaaaaccaagagtaaaga	G	C	aaacgatctgatttatcagtttctgggaaatgccctctggaaggaaggcc
22	9149189	chr22:9149189	PAPSS2	transcript	ENSOARG00000014018	ENSOART00000015262	ttctaaatttttattgcatattttgttcttgagatttaaaaaatttattat	T	C	ctttctgctaattacttctactgagtgtttgtcctcatttagtttcacaa
22	33020037	chr22:33020037	NRAP	transcript	ENSOARG00000012744	ENSOART00000013855	cgcgcggccccaggccgacacactcagcctgtgttattctgatctgacag	C	T	gtcttttgattctgccgcctcggtacctgttatcccaggatcacagcttt
23	24376056	chr23:24376056	CCDC178	transcript	ENSOARG00000005904	ENSOART00000006428	tacaaggcatagactatgttcttaatttgtttttgttttatcataaagaa	G	A	aaaatatggttttaatcagaaaatcacccatactagtctgtcatttcagt
23	24377660	chr23:24377660	CCDC178	transcript	ENSOARG00000005904	ENSOART00000006428	tttgaatacacagctgccttatgttgcatactaatttgattaaaaacgct	T	G	gtgcctcaccagcgtttttacataaagcacaatggtgaatttaacaaaga
23	24460703	chr23:24460703	CCDC178	transcript	ENSOARG00000005904	ENSOART00000006428	cctgaaataattagggtatttcaacacagctccagtaaatgtgctgatag	A	G	tatatcatagattataaacacatctattgagatgctaaccatggctgcaa
23	24461762	chr23:24461762	CCDC178	transcript	ENSOARG00000005904	ENSOART00000006428	actgacattgttttcaacaagagagtttcattttccagagttgatcccac	A	G	tcctgctgctaggttagcatcacaccattttggatgcaaaaaagcaagca
23	24461772	chr23:24461772	CCDC178	transcript	ENSOARG00000005904	ENSOART00000006428	ttttcaacaagagagtttcattttccagagttgatcccacatcctgctgc	T	C	aggttagcatcacaccattttggatgcaaaaaagcaagcaaactgagaaa
23	24462003	chr23:24462003	CCDC178	transcript	ENSOARG00000005904	ENSOART00000006428	tctttccttgcttattctgtaataaattaaatgcatgtttcttattaaaa	C	T	ctttttatagaactaggaggatctttgcattcagtctctagacttgccag
23	31804285	chr23:31804285	ZNF521	transcript	ENSOARG00000007246	ENSOART00000007881	acatgttttcattgttacctgtaattctattatgagggctgcaaggcgaa	G	A	tttggatggtatctttgtagattattccagcctcagtggaactggagctg
25	630976	chr25:630976	SPHAR	CDS	ENSOARG00000017738	ENSOART00000019301	tttgaaaagtcagaatatgaagcaaattctcagactgatctgcttcttgg	A	G	cctcactggaagaatgtttcatttagtgtcttgttaacagtgggtttgca
25	23338159	chr25:23338159	LRRTM3	transcript	ENSOARG00000004741	ENSOART00000005161	aacaaataatcttgtgatgaaacaccagttggatgatttgcaagggaaat	C	G	agacattcatgtactgcatttttacatttggcagcttcactttaacttta
25	31817123	chr25:31817123	C10orf11	transcript	ENSOARG00000009033	ENSOART00000009840	cttctgtaccagcttggcatccagcatctatcaaaagggaaatctttcac	A	G	tgcaattatgacagaaaataaaggtgatgaagtgtgtgtaccaagaaggg
26	12465118	chr26:12465118	TENM3	transcript	ENSOARG00000006939	ENSOART00000007545	ttcaagataaatgacaggaagcttttaggaggagaaaaattgagctggca	G	A	cagcattatttttaattattgaataagataacatctcaaatgtgtttttg
26	15166532	chr26:15166532	FAT1	CDS	ENSOARG00000008398	ENSOART00000009160	agtccatgcagccccggaaaccattgcccacctgggggctccgtccgtgc	C	A	gcgagccctgctggcggacgtggcccccaaaaaacacgtggctgtcgagg
	aAllele 1 is the reference sheep allele
	bna = not available
