# Supplementary material for: A SNP resource for studying North American moose
Source: F1000Res. 2018 Jan 10;7:40. [Version 1] doi: 10.12688/f1000research.13501.1 (PMC5801567; doi:10.12688/f1000research.13501.1)
Supplement: Supplementary file 11 [file f1000research-7-14659-s0010.tgz]

Archive with 1 entries (1 files):
- 6b6b4d96-9e77-473d-ac2a-f26cc28ac529.gz
